# Supplementary material for: Evolution of a minimal cell
Source: Nature. 2023 Jul 5;620(7972):122–7. doi: 10.1038/s41586-023-06288-x (PMC10396959; doi:10.1038/s41586-023-06288-x)
Supplement: Supplementary file 3 — Delta fitness trajectory data for relative fitness in Supplementary Fig. 1. [file 41586_2023_6288_MOESM3_ESM.xlsx]

## Sheet: README
File contains data used for Supplementary Figure 1 on relative cell size
All data and code can be found on https://github.com/LennonLab/MinimalCell

## Sheet: FigS1.raw
detla	comp
0.261483	nm.nm
0.432395	nm.nm
0.540687	nm.nm
0.280985	nm.nm
0.585915	m.m
0.53208	m.m
0.497824	m.m
0.49753	m.m
0.0552777	m.nm
0.00144312	m.nm
-0.032813	m.nm
-0.0331074	m.nm
