# Supplementary material for: Evolution of a minimal cell
Source: Nature. 2023 Jul 5;620(7972):122–7. doi: 10.1038/s41586-023-06288-x (PMC10396959; doi:10.1038/s41586-023-06288-x)
Supplement: Supplementary file 4 — dN/dS data for non-minimal cell in Supplementary Fig. 2. [file 41586_2023_6288_MOESM4_ESM.xlsx]

## Sheet: README
File contains data used for Supplementary Figure 2 on dNdS
Partition refers to essential vs. nonessential genes in non-minminal cell
Uncorrected values do not take into consideration mutation accumulation data; corrected values use mutatation accumulation data into account.
All data and code can be found on https://github.com/LennonLab/MinimalCell

## Sheet: FigS2.summary
cell	paritioin	mean	sem
Non-minimal	nonessential	0.414419	0.128777
Non-minimal	essentail	0.621951	0.181131

## Sheet: FigS2.raw
cell	partition	dn.ds.uncorrected	dn.ds.corrected
Non-minimal	nonessential	0.759247	1.29002
Non-minimal	nonessential	0.177151	0.301001
Non-minimal	nonessential	0.265731	0.451504
Non-minimal	nonessential	0.455545	0.774011
Non-minimal	essential	0.382736	0.708654
Non-minimal	essential	0.574106	1.06298
Non-minimal	essential	0.382736	0.708654
Non-minimal	essential	1.14822	2.12597
