# Supplementary material for: Evolution of a minimal cell
Source: Nature. 2023 Jul 5;620(7972):122–7. doi: 10.1038/s41586-023-06288-x (PMC10396959; doi:10.1038/s41586-023-06288-x)
Supplement: Supplementary file 5 — Data for the percentage change in cell size in Supplementary Fig. 3. [file 41586_2023_6288_MOESM5_ESM.xlsx]

## Sheet: README
File contains data used for Supplementary Figure 3 on relative cell size
All data and code can be found on https://github.com/LennonLab/MinimalCell

## Sheet: FigS3.summary
	Percent change diameter	Percent change diameter	Percent change volume	Percent change volume
cell	mean	sem	mean	sem
Non-minimal	80.3	29.1	835	507
Minimal	23.1	11.4	80	54.5

## Sheet: FigS3.raw
cell	diam(um)	percent.change.diameter	volume(um3	percenet.change.volume
Minimal	0.468068	53.512	0.0720716	238.943
Minimal	0.304698	-0.068543	0.0198232	-6.77419
Minimal	0.380829	24.9003	0.0332035	56.1513
Minimal	0.347391	13.9337	0.027997	31.6659
Non-minimal	0.757311	72.3942	0.325684	536.209
Non-minimal	0.525304	19.58	0.0929975	81.6664
Non-minimal	1.14057	159.638	1.24357	2329.26
Non-minimal	0.745746	69.7615	0.253013	394.25
