# Supplementary material for: Evolution of a minimal cell
Source: Nature. 2023 Jul 5;620(7972):122–7. doi: 10.1038/s41586-023-06288-x (PMC10396959; doi:10.1038/s41586-023-06288-x)
Supplement: Supplementary file 6 — Delta size trajectory data for cells in Supplementary Fig. 4. [file 41586_2023_6288_MOESM6_ESM.xlsx]

## Sheet: README
File contains data used for Supplementary Figure 4 on relative cell size
All data and code can be found on https://github.com/LennonLab/MinimalCell

## Sheet: FigS4.raw
detla	comp
0.236523	nm.nm
0.0776587	nm.nm
0.414369	nm.nm
0.229839	nm.nm
0.186142	m.m
-0.000297781	m.m
0.0965634	m.m
0.056652	m.m
