# Supplementary material for: Evolution of a minimal cell
Source: Nature. 2023 Jul 5;620(7972):122–7. doi: 10.1038/s41586-023-06288-x (PMC10396959; doi:10.1038/s41586-023-06288-x)
Supplement: Supplementary file 7 — Growth curve data for Supplementary Fig. 5. [file 41586_2023_6288_MOESM7_ESM.xlsx]

## Sheet: README
File contains data used for Supplementary Figure 5 on growth curves
All data and code can be found on https://github.com/LennonLab/MinimalCell

## Sheet: FigS5.MPN
cell	time	biorep	mpn(cell/mL)
minimal	0	1	408.413
minimal	0	2	153.952
minimal	0	3	108.634
minimal	0	4	307.08
minimal	4	1	307.08
minimal	4	2	307.08
minimal	4	3	211.946
minimal	4	4	211.946
minimal	8.5	1	6931.6
minimal	8.5	2	6931.6
minimal	8.5	3	6931.6
minimal	8.5	4	6931.6
minimal	12	1	69316.2
minimal	12	2	108634
minimal	12	3	115130
minimal	12	4	153953
minimal	16	1	877480
minimal	16	2	1.15134e+06
minimal	16	3	1.5396e+06
minimal	16	4	1.5396e+06
minimal	20	1	1.15134e+06
minimal	20	2	1.87991e+06
minimal	20	3	2.00782e+06
minimal	20	4	3.07117e+06
minimal	28	1	458852
minimal	28	2	307084
minimal	28	3	307084
minimal	28	4	693175
non-minimal	0	1	40841.4
non-minimal	0	2	28245.7
non-minimal	0	3	21194.6
non-minimal	0	4	59100.1
non-minimal	8.75	1	258051
non-minimal	8.75	2	3.07117e+06
non-minimal	8.75	3	4.58919e+06
non-minimal	8.75	4	4.5887e+06
non-minimal	12	1	1.791e+08
non-minimal	12	2	2.12114e+07
non-minimal	12	3	2.82486e+06
non-minimal	12	4	4.0847e+06
non-minimal	16	1	6.9331e+06
non-minimal	16	2	3.07117e+06
non-minimal	16	3	1.5396e+06
non-minimal	16	4	2.80504e+06
non-minimal	20	1	4.0847e+06
non-minimal	20	2	2.82486e+06
non-minimal	20	3	1.5396e+06
non-minimal	20	4	1.5396e+06
non-minimal	24	1	3.07117e+06
non-minimal	24	2	1.5396e+06
non-minimal	24	3	2.82486e+06
non-minimal	24	4	4.0847e+06
non-minimal	28	1	5.20077e+06
non-minimal	28	2	1.5396e+06
non-minimal	28	3	3.07117e+06
non-minimal	28	4	1.15174e+07

## Sheet: FigS5.absorbance
cell	time(hr)	OD415
Non-minimal	1	0.855457
Non-minimal	1.5	0.855457
Non-minimal	2	0.855457
Non-minimal	2.5	0.855457
Non-minimal	3	0.855457
Non-minimal	3.5	0.855457
Non-minimal	4	0.855457
Non-minimal	4.5	0.855457
Non-minimal	5	0.855458
Non-minimal	5.5	0.855472
Non-minimal	6	0.855742
Non-minimal	6.5	0.857825
Non-minimal	7	0.866377
Non-minimal	7.5	0.888319
Non-minimal	8	0.928166
Non-minimal	8.5	0.984338
Non-minimal	9	1.05016
Non-minimal	9.5	1.1176
Non-minimal	10	1.18028
Non-minimal	10.5	1.23456
Non-minimal	11	1.27922
Non-minimal	11.5	1.31464
Non-minimal	12	1.342
Non-minimal	12.5	1.36272
Non-minimal	13	1.3782
Non-minimal	13.5	1.38966
Non-minimal	14	1.39806
Non-minimal	14.5	1.40421
Non-minimal	15	1.40868
Non-minimal	15.5	1.41193
Non-minimal	16	1.41428
Non-minimal	16.5	1.41598
Non-minimal	17	1.41721
Non-minimal	17.5	1.4181
Non-minimal	18	1.41874							2
Non-minimal	18.5	1.4192							3
Non-minimal	19	1.41953							4
Non-minimal	19.5	1.41977							5
Non-minimal	20	1.41995							6
Non-minimal	20.5	1.42007							7
Non-minimal	21	1.42016							8
Non-minimal	21.5	1.42023							9
Non-minimal	22	1.42027							10
Non-minimal	22.5	1.42031							11
Non-minimal	23	1.42033							12
Non-minimal	23.5	1.42035							13
Non-minimal	24	1.42036							14
Non-minimal	24.5	1.42037							15
Non-minimal	25	1.42038							16
Non-minimal	25.5	1.42038							17
Non-minimal	26	1.42038							18
Non-minimal	26.5	1.42039							19
Non-minimal	27	1.42039							20
Non-minimal	27.5	1.42039							21
Non-minimal	28	1.42039							22
Minimal	1	0.823944							23
Minimal	1.5	0.823944							24
Minimal	2	0.823944							25
Minimal	2.5	0.823944							26
Minimal	3	0.823944							27
Minimal	3.5	0.823944							28
Minimal	4	0.823944							29
Minimal	4.5	0.823944							30
Minimal	5	0.823944							31
Minimal	5.5	0.823944							32
Minimal	6	0.823944							33
Minimal	6.5	0.823944							34
Minimal	7	0.823944							35
Minimal	7.5	0.823944							36
Minimal	8	0.823944							37
Minimal	8.5	0.823945							38
Minimal	9	0.823953							39
Minimal	9.5	0.823988							40
Minimal	10	0.824115							41
Minimal	10.5	0.824483							42
Minimal	11	0.825357							43
Minimal	11.5	0.82712							44
Minimal	12	0.83021							45
Minimal	12.5	0.835028							46
Minimal	13	0.841837							47
Minimal	13.5	0.850689							48
Minimal	14	0.861423
Minimal	14.5	0.873695
Minimal	15	0.887049
Minimal	15.5	0.900989
Minimal	16	0.915041
Minimal	16.5	0.928798
Minimal	17	0.941938
Minimal	17.5	0.95423
Minimal	18	0.965533
Minimal	18.5	0.975774
Minimal	19	0.98494
Minimal	19.5	0.99306
Minimal	20	1.00019
Minimal	20.5	1.00641
Minimal	21	1.0118
Minimal	21.5	1.01645
Minimal	22	1.02044
Minimal	22.5	1.02385
Minimal	23	1.02676
Minimal	23.5	1.02923
Minimal	24	1.03134
Minimal	24.5	1.03312
Minimal	25	1.03462
Minimal	25.5	1.0359
Minimal	26	1.03697
Minimal	26.5	1.03788
Minimal	27	1.03864
Minimal	27.5	1.03928
Minimal	28	1.03982
