# Supplementary material for: Evolution of a minimal cell
Source: Nature. 2023 Jul 5;620(7972):122–7. doi: 10.1038/s41586-023-06288-x (PMC10396959; doi:10.1038/s41586-023-06288-x)
Supplement: Supplementary file 9 — Flow cytometry data for Supplementary Fig. 7. [file 41586_2023_6288_MOESM9_ESM.xlsx]

## Sheet: README
File contains data used for Supplementary Figure 3
FSC-H	forward scatter height
SSC-H	scide scatter heigh
SYBR Green-H	SYBR green height
mCherry-H	mCherry height
FSC-A	forward scatter area
SSC-A	side scatter area
SYBR Green-A	SYBR green area
mCherry-A	mCherry area
Width	signal width
Time	time of event

## Sheet: flow.data
FSC-H	SSC-H	SYBR Green-H	mCherry-H	FSC-A	SSC-A	SYBR Green-A	mCherry-A	Width	Time
727	686	51284	726	166	138	-2088	829	18.125	0.251
3393	3039	197951	576	975	814	257661	892	37.875	0.463
253	938	40451	706	38	195	-3632	90	16.75	0.532
301	403	30764	40	39	69	138	-903	19.625	0.696
2293	1386	89959	535	531	368	101672	671	29.875	0.841
110	488	11851	752	-16	89	-275	-1049	17.375	0.913
281	514	18981	794	37	40	-3429	426	14.625	1.004
3241	2491	3491	1005	317	292	1741	217	8.125	1.341
1729	991	39616	545	426	208	-1636	676	18.125	1.418
509	651	29692	688	67	123	-1034	770	18.125	1.429
1199	893	40682	797	235	179	-1469	703	18.125	1.453
367	914	68130	1017	58	208	17974	885	21.5	1.489
1420	1158	71978	514	209	135	-58603	630	7.75	1.493
294	437	17455	-88	41	11	-2137	-414	15.625	1.558
3481	5020	444799	1303	1088	1514	585434	1885	39.125	1.68
347	469	16784	413	50	132	-4216	421	13.125	2.058
233	510	26835	345	28	124	-2331	-92	17	2.076
642	889	45358	657	143	161	5354	308	24.25	2.13
138	326	7784	580	-24	39	-3090	693	9.25	2.79
11	370	6655	-379	-38	45	-2821	-894	9.875	3.465
488	337	17400	30	93	70	-3250	-559	15	3.746
4308	2203	292467	1594	1143	579	390138	1663	39.375	3.759
78	325	5268	474	-19	47	-1958	-98	11	3.861
636	1031	50649	204	156	246	-2294	190	17.75	4.315
2502	1151	75844	1713	617	313	87303	2068	30.625	5.027
479	473	46412	77	91	65	-2308	-802	18.125	5.056
448	444	34794	234	89	92	-1619	-35	18.25	5.097
6621	1351	104553	782	1795	398	124834	-232	32.375	5.14
0	334	6055	-153	-43	22	-2253	-444	9.5	5.299
159	951	31855	801	19	237	-3115	555	16.25	5.334
1715	1135	103460	1211	452	273	138145	2311	47.25	5.743
529	900	45014	1184	122	151	-855	449	18	5.822
5964	3811	268013	838	1748	1155	348480	-692	37.5	5.875
1373	1605	122795	1133	355	523	161739	-553	59.875	5.898
199	623	18065	1166	14	85	18005	1790	24.375	6.151
143	329	4683	224	0	31	-1683	-566	8.375	6.3
471	675	36984	319	92	118	-327	-60	18.75	6.349
256	458	3459	1157	23	51	-2073	715	4.875	6.386
292	703	9360	667	48	126	-2877	-378	12.75	6.779
144	455	7103	1213	22	69	-2284	46	10.25	7.605
286	425	25606	276	26	86	-3399	313	15.5	8.293
251	343	14314	164	43	54	-3131	-8	14.25	8.424
648	650	36018	752	177	162	-2926	729	17.25	8.76
132	643	5094	850	12	21	-7011	333	3.25	8.765
115	419	10241	724	2	28	-3671	272	10.5	8.895
1236	2921	27995	789	279	672	31331	1061	27.5	9.018
108	310	13486	355	2	-24	771	362	13.75	9.079
387	645	14675	611	64	135	-3563	22	13.625	9.432
351	416	16643	565	51	62	-2425	94	15	9.605
94	302	7178	91	-23	27	-2631	-353	9.25	9.897
241	472	10212	-103	31	68	-3757	-432	12	11.069
175	322	11169	311	24	28	-2440	-319	13.25	11.241
25670	8171	303084	1390	7353	2280	390593	2774	37.375	11.413
1381	615	62165	484	239	127	71015	160	29.75	11.431
205	306	6419	1106	-3	44	-2334	-118	10.25	12.273
376	430	14873	714	6	65	-3039	42	14	12.45
64	377	6407	1097	-29	64	-2104	143	10	12.791
2784	2780	156777	1014	740	586	196014	1137	37	12.848
2702	2217	95997	865	694	574	114001	1649	32	12.871
286	491	20098	519	28	104	-1782	-9	16.375	13.396
807	621	28354	1110	202	158	-1572	457	16.875	13.993
446	796	32159	635	114	143	-556	83	19.375	14.217
225	340	12173	632	37	-12	-1666	-557	14.75	14.83
259	511	15356	-135	36	94	-2778	-288	14	15.042
264	509	14160	443	23	33	-2367	-366	13.875	15.626
904	1267	28545	687	187	294	28872	-364	25.25	16.247
91	360	5567	281	-11	46	-2845	-304	8.625	16.657
1102	858	39860	535	243	169	-3629	-121	16.5	16.699
444	686	26398	395	113	206	-1691	-1382	18.125	16.752
341	555	30018	163	58	92	-1885	-304	17.625	17.12
1280	845	50651	432	382	206	2232	-695	20	17.231
823	499	38063	490	206	121	-367	328	18	17.273
283	480	13205	868	24	83	-879	712	16	17.364
250	646	4497	401	21	87	-2325	-43	6.25	17.498
95035	114836	1079150	118092	130548	195366	7963554	844790	421.875	17.963
3744	3674	185282	579	917	776	246370	596	38.5	18.646
315	333	47070	399	-29	-86	49757	126	29.25	18.675
199	488	7275	149	4	64	-2216	-280	11.375	19.098
350	331	19259	767	71	-11	-1462	-128	17.375	19.422
311	595	18602	708	55	113	11772	779	19.375	20.123
1693	1397	93379	713	442	378	123649	1061	37.25	20.138
375	478	19332	961	97	108	20120	971	24.25	20.154
308	466	9936	528	20	101	-2599	502	12.75	20.472
233	502	38831	432	49	120	4	-703	19.625	20.485
268	310	17851	1426	20	41	-650	1693	16	20.535
316	740	16964	1167	35	143	-4776	825	14.125	20.542
144	327	19548	800	-15	26	-3912	298	14.75	20.551
15975	6263	627145	2076	4804	1794	849808	1744	52.625	20.652
1006	1362	78638	762	192	305	96762	709	33.25	20.839
592	950	25804	841	122	202	-2425	-158	16.125	21.17
90	315	6018	716	1	29	-2001	672	9.625	21.294
1082	484	36168	441	265	152	901	193	19	21.399
214	437	7520	65	19	84	-1593	-608	12.75	21.76
626	482	24054	386	156	150	-110	238	18	21.949
143	314	6561	871	-8	14	-2153	835	10.875	21.965
507	909	8020	593	109	163	-1942	244	13.25	22.294
1162	838	42177	831	288	224	481	105	18.75	22.71
2221	2251	131790	1227	582	589	158681	1666	33.25	23.045
127	316	6188	35	-2	30	-2546	-851	8.75	23.414
834	1033	77102	163	240	241	5041	-11	20.625	23.436
295	410	29873	107	43	73	-1835	-725	16.875	23.832
192	367	25799	195	2	29	-2073	-124	16.5	24.113
241	513	23459	632	20	81	-354	98	18.75	24.257
776	691	53058	222	158	132	840	-47	20	24.467
2921	2133	79526	1055	740	516	95331	1452	31.5	24.886
8449	1946	207201	1586	2279	479	254997	896	34.5	25.068
1084	1102	59923	758	308	284	67578	165	31.125	25.508
1219	1325	94747	806	285	332	119393	-615	34.25	26.172
534	507	28993	1156	84	109	-153	1036	18.5	26.284
555	705	27299	-46	117	121	-2149	-841	17.25	26.745
1952	2062	58193	624	455	502	69925	-594	32.375	27.159
217	328	6901	496	8	3	-2737	-9	10.75	27.264
1003	728	35896	11	192	167	-1362	-337	17.75	27.31
517	755	16794	98	85	131	-2535	-67	14.625	27.459
450	469	29959	-13	74	80	-2032	-1015	16.75	27.52
591093	200700	87738	30360	172606	57895	116165	38154	35.75	27.735
25	405	11719	471	-57	10	-2488	-687	14.5	28.582
259	423	20618	43	60	104	-3326	-652	15.25	29.309
201	363	12337	237	18	61	-2370	10	15	29.631
840	857	6838	871	130	119	-2379	14	9.625	30.31
203	351	10007	602	21	25	-3304	539	10.5	30.47
1235	1159	58845	1004	283	283	73726	1391	43.875	30.921
1141	1957	71920	664	217	396	82489	76	31	30.964
173	312	17608	179	-7	6	-1184	-110	16.625	31.478
342	486	15648	820	52	64	-808	358	18.375	31.707
687	574	36571	189	167	76	-1378	-309	17.75	31.838
1965	1054	62779	113	494	261	-3338	-700	18.125	32.042
132	310	6651	103	1	22	-1812	-146	10.75	32.22
1912	1786	77936	943	353	324	63808	1785	22.75	32.226
670	561	24167	730	148	119	-1547	214	17	32.836
102	373	7138	-96	-10	33	-3145	-885	10.125	32.849
157	333	5966	487	42	-15	-1569	605	11.75	32.995
279	577	23662	979	72	114	-1958	-15	17.125	33.027
197	403	7964	518	22	44	-2740	730	10.125	33.668
236	431	13768	-167	34	62	-2311	-400	15.125	34.064
147	363	12186	165	-15	41	-2485	-120	14	34.22
109	367	7270	352	-12	25	-1752	249	11.875	35.028
166	452	13365	1093	23	43	-2176	617	14.125	35.424
279	597	37368	378	48	138	-8	-23	19.5	35.537
195	397	13881	133	18	61	-2416	-147	14.5	35.583
122	496	7300	549	-11	102	-2684	-41	10.125	36.096
521	516	37331	276	119	92	-3308	-117	17.125	36.855
309	789	16389	-82	50	163	-3334	-302	14.375	37.515
355	535	9885	359	42	49	-3103	-524	11.5	38.095
235	387	7420	238	22	45	-2520	83	11.625	38.57
630	660	48525	709	151	127	422	-885	19	38.687
648	564	27948	553	140	151	515	384	19.25	39.015
513	595	34396	554	109	119	-2376	438	17.375	39.355
290	465	15864	1167	36	64	-4441	575	12.75	39.442
1375	706	39595	482	365	174	-112	-185	18.875	39.647
50	344	6709	486	-22	68	-2798	3	9.75	40.229
198	310	7670	582	21	46	-2892	104	10.625	40.261
170	418	7474	154	11	13	-3100	-388	10.25	40.643
2667	1862	101431	1244	738	447	135246	2434	37.875	40.977
233	413	15165	663	28	77	-2957	333	14	41.119
402	561	33628	327	81	110	-2825	-354	17.125	41.545
145	387	6883	886	15	52	-2847	760	9.875	41.668
404	323	8065	169	54	44	-2059	-428	10.625	43.146
179	609	5908	218	14	43	-2192	383	9.5	43.593
398	346	24915	465	65	91	-1005	573	17	43.952
176	473	12107	194	11	89	-2380	-371	15.125	44.159
686	854	36525	730	159	276	1627	585	20.75	44.629
186	390	19115	364	13	19	-3289	181	15.375	44.713
4086	1976	229377	785	1112	437	298031	749	47.625	44.865
151	425	6090	121	21	47	-2785	-235	9	44.952
45641	20619	1304210	7240	14249	6491	1909431	10544	62.875	45.051
0	318	10534	953	-94	-28	-2898	-400	12.625	45.172
235	406	6049	184	28	17	-2781	-388	9.125	46.722
344	551	23016	111	43	118	-490	-311	17.75	46.952
204	318	17365	73	16	29	-832	-350	16.75	47.188
569	699	47495	214	127	174	4419	-107	22	48.266
2004	2548	179934	830	527	787	250112	1704	41.625	50.341
132	401	5686	397	-13	77	-1937	104	11.375	50.407
3844	1762	186029	172	1055	463	233223	-162	35	50.956
496	761	34544	1252	127	229	-394	612	18.75	51.076
138	351	6516	98	-2	6	-2153	-89	10.875	51.494
134	429	19676	-76	11	91	-1644	-318	16.875	52.187
882	762	33985	323	185	186	-2073	497	17.5	52.26
308	430	20145	608	81	91	-230	795	18	52.298
309	516	19943	364	46	92	-2457	-234	15	52.511
552	625	21794	119	98	113	-2644	215	15.75	54.215
249	302	14087	488	15	41	-2758	265	13.375	54.457
2182	689	57064	105	527	125	-345	-290	18.75	54.685
103	362	6619	458	7	18	-2817	346	8.625	55.069
6640	2073	257051	1361	1870	566	350738	971	41.875	55.16
215	514	6811	259	25	58	-1421	-262	13.125	57.476
373	506	19316	306	46	164	-2887	559	15.375	59.133
188	397	5458	922	17	55	-2562	228	8.75	59.318
139	361	7993	517	0	16	-2739	354	10.125	59.617
120	390	6702	965	-4	60	-2848	65	9.5	59.775
192	737	14675	434	3	174	-2931	491	14.25	59.924
155	748	7603	735	18	121	-2428	1090	10.5	60.427
402	351	7689	319	38	81	-2520	342	10.125	60.457
21019	13912	957590	3910	6206	4204	1291976	4308	42	62.158
497	589	27810	152	98	110	-1331	-285	17.125	62.634
445	449	29881	55	70	82	-603	-418	17.75	63.209
219	856	6834	-16	13	156	-2559	-1060	9.75	65.337
157	448	9595	321	7	25	-2346	-10	14.25	69.139
433	631	36397	586	110	113	-629	483	18.375	69.224
71	532	8322	507	-15	45	-3221	387	10	72.592
944	2369	129465	523	189	520	154155	766	32.5	73.368
777	1099	28628	106	161	191	-3568	107	16.25	73.674
140	737	9328	285	25	89	-2748	175	11.875	74.522
348	533	24008	406	36	77	-2026	149	15.875	74.93
952	865	59948	70	216	146	-306	-606	19.125	74.947
11136	7713	577114	1801	3147	2215	757337	1629	39.375	76.019
8611	5558	564823	3633	3042	1962	843849	4766	48.125	77.132
2700	1398	196319	370	645	335	243165	-331	34.625	78.258
1362	2301	32571	682	203	289	32642	882	25.25	79.594
50	307	5725	101	-40	27	-1597	43	10.375	80.012
647	770	39804	305	139	155	-3397	-140	16.625	80.059
279	592	6423	360	-6	78	-2570	-358	9.125	80.536
436	472	15772	217	56	88	-2895	-285	14.5	81.192
2646	784	6845	867	575	113	-2474	607	9.5	81.977
88	344	10162	710	-26	63	-2181	605	12.75	82.152
97	465	7111	384	-20	62	-2849	327	9.625	82.64
6162	2382	296323	1748	1697	713	382365	2519	39	82.877
3121	1903	130420	374	858	479	163654	513	34.875	83.171
32	375	6371	260	-37	73	-2381	-284	9.625	84.808
236	338	16654	-78	14	82	-2728	-311	15.25	85.257
581	457	27000	432	118	48	-2656	365	16.625	85.483
127	310	6454	42	-22	68	-2705	-35	10	86.073
326	378	13486	79	47	56	-2637	-643	13.375	86.25
1995	810	39405	554	433	180	-2616	359	17.375	86.668
1129	1739	43430	569	234	391	47469	-881	27.875	86.764
5614	2606	208450	751	1544	651	275337	885	38.5	87.187
198	359	13037	444	15	41	-3081	289	13.5	87.365
238	653	21250	556	44	111	-4208	593	15.125	88.325
2681	1689	134826	612	679	460	171796	1196	35.25	88.407
223	400	22421	876	36	57	-1976	-67	15.875	88.696
283	446	12280	333	27	62	-3136	286	13.25	89.941
481	545	20910	-95	74	133	-1362	-389	17.625	90.003
193	334	4919	481	30	5	-3096	165	6.375	90.419
1095	824	60084	1148	280	149	1714	405	19.5	91.425
153	404	5813	187	6	77	-1833	157	10.625	92.341
27	312	5220	22	-38	30	-1930	-593	8.75	92.396
303	302	34040	308	47	39	-1041	-170	17.75	92.502
607	660	39523	466	99	134	-2848	139	17.375	92.801
187	463	31539	366	42	47	-60	-196	18.375	92.97
1358	1480	45931	569	266	351	49831	1000	28	93.536
535	478	25169	902	86	95	-3967	-225	15.375	95.376
474	605	21845	513	84	102	-2669	-141	16.125	95.79
224	353	6110	-179	15	40	-1780	-597	10.5	95.875
185	397	7174	456	27	18	-1793	525	11	95.958
240	428	6634	409	10	65	-2398	82	10.5	96.001
223	308	13833	455	36	51	-3134	323	13.375	96.045
324	442	13977	326	19	73	-2243	104	14.125	96.506
272	385	8167	374	2	70	-2193	-205	11.5	96.596
612	320	58789	757	136	47	3849	497	21.25	97.192
953	914	34920	950	217	213	-2657	598	16.875	97.28
180	371	9518	541	10	69	-121	392	19.625	97.735
235	531	12236	528	16	68	-2574	25	13.75	97.983
256	425	6466	391	33	56	-1735	246	10.625	98.57
466	509	36308	1186	97	71	-1240	-70	17.75	98.583
246	454	7096	-89	17	86	-1841	-326	12	99.118
29347	12390	1092082	5877	8859	3650	1474374	6920	46.25	99.396
193	693	25643	123	-13	109	-1846	-66	16	99.466
268	494	16722	142	35	52	-3490	-230	15.375	100.097
272	439	6962	238	33	39	-1034	-383	13.625	100.115
149	306	12718	352	1	48	-3437	-276	13.375	100.25
44	389	5899	166	-63	44	-1955	-172	12.125	100.272
267	353	8108	912	11	7	-2743	1559	11.25	100.795
455	753	27405	220	65	169	36426	-271	33.375	101.165
388	594	11393	122	61	85	-2815	-119	13.375	101.674
5094	3134	268216	1684	1441	842	358099	1933	39.375	102.224
145	395	7181	181	15	44	-2409	96	10	103.277
374	691	16007	291	59	97	-3290	-301	13.875	103.533
346	603	11595	1005	46	92	-1994	629	14	104.126
8967	5302	452599	1719	2590	1483	600270	3119	40.625	104.143
3685	1973	136577	816	1006	550	205149	447	57.375	104.311
484	863	27022	886	81	166	-3358	434	15.75	104.594
169	425	5756	493	4	1	-1538	276	9.875	105.073
188	387	19937	103	-21	64	-1323	-59	17.75	105.101
78	417	5919	682	-10	17	-2809	395	8.625	105.349
608	817	27559	98	134	141	-3488	-281	15.5	105.535
29	338	6785	346	-35	54	-2736	-122	9.75	105.579
95	322	4702	376	-16	15	-1900	-528	10.25	105.603
173	513	7191	-84	20	47	-1140	-460	14.375	105.676
244	694	24800	396	7	188	-545	239	17.875	105.718
103	383	6204	8	-2	54	-2124	-507	9.625	106.736
1070	1298	99506	945	231	283	125052	1539	34.125	106.85
864	681	26988	186	221	226	3425	-775	36.375	107.383
134	328	5631	197	13	34	-1428	-139	11.75	107.655
205	331	6916	192	-3	35	-2389	-866	11.25	108.069
43	315	6708	463	-48	14	-2888	361	8.375	108.241
84	311	5862	303	-25	-20	-1194	-453	14.5	108.286
992	869	45101	784	210	177	-5387	727	16	108.648
164	393	6281	563	3	41	-1564	-201	9.75	108.79
6661	4504	212503	886	1791	1225	272641	250	37.75	108.913
1992	2033	91319	349	520	477	109803	-1235	33.875	110.186
89	313	5298	612	-14	40	-2292	182	8.5	110.494
734	375	21844	19	165	52	-2293	-225	15.75	110.557
616	608	21829	225	118	140	-1408	-454	17.25	110.624
175	492	17629	389	21	86	-1798	117	16.25	110.875
134	528	10693	654	10	31	-5502	694	10.75	110.881
363	692	23142	36	43	119	-2033	-93	17.125	111.061
186	366	5993	366	14	42	-1980	59	9.75	111.263
41	581	7321	964	-6	67	-2254	220	9.875	111.312
248	373	34181	-30	-4	31	-3438	-1074	16.5	111.334
156	488	15379	90	-3	71	-3506	-555	13.5	111.844
8831	2450	190225	1807	2389	623	257861	2835	55.375	111.891
120	434	6219	239	-40	16	-2453	289	9.5	112.118
36203	7799	770459	2084	10399	2208	1058457	2953	53.875	112.136
9072	3002	290284	2155	2575	790	375437	3458	38.25	112.607
84	648	12210	675	-52	116	-634	139	15.75	112.746
282	952	17046	234	24	210	-988	-2	16.25	113.104
259	446	7778	353	24	41	-3062	-160	11.375	113.207
99	765	9535	344	-30	162	-2044	396	12.875	113.41
307	612	7282	382	46	84	-2032	236	12.5	113.45
227	311	13383	61	35	4	-2944	-677	13.625	113.512
1316	1057	43821	1156	327	296	744	8	20.125	113.802
1913	1262	61519	963	429	282	70584	-60	30.125	114.165
252	655	22111	157	57	81	-4136	-321	14.375	114.492
43	374	9143	232	-48	22	-9617	-372	6.25	114.77
1520	1314	114085	685	371	249	144492	260	35.25	114.784
218	321	15525	248	-7	77	-3948	-462	12.875	115.071
127	463	5858	931	-24	59	-2557	633	9.375	115.098
2622	1768	143058	637	775	417	217724	-452	70.375	115.163
780	1005	39885	879	191	299	-2454	1352	17.625	115.187
5570	2314	323034	930	1548	692	460191	1495	46.25	115.331
443	484	29201	520	62	60	-1119	-543	17.875	116.359
422	467	23769	444	61	87	-3188	351	15.5	116.57
209	545	26379	176	19	101	-3479	-751	15.75	116.749
1660	704	55989	-136	402	162	724	-554	19.25	117.32
5068	2149	15644	456	1497	730	18048	333	26.875	117.437
250	641	21180	640	44	102	-3970	1033	15.25	117.82
395	394	24479	168	43	60	-4074	-117	15.375	117.967
85	508	12076	336	0	74	-2744	132	14	118.312
186	424	12260	993	5	126	-1548	884	13.625	118.323
466	615	24876	504	86	59	-416	183	18.5	118.537
236	329	12925	603	32	83	-2424	797	14	118.585
268	471	13582	188	35	56	-4013	-122	13.375	118.93
154	324	6304	485	-5	24	-2431	-72	9.625	118.946
675	771	13883	192	122	158	-3585	108	12.625	118.999
301	470	54491	277	32	85	-1559	-705	18.375	119.156
105	319	16580	416	12	28	-3503	-226	14.25	119.165
257	457	20885	654	15	91	-2097	-403	15.875	119.472
242	648	15197	763	36	53	-3943	205	13.375	119.569
206	316	15900	773	47	39	-2328	151	15.625	119.689
483	770	32791	755	89	172	-2292	332	17.25	119.953
203	317	5296	221	29	24	-497	130	12.625	120.256
834	1309	88705	930	300	473	134228	1565	45	120.522
9089	6417	194977	1852	2467	1624	242188	3077	35	120.594
563	525	22761	1078	96	103	-2249	962	16.625	120.727
315	629	7684	445	27	106	-3365	458	9.75	121.033
409	968	18721	850	85	195	-3259	980	15.125	121.697
210	442	10333	548	25	70	-2131	-145	14.375	121.916
376	480	29383	1523	73	98	-3128	1023	16.625	122.062
201	517	14513	288	27	76	-2811	165	14.875	122.125
342	1183	15809	93	64	258	-1499	-386	16.25	122.137
2209	1103	92724	1286	579	228	112864	2307	33.25	122.363
177	423	7425	358	9	39	-2162	-249	12.25	122.421
1467	1107	58911	718	368	273	3479	392	20.625	122.606
61	321	6191	189	-29	62	-2586	172	9.625	122.624
308	489	14391	248	42	16	-1902	-541	14.375	122.738
3569	2695	273840	1905	866	524	350483	3042	37.75	122.843
544	1352	12783	430	87	203	12657	639	23	123.246
298	316	7216	415	26	22	-2634	104	10.375	123.306
289	426	16949	222	43	49	-1102	-351	17.625	123.55
81	404	6800	616	-7	43	-1863	-132	11	123.835
1017	1784	89032	1509	240	459	121773	3573	39	124.117
2511	1114	90208	742	635	249	-489	-190	19.25	124.256
159	346	8980	355	28	57	-3300	-189	11.375	124.497
147	687	7823	61	20	113	-2054	-670	11.875	125.01
367	304	37453	376	82	43	-2073	285	18.375	125.277
1094	542	31549	554	218	98	-3253	172	16.75	125.498
55	314	11506	766	-23	5	-2720	108	12.875	125.848
10524	2793	188459	1675	2892	718	239205	1650	36	126.224
882	498	46384	1236	191	49	-1225	1031	18.5	126.674
751	566	43506	176	170	114	-1992	-565	18.125	126.976
333	555	14929	411	29	68	-3226	-166	13.875	127.048
17	371	5814	852	-42	48	-2121	475	11.25	127.318
832	736	47173	491	207	183	-1933	-68	17.875	127.668
2096	1196	42265	1306	530	275	49642	2636	30	127.714
80	375	5853	416	-14	31	-2271	-708	8.75	127.825
117	428	7553	764	-7	40	-3596	748	9.75	128.204
7004	1541	180429	636	1885	410	249130	14	56	128.279
269	362	7858	488	21	20	-1032	508	14.875	128.439
894	1518	41175	1029	173	377	45335	-481	28.375	128.526
269	649	14443	439	36	128	-1331	-61	15.75	128.638
5202	2677	139336	721	1359	551	171194	710	35.125	128.943
82	336	11187	472	-8	64	-1834	855	13.75	129.063
735	804	65715	427	177	177	3234	392	21.125	129.384
313	703	7750	379	23	114	-2413	-55	12	129.557
242	325	18995	762	3	41	-2061	356	16.125	129.797
828	829	68236	460	173	212	2858	137	20.375	129.834
1543	1395	109497	1353	372	284	131427	2536	33.625	130.229
3099	1301	79014	799	773	286	91653	1128	30.875	130.257
270	371	16248	1061	19	51	-2786	670	15.125	130.467
674	756	28311	-161	117	90	-13371	-709	10.625	131.034
397	404	19655	1276	68	72	-2437	1043	15.625	131.393
256	379	13445	640	26	41	-3390	-191	13.125	131.527
2184	1158	200019	270	584	288	254943	4	36.25	131.674
183	437	17867	684	23	114	-879	-390	18.375	131.702
178	351	20118	649	27	38	-2655	670	15.75	131.956
1759	1023	72724	683	442	241	-1374	352	18.125	132.261
189	315	14440	944	28	3	-2387	928	15	132.386
4476	2920	305211	835	1178	896	451538	1274	58.5	132.686
962	959	75334	1566	294	224	11407	-524	25.5	132.711
3042	2378	345349	1187	770	626	446859	1001	40.125	132.81
134	323	5398	417	-24	66	-2298	691	8.875	133.38
565	649	20645	951	112	105	-2429	1338	15.875	134.35
411	535	36742	-125	80	115	-8946	-548	14.625	134.874
1116	474	35126	311	256	56	-3344	224	17	135.078
356	497	20785	561	73	57	-2595	-987	15.75	135.236
255	348	7038	319	49	73	-2712	254	9.5	135.817
7447	5247	275592	2675	2074	1546	367815	3883	39.875	135.999
408	600	31256	264	71	90	-2063	-257	18.125	136.335
5012	1622	152440	2088	1289	432	191312	3262	36.125	136.395
294	424	11888	922	45	45	-1646	726	14.25	137.509
83	322	6376	50	-17	13	-2200	-140	10.875	137.771
39780	16498	939937	4306	11760	4754	1264019	6013	46.625	137.9
542	530	18410	-26	92	87	-3129	-515	14.875	138.558
2151	1574	182656	725	559	314	237620	302	36.125	138.704
219	370	13853	596	6	54	-2909	303	13.875	139.381
56	365	7650	174	-16	54	-2448	-221	10.875	139.573
18259	7709	819044	3913	5533	2234	1141314	5090	54.25	140.461
86	368	10636	-127	-7	70	-1757	-395	13.25	141.507
217	484	6038	70	9	32	-2546	-327	8.625	141.676
136	378	7124	-51	-2	66	-1811	-227	12	142.123
974	947	20714	329	167	181	-3056	13	15.375	142.369
212	354	14174	836	28	43	-2970	472	14.375	142.577
691	604	27319	262	123	109	-3732	-774	16.25	142.85
13636	3212	238389	2079	3730	935	299390	1997	35.75	143.533
707	524	35623	621	192	150	607	98	19.125	143.901
1208	1030	16028	299	263	241	-1840	-260	15.25	144.143
1728	893	79656	110	441	215	3201	-707	20.375	144.167
3164	1371	130465	1182	872	379	170897	870	38.5	144.244
380	427	8294	191	47	95	-2631	142	11.625	144.313
146	422	6219	815	18	14	-2645	1107	9.25	145.306
464	494	29413	460	66	69	-1280	347	17.125	145.455
175	548	14223	383	36	70	-3288	-298	13	145.624
151	515	7466	518	10	58	-2629	215	10	145.635
243	326	17663	238	45	66	-2074	-730	15.25	146.028
107	319	3720	523	-15	20	-1215	334	6.75	146.308
110	373	7441	81	-2	69	-1969	-290	10.875	146.945
524	802	35137	509	116	163	-819	34	19.25	147.358
545	949	28204	984	136	200	-840	385	17.875	148.018
153	341	4906	202	10	36	-1824	-446	10.625	149.068
356	1020	13569	339	37	208	-3073	190	13.375	149.262
158	331	12537	226	12	54	-1774	162	15.625	149.706
161	357	5179	-24	17	26	-2090	-233	9.5	149.876
7580	2882	227703	1426	2049	750	282163	2120	35	150.221
119	341	6500	-98	-21	85	-2402	-399	10.875	150.895
8351	4157	99395	235	2148	1091	118939	-137	32	151.299
413	616	47271	949	101	113	2689	444	20.75	151.481
1066	1703	90753	288	226	439	111925	262	33.625	151.722
3151	2046	112524	500	773	576	136920	-60	33.125	151.817
0	355	5208	482	-50	48	-2138	537	9.25	152.09
382	486	29595	808	59	128	35435	957	30.375	152.69
286	756	24754	236	12	162	-3512	238	15.75	153.552
253	326	13073	4	32	58	-1593	-717	15.625	154.147
210	320	7210	393	24	7	-2929	457	9.5	155.552
657	821	30284	293	158	144	-3146	349	17.125	156.155
152	435	9589	87	0	78	-2191	59	12.5	156.598
253	304	13944	264	48	21	-4419	-85	12.625	156.703
567	901	16302	568	122	201	-2704	286	14.5	156.825
88	423	8038	643	-8	47	-2626	496	10.5	156.834
129	414	20092	-260	0	27	-2100	-664	16.375	157.077
89	344	5080	1072	0	26	-1964	873	7.75	158.098
727	1020	36219	-120	158	200	-586	-669	18	158.19
257	643	15786	324	5	107	-3183	0	13.75	160.492
361	543	65422	92	25	130	4843	-786	21.625	160.839
956	1956	53376	682	206	456	62731	27	30.25	161.344
2249	1699	130236	1095	548	370	162178	1072	36	161.616
151	421	21092	492	19	30	-2427	167	17.5	161.705
584	1251	39877	760	91	239	42580	485	27.125	161.864
2098	1318	111741	590	530	428	140267	592	34.125	161.925
896	861	52874	279	231	223	2435	-435	20.625	162.141
244	353	7596	370	26	25	-2564	52	10.75	162.752
122	319	7145	437	-2	-28	-4067	83	7.125	163.409
411	397	21984	158	105	85	-1904	124	17.125	164.466
1444	1394	89440	816	316	371	110677	1242	33.75	164.698
282	443	15650	164	17	50	-12290	-123	6.875	165.22
567	309	20154	-63	85	-8	-11423	-161	8.875	165.225
137	352	7872	-83	5	42	-2676	-815	10.375	165.293
3282	2238	229585	423	988	550	305938	-303	39.25	165.678
136	384	7744	476	-9	23	-3077	370	10.25	167.435
130	308	19548	308	-4	-11	-2389	219	15	169.233
141	331	6238	66	-7	19	-1837	-280	12.375	170.165
139	311	7393	15	10	42	-2204	-768	11.5	171.084
203	322	9979	-100	22	19	-2444	-589	12	173.997
523	611	19632	910	100	101	-2795	237	15	174.441
1705	1426	81303	395	324	275	93574	844	31	174.868
196	578	9241	461	6	114	891	-520	20.875	175.662
192	402	13301	53	2	46	-2941	-221	13.5	175.716
303	513	12489	-18	49	53	-2702	-463	13.75	175.828
609	739	21861	-100	134	131	-2954	-427	16.375	176.775
226	394	15314	-124	1	62	-2622	-669	16.25	177.881
307	536	11817	422	39	116	-2990	-794	14.375	178.45
190	391	13454	541	-3	50	-3077	571	13	178.47
516	772	24229	465	74	155	-2393	-458	16.375	179.128
468	396	18677	467	78	69	-2369	466	15	179.231
966	703	45368	451	204	164	-406	-54	18.5	179.288
215	421	13500	559	32	55	-2614	117	13.125	179.423
26	331	5112	498	-23	45	-2449	456	8.75	179.92
419	690	35440	-97	68	137	171	-251	19.5	179.938
215	319	4586	127	16	42	-2094	-99	7.75	180.543
168	522	15924	361	15	75	-1787	-21	15	181.728
133	381	13306	225	1	25	-2697	208	14.125	182.807
1252	743	92942	693	314	160	4935	418	21.25	182.991
535	941	34676	53	86	179	-2134	-81	17	185.243
284	437	10010	-119	-13	29	-2832	-192	11.875	186.334
88	404	9099	-29	2	67	-2909	-40	11.125	186.827
263	413	15502	342	16	77	-3672	454	14.25	187.091
221	558	18605	520	25	153	-3056	649	15.5	188.316
1011	331	39629	356	246	76	-94	-56	18.75	188.571
677	603	27826	953	128	100	-621	153	17.125	190.444
55	436	6805	250	-21	67	-2142	32	10.875	190.594
668	706	31751	351	117	135	-3451	45	16.25	191.623
362	691	20702	153	50	112	-3114	-27	14.875	191.782
202	349	19769	495	30	59	-1281	-143	17.5	193.276
1825	1324	78918	599	399	309	90824	1149	30.75	193.746
635	561	25574	372	130	154	-3602	-297	16.125	193.958
65	373	8492	1297	-23	46	-2510	1017	11	194.138
209	359	57294	816	10	26	-1178	838	18.375	194.67
5989	5738	29946	578	1277	1166	30856	-955	25.75	195
277	388	7290	487	1	21	-2941	-11	9.375	195.854
322	369	12946	306	57	49	-584	400	15.875	195.929
4623	2022	196582	1516	1233	478	254174	2423	37.25	196.304
2953	2727	210857	793	806	688	264561	686	35.375	196.876
175	370	11814	-13	20	45	-2659	-718	13.625	197.638
183	353	8451	-164	-11	19	-2579	-809	10.75	197.929
162	472	8022	489	-3	75	409	318	12.875	198.79
206	308	6789	723	9	60	-3069	394	9.75	199.733
636	461	26664	241	130	132	-68	-607	20.125	200.182
289	381	32307	328	1	48	-4100	-90	16.125	200.283
558	761	53953	354	118	177	545	-760	18.875	200.293
2747	1673	98073	240	690	376	116493	-1398	32.5	200.792
145	320	6146	519	-20	12	-2585	218	9.5	200.918
430	672	29884	422	59	126	-1406	374	17.875	200.966
372	318	22622	1408	82	24	-3920	769	14.5	200.976
168	376	6223	317	1	37	-1979	-120	10.375	201.17
51	506	6832	700	-31	66	-2613	363	10.375	201.189
830	507	60029	593	219	57	3380	-339	21.375	201.494
67	369	5377	289	-18	-5	-253	-390	10.75	202.057
273	444	14354	426	42	78	-2711	-121	14.75	202.735
4721	1303	179286	1217	1279	285	228415	1690	35.75	202.971
6561	3893	272797	1927	1805	1076	356737	3661	38.5	203.015
513	2494	66423	753	74	508	71799	910	28.875	203.078
227	565	11900	708	9	61	-1665	406	14.625	203.228
14990	4598	339217	2352	4033	1231	428305	4170	36.625	203.398
439	440	22202	166	62	82	-3331	-24	14.875	203.466
27020	11080	782854	1445	8042	3256	1044890	2109	48.625	203.758
6095	1815	218337	1644	1588	342	269043	2361	34.75	203.827
14111	4912	457157	2806	3851	1385	591444	5168	40	204.003
1640	782	47942	505	295	161	1797	-123	20	204.029
42	305	32477	249	-63	77	-104	-439	19.5	204.298
558	502	38739	389	115	83	-11862	-178	13.375	204.482
387	577	16328	359	98	115	811	-1358	39.25	204.494
255	438	12554	436	40	80	-859	144	17	205.331
2141	2346	145480	1602	557	607	193379	3260	44.625	205.493
171	332	12631	1133	20	24	-3401	820	12	205.519
2668	837	96574	358	622	121	99743	154	27.25	205.526
462	846	23177	314	84	184	-2076	-38	15.875	205.756
2305	1486	149606	1012	1018	786	331764	2660	75.75	205.957
176	467	6109	1167	-10	41	-3002	-893	9.125	206.186
894	548	47962	332	188	75	-76	312	18.625	206.205
151	415	13371	1043	-22	-4	-2597	-858	13.5	206.575
488	326	31282	1403	89	45	-2567	755	16.875	206.99
1036	1354	79356	749	218	349	94806	452	32.375	207.226
265	498	14657	737	29	62	-2573	402	14.75	207.61
1663	754	4361	421	294	104	-1065	74	8.75	207.85
7281	4768	274774	2009	2045	1282	355460	2065	37.25	207.931
538	795	24027	764	108	167	-3032	-106	15.875	208.025
127	320	13940	661	-14	57	-3034	664	13.5	208.048
3442	1474	137024	274	863	327	174247	-492	36	208.427
6854	2701	232349	1818	1904	699	293264	2229	35.5	208.459
13	325	5859	725	-51	51	-1320	-366	13.25	208.507
6193	4978	325307	1128	1862	1449	450013	2167	42.625	208.734
452	629	25454	133	38	139	-2660	-571	16.75	208.796
619	796	29329	384	129	131	-3007	-119	16.25	209.202
406	406	22792	500	88	106	-3742	-209	15.25	209.302
93	326	7635	-87	-28	43	-1554	-639	13.5	210.07
1026	1113	41107	653	249	265	1315	65	19.875	210.134
7348	3270	187740	1282	1921	847	235980	1904	35.75	210.19
2553	2582	171349	731	692	722	223227	-136	37.25	210.265
451	617	36674	301	103	109	-3463	-338	17.125	210.704
361	503	15454	214	28	89	-3396	-385	13.625	211.713
314	334	21506	517	55	26	-2574	-28	16.375	211.84
1715	1162	16366	961	284	143	14622	512	21.25	211.884
215	343	6622	892	5	55	-2059	251	11	211.991
205	636	45091	77	30	138	-2595	-768	17.125	211.998
206	472	47843	559	-8	65	53406	-613	30.25	212.056
238	419	21300	479	16	39	-3311	-467	15.625	212.074
631	514	27142	588	96	22	-3054	619	16	212.201
52	334	5545	-152	-19	47	-2322	-496	8.375	212.512
240	492	9559	499	11	32	-5968	-259	8.75	212.536
239	409	13666	-180	32	73	-3669	-692	13.125	212.985
286	316	12678	394	39	22	-3148	275	12.875	213.688
219	321	6029	-447	-6	6	-1509	-1018	11.25	213.741
5631	3950	254934	1685	1614	1094	343446	3313	40.25	213.829
197	387	8873	862	12	45	-2749	504	12.875	213.931
1541	1143	39989	578	343	241	-1919	726	17.625	214.079
434	633	27906	611	80	153	-1005	-921	19.25	214.111
94	483	10046	374	-8	76	-2895	420	11.625	214.378
35	374	6334	135	-25	53	-2580	-918	9.625	214.41
96	385	3974	155	-4	38	-3299	142	5.75	214.629
99	317	5444	214	-17	59	-1806	-14	11.5	214.732
393	757	12808	1202	42	146	-3940	7	12.25	214.793
121	318	13216	-295	1	13	-3480	-1243	12.625	214.811
157	302	14931	594	10	21	-1021	385	16	215.088
691	874	33784	856	159	169	-1851	156	17	215.262
530	453	43095	803	121	97	-2640	518	18.25	215.362
196	401	31348	280	24	61	-2670	390	17.625	215.422
60	305	11712	1989	-26	66	-2295	1786	14.875	215.712
1707	906	57204	903	379	229	-231	1295	18.75	215.729
34219	10842	1262563	6221	10271	3188	1747380	9796	58.25	215.771
1177	809	70167	754	209	116	56009	455	24.75	215.792
68	327	6754	371	-38	28	-3287	114	8.875	216.187
10	370	5956	504	-49	20	-1637	578	10	216.275
5494	4243	130783	1546	1494	1122	158899	338	33.375	216.326
1059	1108	49053	454	223	230	167	16	19.375	216.352
146	433	5871	485	-21	19	-2415	259	10.625	216.413
102	304	6490	147	-23	23	-2703	-1133	9.375	216.426
12153	3043	323375	2244	3666	1057	506761	4280	49.625	216.507
2804	1496	91567	490	639	281	110784	-257	32.875	216.659
243	391	20529	196	22	43	-3863	-549	14.375	217.135
228	347	13208	548	10	49	-3955	-501	12.25	217.162
160	610	12340	887	11	65	-3091	0	13.125	217.202
221	484	18935	455	-5	49	-2403	507	16.875	217.62
348	339	14523	233	45	8	-3084	-287	13	217.693
110	432	6515	416	-2	90	-2975	176	9.125	217.93
57	459	8511	311	-49	74	-727	-54	15	218.187
233	392	18440	1325	49	88	-2939	333	15.125	218.306
96	339	6769	409	-27	5	-2653	-577	10.125	218.353
112	324	6353	569	0	38	-2372	509	9.125	218.527
205	794	12530	324	30	158	-3672	83	12.75	218.615
275	361	28252	34	55	37	-1928	-274	17.5	218.66
169	488	16313	-11	18	87	-2556	-369	14.125	218.833
223	403	6414	447	16	43	-2970	341	9.625	218.928
3195	1785	130538	466	848	504	167296	-400	36.75	219.152
519	440	25241	771	77	49	-1131	455	18.375	219.208
137	323	6810	-71	-9	53	-1642	-311	10.5	219.462
259	458	14308	311	25	111	-2025	-126	15.75	220.262
197	321	7525	419	12	42	-2329	-204	12	220.339
158	351	4773	752	13	1	-416	-189	15.125	220.478
129	341	16792	494	-3	43	-2051	-78	15.625	220.582
1253	448	52018	640	298	114	2396	128	20.5	220.742
103	308	6554	674	0	11	-3252	675	8.875	221.272
3598	1041	81737	966	964	272	3457	134	20	221.294
251	321	13748	983	-29	15	-2596	331	14.375	221.392
241	313	14373	597	5	-1	-2636	267	13.875	221.407
2509	1020	54975	257	631	215	-2574	-78	18.125	221.747
231	308	15404	386	25	33	-1410	464	13.125	221.849
356	366	21917	436	87	36	-2194	-472	16.375	221.967
469	382	20783	-148	59	38	-4682	-720	13.25	222.361
404	1999	36876	786	39	525	46826	1311	31.5	222.512
194	525	9841	250	16	73	-2346	270	14.75	222.604
717	430	26139	536	167	71	-3369	286	16	222.971
448	450	24438	657	99	67	-1477	-484	17.625	223.082
1545	3156	251991	1234	425	794	337098	2768	46.25	223.124
15577	11715	478491	4737	5017	3517	670851	6271	44	223.209
3319	1718	170999	908	790	354	222282	889	37.625	223.269
375	541	15491	49	35	66	-2893	-567	14.125	223.629
1971	2601	95841	714	467	557	113148	517	32.25	223.853
2089	1007	90181	261	543	289	2316	-451	19.75	224.016
298	318	18988	976	54	20	-2898	603	15	224.07
2938	895	79235	392	794	199	6108	181	20.875	224.223
406	563	26883	630	81	33	-2992	462	16.375	224.289
163	320	14415	855	-1	35	-2701	599	14.5	224.359
91	373	5565	377	-29	48	-2209	426	9.625	224.4
198	518	20275	771	2	64	-3489	159	14.75	224.578
953	1196	61724	1384	216	270	74260	2745	31.875	225.226
358	580	25440	1249	77	62	-2375	-356	16.375	225.475
9841	8967	369225	3178	2733	2457	480515	6049	37.625	225.494
88	381	3053	212	-14	26	-1386	-284	7.875	226.038
80	368	6856	765	-23	-25	-1257	-161	11.75	226.499
161	359	6434	359	16	51	-2561	-28	9.625	226.747
855	1731	76683	775	183	457	92001	1622	32.125	226.871
204	310	4874	600	29	-1	-2123	-192	8.125	227.032
670	706	27473	1725	143	118	2	1301	18.375	227.251
526	638	36292	361	129	179	-503	-201	19.375	228.093
2655	1076	86090	538	645	259	237	-895	19	228.225
1163	777	37401	664	238	173	-1907	362	17.125	228.426
1918	1808	175599	602	450	461	243167	221	45.75	228.657
56	499	6162	174	-20	52	-2768	-498	8.875	229.184
522	516	19941	705	103	80	2622	501	15.75	229.264
1514	809	42166	422	340	179	5527	332	18.625	230.051
63	452	10258	913	-31	32	-2240	572	13.625	230.183
398	314	22457	769	70	29	-1014	223	17.375	230.408
63	416	3656	727	-20	32	-1622	856	8.375	230.482
471	619	12465	319	57	52	-3468	-240	12.5	230.49
556	319	20723	362	104	7	-2073	-267	16	230.588
548	658	26397	69	100	126	-2970	-804	17.25	230.677
194	655	15126	476	-11	115	-2679	466	13.875	230.921
739	401	30088	244	176	86	-858	-926	17.875	231.23
166	334	13174	568	10	74	-3119	620	13	231.274
2541	1114	100675	1792	658	269	123106	2970	33.625	231.384
199	326	12732	250	-9	71	-2484	-637	14.75	231.512
1254	940	54228	666	300	208	65	-136	19.25	231.643
2428	1068	98894	1041	615	280	5261	624	20.75	231.699
319	321	33154	108	50	33	-1294	83	17.875	232.194
158	305	6252	117	-8	16	-2211	-782	11.25	232.352
252	552	8220	172	35	93	-2548	-180	11.25	233.023
167	462	9685	105	-22	38	-1567	-640	14.25	233.063
29212	22588	1426935	5186	10915	7525	2117407	8223	52.5	233.123
8364	3645	176866	2498	2394	988	260198	3401	58.125	233.199
136	502	25739	844	-21	55	-2497	192	16	233.393
129	368	5930	427	-36	67	-1826	551	11.75	233.58
6705	5467	179613	2925	1922	1495	229422	3482	36.125	233.762
83	435	24240	987	-11	46	-2944	1071	15.875	233.863
13232	2806	190245	2124	3653	673	243060	2003	35.75	233.999
158	309	6749	114	-11	2	-2804	-673	9.375	234.344
373	517	13587	761	50	123	-1384	482	16	234.354
882	684	23999	267	198	127	-4008	-321	15.5	234.487
217	473	7931	730	9	75	-2699	425	10.25	235.021
829	1603	49232	1846	176	396	58254	2163	30.625	235.331
644	592	50925	533	140	148	1518	298	19.875	235.485
464	526	29732	1139	87	61	-5590	932	14.875	235.513
417	632	28635	700	76	103	-2158	775	17.25	235.551
95	306	7001	1083	-24	-1	-2204	1149	10.875	235.579
186	374	7099	745	19	39	-2276	75	10.875	235.777
111	357	6454	834	-23	60	-2503	437	9.75	236.423
2705	1492	260961	1412	755	372	339322	1340	38.375	236.593
547	342	40831	405	121	55	249	-368	19.625	236.721
221	487	12838	941	28	117	-2302	-423	15.375	236.906
284	370	19796	226	39	91	-2106	116	15.625	237.785
397	775	26591	858	71	114	-3015	140	16	237.956
1322	878	47972	531	311	189	-422	-499	18.75	238.786
1119	835	74281	1217	282	141	5367	746	20.625	239.037
725	799	35469	267	124	194	-4179	-32	16.375	239.441
1924	1080	122929	402	477	223	5042	263	20.375	239.476
111	436	6620	252	-2	46	3913	32	17.875	239.492
4650	2971	340833	1099	1434	825	442018	1007	37.25	239.577
55	304	6007	305	-29	9	-3059	-278	8.5	239.762
205	409	18387	495	16	67	-3643	732	14.625	240.165
747	1051	26229	571	166	210	-558	-421	19.125	240.227
510	671	38805	798	116	116	-961	605	18	240.406
671	1014	50591	509	117	238	-443	221	18.5	240.528
161	319	6498	636	-7	48	-1972	736	10.5	240.637
99	381	9803	579	-25	48	-2775	-319	13.25	240.66
430	511	21083	1186	50	60	-2669	606	16	240.775
859	657	48265	295	208	130	-235	-187	19	240.792
394	436	25745	387	43	73	-4070	-695	14.625	241.049
623	584	39088	433	117	88	-951	380	18.125	241.29
185	387	16447	434	8	68	1444	353	23.125	241.345
473	325	37027	657	79	31	421	388	19	241.431
134	391	3975	129	12	46	-4080	-569	4.125	241.839
220	349	14327	1161	21	75	-1382	-466	15.625	242.084
89	306	6782	27	-30	34	-979	-43	11.875	242.204
473	396	41315	677	98	18	4568	434	23.375	242.76
99	442	6721	235	-12	40	-3106	-229	8.25	243.159
259	655	13340	670	15	146	-3598	-195	13.25	243.307
94	428	6839	326	10	63	-2894	-514	10.125	243.627
116	360	6025	592	0	9	-2968	-330	9.125	243.9
278	432	5745	458	20	24	-2373	432	8.875	243.908
737	420	27602	251	155	45	-3059	-174	15.75	243.969
210	456	10170	815	28	71	-3481	137	11.375	244.093
265	554	13946	236	40	57	-2217	-465	15.25	244.244
116	421	13723	609	4	34	-2803	343	13.875	244.335
8049	4936	248663	2237	2389	1385	320324	3282	37.5	244.857
278	379	7399	173	36	56	-2650	-765	10.25	245.347
2451	1730	176336	1072	620	504	219208	1410	35.125	246.244
1100	2287	81859	825	208	550	101469	520	33.875	246.266
3345	1372	172330	956	801	361	218983	13	47	246.36
383	1055	12068	-91	45	208	-2948	-528	12.75	247.044
115	387	6338	-184	-9	41	-2218	-407	9.75	247.173
234	379	13007	440	4	0	-3073	327	13.125	247.853
451	686	29385	514	80	167	-3062	28	17	247.98
87	431	5846	871	-25	54	-1671	1103	10.125	248.021
646	645	31484	908	157	123	-4135	802	16.125	248.255
906	1005	51334	830	216	224	-282	-212	18.75	248.908
222	394	5527	705	24	68	-2331	891	9.625	250.084
292	395	12246	132	45	19	-2680	56	13.125	251.527
138	500	8047	329	-5	73	-2625	-89	10.375	252.005
131	453	6981	437	-28	56	-3112	685	9.5	252.22
2552	390	54402	36	666	65	-61	-647	18.875	252.409
280	324	19574	186	41	-9	-3965	-766	14.25	252.416
200	430	5909	283	4	-8	-2271	20	8.5	252.886
504	800	15289	345	73	121	-3848	332	13.5	253.15
149	881	7432	243	-18	131	-2343	108	10.75	253.274
368	645	48834	507	89	163	2090	593	19.75	253.326
374	401	13611	540	64	41	-2702	334	13.875	253.783
203	599	33888	234	25	120	1558	-451	21.125	254.747
107	550	13805	337	-18	92	-1878	323	15.125	255.314
225	527	9335	419	-6	84	-2474	-17	12.25	256.923
117	508	7103	585	-29	63	-2278	-85	10.75	257.005
106	321	7568	129	-10	5	-2566	181	10.5	257.108
177	318	7262	826	19	48	-2321	-369	11.75	257.138
436	587	25256	16	73	98	-2224	-852	16	257.154
459	856	20915	674	75	189	-1936	1164	16.625	258.178
593	450	18717	542	133	31	-1523	363	15.75	258.188
5375	3038	255336	1037	1424	729	325378	1505	37.125	258.644
145	485	5419	437	-1	62	-1485	151	11.5	259.662
4368	4158	168494	450	1194	1188	214527	170	36	260.35
7290	1844	312592	574	2085	439	404647	520	37.375	260.913
111	348	5881	298	-19	72	-1944	-205	11.375	260.985
536	530	17193	799	93	87	-3228	334	14.5	261.731
521	463	32724	94	118	61	-1118	-113	17.875	261.839
122	443	5938	419	-9	49	-1845	414	10.5	262.299
262	305	4718	496	26	24	-1954	315	9.25	262.399
126	302	6956	-24	-8	8	-2156	-644	10.875	262.859
117	325	7574	348	-13	49	-2444	-156	10.25	263.564
99	318	8997	249	-2	22	-2943	-770	12.5	264.298
430	468	23586	547	85	94	-2795	872	15.875	265.014
329	597	17873	567	45	104	-2642	24	15.125	265.567
567	519	35068	-67	93	78	-1819	-583	17.125	265.69
9771	15671	463349	1973	2762	4604	609357	2706	38.875	266.591
4380	2835	122995	1112	1177	756	147596	1548	32.75	267.217
569	525	43780	373	121	77	-1400	251	18.375	267.449
137	349	4881	883	-14	5	-2124	540	9.375	267.633
533	713	40732	-32	118	143	-2536	-177	17.25	267.688
182	309	6767	164	-2	39	-2260	140	12.5	268.056
207	327	11997	466	-11	1	11491	62	21.125	269.309
141	342	15194	473	-2	55	-1103	243	15.75	270.002
340	888	20864	110	25	174	-2024	-113	16.5	270.09
111	357	6295	149	-13	23	-2407	-132	9.5	270.192
276	405	4360	-108	22	31	-2398	-216	6.75	271.883
1583	1179	195902	738	427	372	253499	83	37.5	273.045
1017	1627	70905	24	236	494	104032	-1074	45.625	273.721
177	405	6957	287	27	40	-2260	5	11.125	274.096
170	535	7650	455	0	109	-3084	-129	9.625	274.415
160	401	13886	362	-7	40	-2953	163	13.875	274.832
266	837	7289	579	32	168	-2523	3	10.75	275.491
1391	1526	83177	221	345	380	102654	-78	33.875	276.031
293	385	23778	152	35	10	27307	162	28.375	277.279
17069	11683	687476	1753	5040	3611	956889	3183	49.75	277.934
14187	5416	386711	2459	4049	1510	501089	2867	37.625	278.627
234	411	20169	338	17	-3	-2350	299	15.75	279.447
350	454	18699	276	62	31	-2301	165	15.625	280.413
162	377	6577	577	1	27	-2799	531	10.5	281.007
309	348	33004	154	54	58	-638	113	17.75	282.557
322	515	23536	234	47	95	-1351	82	17	284.243
7013	2956	325083	951	1913	855	428172	1700	39.75	284.761
118	599	8352	-141	7	80	-2884	-260	10.5	285.582
632	1095	29395	303	174	276	-928	350	18.625	286.442
795	842	19424	255	138	146	-3112	-60	15.25	286.665
140	375	6190	630	-12	48	-2052	289	11.875	287.96
1012	849	38362	802	191	197	-2732	282	16.875	290.346
577	454	32397	4	94	88	-2763	-162	16.75	290.526
301	356	20871	212	53	66	-2921	-36	16.25	290.818
85	345	5549	-75	-13	-2	-1276	-540	11	291.533
103	336	6419	540	-15	40	-2518	811	10.75	291.679
404	458	26339	567	86	47	-2876	-64	16.375	293.392
3861	1961	203838	1166	1065	563	264389	991	37.625	293.811
128	335	6812	275	-11	20	-3085	-305	9.5	295.756
301	565	7724	279	20	49	-1950	-87	12.125	296.612
1448	4958	90382	548	362	1346	110522	932	33.375	296.675
2546	2328	92107	1175	701	621	115398	1255	34.875	297.152
250	378	14261	976	59	-4	-3221	143	14.25	297.975
369	629	20005	442	44	122	-2381	105	16.375	298.121
2079	976	39287	657	542	214	-2454	386	17.5	298.622
220	396	6443	1291	36	14	-2313	1003	11	300.03
388	997	21110	310	105	185	-1445	-42	16.875	300.181
650	448	29146	247	154	108	-1606	186	18.25	300.635
910	1069	23808	830	203	216	899	-196	19.5	302.041
147	422	6662	659	11	87	-2435	522	9.25	302.495
473	527	32160	466	88	121	-11	818	18.5	302.694
1352	924	84426	1003	364	206	3186	693	20.375	302.702
3394	3464	317367	2079	929	960	413337	2564	38.25	302.82
13399	32905	825238	4474	3922	9596	1126945	6883	49.625	302.862
135	316	6798	359	-3	-20	-2428	348	10.625	303.04
235	597	14290	822	-9	94	-2990	-145	14.125	303.458
4574	3911	278795	1475	1285	1063	365915	2998	39.125	304.766
1686	950	30402	889	468	330	2505	332	39.75	305.119
154	314	7026	461	-8	38	-2958	-163	9.5	305.169
79	374	5978	666	-22	38	-2344	-6	9.5	306.159
202	404	13184	391	5	96	-2626	370	14.25	306.526
121	353	5677	670	5	22	-2708	-558	8.25	307.55
268	318	6422	234	21	47	-2819	13	9.25	308.16
203	628	6031	837	15	62	-1444	590	8.75	308.481
337	727	12105	261	44	75	-7937	-600	7.625	308.486
249	1062	17451	898	29	173	-1458	626	16.875	308.508
162	424	6157	806	1	37	-2487	902	9.75	309.133
5513	3792	210640	2658	1729	1146	295998	4966	56.5	309.252
294	328	47450	242	42	50	202	-188	18.875	309.824
84	315	16691	801	-26	63	-1484	496	16.375	310.605
1851	616	48719	179	495	147	558	-486	19	311.035
122	302	6154	-374	-9	35	-2474	-837	8.75	311.232
1993	1010	62684	805	471	219	-1504	630	18.375	311.558
1459	466	43550	211	339	62	-2019	-306	18	311.572
1514	1076	56826	726	364	311	-1108	56	18.5	311.601
947	1205	52428	570	201	229	62635	-411	31.625	311.64
135	430	13309	640	3	80	-2675	-260	14.125	312.694
59	455	7680	1018	-22	36	-1889	253	12.5	312.708
339	357	19468	565	58	77	-1024	648	18.125	312.931
244	303	19820	561	37	42	-1798	51	15.875	313.079
468	780	42785	955	86	145	1839	-229	20.375	313.141
443	951	20615	337	74	232	-1663	504	16.25	313.231
2298	1382	117007	683	575	287	149608	969	36.625	313.286
9439	2086	197720	1549	2590	598	249000	2353	36	313.604
138	339	6363	407	-30	32	-2139	-600	10.375	314.036
683	678	22994	228	110	149	-4237	-203	15	314.133
1392	626	68013	579	312	129	749	-376	19.5	314.194
129	351	7224	1251	21	21	-1820	1897	11.625	314.268
301	941	21947	123	16	145	-1652	-174	17	314.53
309	526	29929	646	50	55	-1458	714	17.375	314.559
1262	1405	70701	834	328	336	81215	272	30.25	314.873
448	388	14572	807	60	54	-3047	475	14.375	315.042
2401	907	105730	951	594	215	113705	1607	29	315.306
90	424	9704	108	-40	31	8251	-450	19.875	315.319
154	343	5668	502	-5	23	-1667	232	10.75	315.542
196	595	12025	901	-5	94	-2304	945	13.625	315.798
200	473	6594	68	23	102	-3092	-103	10.25	316.496
172	373	18949	1034	-2	51	-3706	502	14.75	316.504
432	749	24825	765	85	130	-3312	-48	15.625	316.589
159	333	7252	807	2	4	-2451	158	12.25	316.642
1868	2084	166473	1372	463	475	213367	1249	38	316.798
1014	1640	98117	1308	211	376	116087	2068	32.375	316.833
62	402	7912	655	-27	45	8951	710	21.25	316.845
238	443	7879	673	22	55	-2281	111	10.875	317.203
35	415	3023	-132	-30	-2	-2173	-412	4.25	317.926
2041	727	70569	1108	560	142	8436	-10	24	318.25
109	361	6318	397	-5	63	-2717	68	8.5	318.539
166	332	18421	337	7	68	-1908	-101	16.25	318.629
93	315	7944	538	-15	57	-1747	-47	12.875	318.645
172	546	23413	121	41	153	3405	-368	22.875	319.258
158	325	5637	-235	-5	36	-2144	-1043	10.5	319.462
90	356	8243	639	-23	55	628	-126	29.625	319.587
163	559	9229	-290	6	85	-2114	-684	12.375	319.628
425	469	28741	331	89	48	-3220	-421	16.5	319.802
228	313	7367	-20	15	47	-2376	-85	9.875	320.047
658	1104	8650	85	108	148	-3191	-330	10.5	320.404
2566	10060	157644	1848	716	3043	214599	3466	40.5	320.485
33	398	6014	917	-11	91	-2395	136	9.125	320.579
6223	2308	188131	956	1677	554	233401	2117	35.25	320.601
97	374	6773	26	-30	30	-3902	-489	8.625	320.777
392	477	21361	324	69	83	-2733	295	15.75	321.034
726	842	28708	713	192	314	6487	-347	30.375	321.23
811	499	22017	86	136	55	-3787	-435	14.875	321.506
797	1132	29948	436	183	256	-2366	506	16.875	322.158
418	581	20701	487	93	131	-873	211	18	322.285
352	374	23056	910	37	23	-3096	967	15.625	322.365
277	483	20024	407	33	70	-3099	522	15.375	322.762
553	707	35231	495	89	169	-1300	787	18	322.906
2996	2129	173170	779	890	501	222357	-368	37	323.01
133	469	5027	298	0	21	-2274	158	9.5	323.267
247	381	12290	596	28	72	-1554	-442	15.75	323.49
227	390	13677	966	9	32	-4440	111	12.75	323.881
447	771	23915	499	100	126	-3807	-457	15	323.942
2912	1037	92738	575	848	487	177937	-140	65.25	324.051
128	374	10589	1185	-12	29	-1757	1166	14.75	324.127
341	459	22262	629	31	93	-3553	117	15.25	324.258
1486	1155	78384	2149	355	299	93027	1843	33.25	324.559
792	546	48627	983	141	118	50029	1991	27.375	324.581
209	310	11159	185	19	1	8454	231	18.25	324.594
614	419	21952	-56	115	47	-4098	-303	15.375	324.729
91	302	12476	174	-37	45	-2439	222	13.875	324.815
421	659	11439	624	90	176	-320	-749	20.125	324.87
151	410	4923	518	-5	11	-1484	-84	8	325.56
224	493	13556	1237	26	71	-3760	690	12.5	325.666
139	381	8470	621	-6	-4	-2299	78	12.25	325.891
1518	594	64719	1039	348	133	4947	1968	21.125	326.206
15589	11531	788433	3724	5671	3742	1174204	3388	48.75	326.244
1297	614	62936	1050	230	46	77223	1939	35.25	326.264
123	503	13444	86	-5	69	-3011	-199	12.875	326.665
140	405	11543	419	-1	24	-2668	623	13.5	326.795
935	960	69098	766	222	247	3981	-94	20.5	326.919
99	370	7120	647	-2	43	-2621	303	9.75	327.313
405	890	21589	218	79	169	-2918	-518	14.875	327.341
1218	2885	45753	1001	289	740	54293	2588	30	327.372
236	456	15546	245	34	37	-4813	-102	12.75	328.027
121	323	7548	245	1	48	-3241	-270	10	328.207
179	600	12290	192	8	124	-1620	-485	15.75	328.285
84	543	11323	393	-11	82	-3104	-361	11.75	328.375
3861	3108	192585	1460	1108	932	285318	-1494	56.375	328.514
276	369	14493	343	35	45	-2703	-586	13.625	328.75
224	742	6481	1388	25	143	-1752	-1302	12.5	329.07
2223	1502	76199	723	626	359	93075	865	33.5	329.092
545	494	36052	254	126	126	1887	-1462	21	329.236
617	776	38570	1842	108	162	470	1672	19.25	329.335
251	398	14081	427	14	81	-3176	-353	13.375	329.367
395	1607	20164	1005	47	321	19764	1172	23.875	329.857
2610	1361	129530	1078	712	308	166828	2380	35.625	329.898
151	413	14397	441	13	79	-2437	398	15.125	330.053
132	322	7395	1051	-10	59	-2156	775	12.75	330.234
9	422	16019	929	-46	58	-3013	391	14.375	330.855
234	460	19357	496	2	45	-2323	-174	16	330.878
146	317	12957	479	-14	64	-752	-42	16.625	331.335
204	359	6863	1024	8	47	-2104	941	10.5	331.561
321	423	6350	1154	51	40	-3024	-209	8.875	331.695
672	671	21415	454	133	140	-2927	-222	15.375	332.002
1215	1236	76286	727	348	241	3307	-138	20.375	332.098
1144	1094	67759	881	261	242	7943	471	22.625	332.439
698	818	39608	637	128	226	541	737	19	332.5
384	491	15977	206	89	79	-4126	226	12.375	332.761
1183	828	43923	307	261	164	-1725	452	18.375	332.968
468	554	18249	333	50	159	-1558	-457	16	333.82
1031	955	57731	861	274	285	3164	434	19.875	333.95
10349	4502	348047	889	2893	1302	453836	-2261	38	334.103
893	660	121526	881	185	187	8094	68	21.25	334.281
835	765	23233	947	212	158	-2378	489	16.25	334.401
3605	1627	155157	839	901	212	192198	947	34.75	335.11
353	670	12824	664	29	153	-3417	609	12	336.215
297	357	17213	476	52	73	-2539	-217	14.875	336.267
199	360	6167	-477	10	44	-2885	-1345	8.875	336.962
118	328	4924	717	-2	53	-2585	95	8.625	336.982
822	783	18649	144	132	162	-1651	-272	16.875	337.019
165	327	7318	614	6	53	-962	-332	13.75	337.17
185	330	7030	471	8	41	-858	71	12.375	337.491
116	366	7501	167	-3	45	-2784	-347	10.25	337.686
16166	5256	466397	1164	6796	2712	1093492	3611	62.125	337.725
192	394	14224	352	-76	-3	15121	-244	24.125	337.743
56	430	5838	-48	-18	48	-2025	-563	10.25	338.191
21847	2827	431072	1656	6290	768	556007	1941	38.125	338.208
32818	23913	778160	2626	10343	7289	1118310	5152	49.75	338.631
395	499	20519	855	13	57	-3386	344	16.25	338.887
103	412	7619	685	-29	65	-1908	738	11.25	339.136
197	321	13077	161	32	-3	-2926	-518	13.5	339.276
225	481	22475	1757	17	87	-2084	897	16.375	339.906
707	954	43582	527	163	190	37	238	19.25	341.041
571	1260	54715	823	68	334	71656	-832	35.75	341.156
2520	1607	172173	877	712	445	230940	1480	54.875	341.568
451	674	20495	467	113	140	-2315	-222	16.25	341.8
1486	872	55594	161	366	189	6333	-253	23	342.106
561	767	38608	149	92	128	-324	-491	18.25	342.209
140	394	5427	317	-10	16	-1989	-9	10	342.537
149	726	13560	64	15	136	-3712	-79	13.375	343.177
139	369	11662	469	9	-13	-1284	467	16.125	343.192
213	459	11171	295	17	61	6462	411	19.625	343.467
218	444	9714	375	26	40	-2198	117	13.125	344.747
7839	2630	9996	1331	2641	899	10979	1703	24.625	345.056
41	482	13574	271	-55	64	-3058	-157	13.25	345.198
508	465	30010	-18	68	54	6118	-403	29.75	345.38
453	401	37846	262	87	52	-2566	-733	17.125	345.945
1241	1034	51562	336	309	240	-719	-163	18.625	346.05
1244	1360	71249	925	324	333	87941	2030	35.25	346.126
881	703	26039	622	185	128	-2317	25	16.5	346.492
10746	4746	454040	1802	3458	1786	655456	2658	48.375	347.186
534	442	22733	358	99	52	-1642	-248	17.25	348.065
684	490	23890	1132	101	58	-3329	-59	15.75	348.817
1401	1054	78765	-114	360	362	98387	-730	34.5	349.184
273	420	8724	721	28	54	-3152	324	11	351.726
6127	2429	185700	463	1759	610	243029	986	38	351.804
6439	5273	415630	180	1757	1470	543057	-1023	38.625	351.878
235	364	12920	366	36	10	-2709	-40	13	352.255
144	388	6338	496	8	54	-1742	234	11.875	352.703
238	357	5734	640	2	69	-2007	498	10.625	353.124
79	427	19291	304	-18	65	-2634	-57	15.125	353.315
676	778	37606	234	132	178	-1764	-206	18.25	353.57
7430	3404	171594	1144	2010	850	220380	1684	37.625	353.768
203	446	11923	949	-8	72	-2598	511	12.75	353.83
849	586	3949	-267	101	73	-2467	-688	6.25	354.01
761	793	64633	409	137	124	-1409	549	18.5	354.19
582	933	22861	535	142	225	-4038	-513	15.25	354.822
198	351	23482	502	32	99	-1234	283	17.75	354.919
52	415	7529	87	-24	55	-2007	-279	11.125	354.944
123	351	6497	244	-8	40	-1834	-98	11	355.298
2296	1388	144074	656	574	353	185565	-1229	36.875	355.839
299	529	35282	331	30	90	-2273	-288	17.625	356.855
119	484	10526	172	-9	127	-2491	-306	13	357.05
269	587	13661	696	51	103	-1545	540	17.125	357.098
85	334	11667	-58	-31	17	-2715	-409	14	357.515
174	376	12866	305	25	16	-2059	290	14.125	357.766
62	495	8059	22	-24	79	-3624	-182	9.25	360.274
574	1265	21226	568	115	266	22767	1288	26.25	361.261
829	1094	30379	1173	168	259	-3716	633	16.25	361.806
6986	2673	148727	675	1893	727	184486	993	34.25	362.631
177	350	20477	692	-14	54	-3764	510	15.5	362.954
457	753	35804	545	86	133	-1100	868	18.5	363.316
1501	940	36415	69	327	202	-4373	-436	16.25	363.415
212	315	6265	762	30	-6	-1541	648	11	364.329
322	489	17262	364	4	71	-2981	-252	14.5	365.434
2755	1838	120841	1123	720	446	149694	-180	34.25	365.656
551	829	19096	367	114	186	-414	355	18.875	367.725
405	511	15833	291	66	96	-2987	424	13.75	367.86
316	350	15398	67	28	45	-4084	62	13.375	368.529
248	502	16243	617	31	77	-1690	-16	16.125	369.686
170	500	13795	132	-7	61	-3028	10	14.125	369.917
568	454	27038	387	129	49	-1532	-69	17.375	370.236
362	585	22238	-217	77	118	-3739	-898	15.375	370.32
46	339	6933	409	-39	27	-2396	116	9.625	371.425
259	383	13260	195	12	52	-2382	246	14.625	372.598
3886	2692	224110	863	1102	686	295399	-264	38.75	372.895
386	938	44334	107	19	161	83	-192	18.125	372.974
177	444	13359	146	3	79	-3674	-286	12.75	373.966
295	869	17521	732	7	111	-2456	-170	15.25	375.198
1083	1141	33868	653	263	251	-1369	-379	18.375	375.777
230	303	20581	512	23	11	4552	327	16.625	376.509
139	384	6441	347	15	41	-2115	251	10	376.93
217	411	9886	185	-2	66	-2096	237	13	377.642
79	315	5553	-271	-14	53	-2023	-762	9.875	377.76
2056	1149	164500	484	569	318	213901	-177	37	378.296
314	306	20109	306	75	84	-3032	147	15.375	378.777
136	500	7340	-105	-11	62	-2137	-259	11.75	378.861
977	801	56779	645	225	202	1048	64	19.5	381.239
78	320	14459	153	-46	7	-2168	28	14.625	382.39
136	344	14093	17	-20	12	-2907	-391	14.25	382.561
241	547	13509	680	23	120	-1867	401	16.5	385.005
354	402	30769	264	78	64	-735	272	16.875	385.121
102	371	6030	806	-12	76	-1657	177	11	386.467
84	618	7775	340	-16	115	-2325	39	10.875	386.659
126	305	6350	53	-1	13	-2445	69	9.625	386.666
332	572	17624	455	51	153	-1525	-311	17.5	387.842
213	314	12907	197	10	32	-2904	79	13.625	389.95
33	330	6976	152	-43	39	-2205	-707	10.75	392.009
1476	895	43370	328	336	171	-889	-119	18.75	392.055
117	447	6818	163	-19	72	-2459	18	10	393.788
363	900	9143	223	29	122	-3729	-278	10.25	393.858
184	346	4368	114	13	4	-1802	-20	8.25	393.882
2362	3992	283189	1214	605	1143	366782	2049	38	396.109
190	412	20146	647	4	43	-4679	295	13.875	397.195
119	368	6060	523	-5	4	-1763	388	11.75	398.404
830	631	52285	741	197	144	505	486	19.25	400.443
171	407	6273	421	18	34	-979	-216	13.125	400.707
194	386	14458	331	27	56	-2186	-54	15	401.123
649	471	44697	643	121	139	393	-201	18.875	401.236
3638	2462	242215	1685	1125	831	336335	1440	41.75	401.438
192	344	18797	425	36	84	-1439	102	18	402.713
201	354	14648	437	9	65	-2660	-43	14.5	403.71
352	302	31810	615	46	32	-667	830	18.125	404.737
229	371	26759	432	40	34	-2009	129	17.25	404.748
251	622	19205	91	33	121	-2359	-178	15.625	404.865
107	443	13553	577	-13	69	4350	59	15.5	405.652
50	356	3625	155	-30	39	-1907	-91	5.75	406.283
942	762	23265	224	201	188	-2905	76	15.875	406.392
6311	1971	236921	2503	1771	504	304067	2604	36.75	406.658
135	342	8465	716	5	37	-540	135	13.125	406.681
9580	3190	408897	1380	2719	838	545353	1591	40.25	407.003
934	649	28321	132	156	133	-594	-225	18.875	408.239
213	344	12099	287	24	32	-3970	-91	12.25	408.301
9927	4660	361543	986	2801	1353	473741	1140	38.125	408.544
150	390	8604	1007	-17	56	-1946	537	12.5	408.714
203	368	14768	103	-14	52	-3992	-270	13.125	409.1
1271	687	55573	360	253	149	1076	78	19.5	409.659
476	811	9034	1089	76	115	-3199	607	11.375	409.821
1894	1629	149234	1753	484	378	187664	2297	34.875	409.884
228	309	12358	451	43	24	-2871	268	13.875	409.99
25	312	6499	339	-49	35	-2339	-340	10.375	410.025
164	657	6867	754	9	122	-1882	686	10.625	410.036
764	1123	43793	308	134	234	47045	-47	27.875	410.201
187	471	7693	585	19	66	-2344	668	11.875	410.807
711	2480	27365	532	167	525	28890	-5	25.625	411.047
562	514	29334	123	122	74	-3110	-403	16.375	411.742
243	336	4031	158	14	12	-2226	-385	5.875	411.798
601	422	16248	83	127	56	-1873	192	16.5	412.069
240	425	13816	87	36	75	-2291	-34	14.875	412.608
129	342	7590	162	-33	42	-2943	-99	10.125	412.809
212	353	4001	595	22	32	-1934	270	8.375	413.218
145	304	6217	270	4	24	-3088	-348	9	413.282
254	335	13334	491	33	36	-2061	-159	14.875	413.636
289	396	13798	573	50	53	-2522	151	14	413.694
157	352	10299	204	8	41	-2671	224	12.5	414.306
51	358	7626	262	-40	-6	-1589	-199	12.375	414.842
640	713	23227	-33	98	122	-4492	-394	14.25	415.038
96	343	8010	304	-19	66	-2466	-176	11.375	415.323
172	502	6436	156	20	92	-2873	-54	10.375	415.47
17921	10929	900082	5864	6739	3839	1477889	11808	63.375	416.462
146	471	12621	389	-25	46	-2683	-101	12.875	417.023
121	479	8316	276	-1	52	-2561	-670	12.25	417.753
584	695	41386	118	87	152	-2346	-489	17.625	417.992
3095	1784	158111	1065	781	411	195303	1015	34.125	418.45
217	365	18333	375	-8	54	19833	-601	26.5	418.486
819	611	31690	690	155	102	-1647	579	17.875	418.855
1222	1500	78273	916	318	439	108841	502	39.5	419.217
114	479	7754	472	-7	72	-2557	23	11.75	419.643
222	463	8325	244	-9	79	-3187	69	10.625	419.963
713	2164	75619	580	150	546	93911	248	34.75	420.016
1271	1100	32898	106	303	258	36058	-677	28.125	420.256
231	368	19866	344	17	48	-2651	38	15	420.336
308	875	4817	-137	38	105	-2467	-676	8.125	420.6
310	439	6267	129	33	88	-2654	-338	10.5	420.707
2446	1281	119115	619	605	306	151081	584	34.75	420.845
282	384	18515	174	38	94	-3402	-411	15.75	420.926
461	604	34428	1047	88	129	-3850	1316	17.125	421.227
252	482	15185	515	30	35	-3020	-124	14.125	421.455
1639	1400	101334	439	404	326	120031	-957	32.25	421.67
88	506	5988	411	-25	62	-2372	285	9.625	421.732
1392	1318	55073	582	310	352	63968	-85	30.125	422.078
304	434	23258	677	74	74	-2769	663	16.375	422.509
241	403	12327	584	29	8	-2929	260	13.75	422.863
119	419	13245	286	-2	34	-3205	-592	13.625	422.909
1035	614	52426	85	232	90	839	-636	18.625	422.921
958	500	25586	1038	153	74	-3879	743	15.5	422.959
243	344	17189	225	44	35	-1764	-593	16.5	422.974
1658	2695	72473	450	426	710	96312	291	53.625	423.037
184	405	28958	206	-15	117	33777	-947	29.875	423.073
255	375	8163	320	17	46	-2381	-745	10.875	423.222
1751	1233	117245	1464	412	315	147300	2958	45	423.395
143	334	12549	311	5	30	-7798	90	9.375	423.404
689	1046	77394	315	128	244	5877	-420	20.875	423.456
71	442	8139	356	-17	13	-3261	260	9.25	423.47
131	408	17713	863	6	87	-1763	792	16	423.592
321	465	4510	547	10	38	-1369	699	8.5	423.659
225	447	6085	142	4	30	-1355	-1604	11.125	423.676
457	604	22359	912	99	125	-1870	512	17	423.738
346	333	13145	1017	57	3	-3246	253	13.625	423.881
165	723	16701	585	-8	120	-2668	388	15.25	424.388
465	452	6524	419	55	53	-2526	206	9.75	424.433
228	355	20028	426	36	114	-4183	476	14.375	424.871
369	500	18905	607	60	64	-4242	-202	14.5	424.933
189	714	7008	363	-4	90	-3330	-531	9	424.973
136	337	6286	-3	-14	43	-1767	-1239	10.375	425.305
261	303	13822	754	20	31	3912	100	16.625	425.749
945	1059	47453	1048	160	250	28852	1923	19.875	425.755
134	313	9501	274	8	54	-2625	155	12.75	425.839
214	487	6201	828	23	96	-2059	702	11.625	425.882
168	782	23082	36	12	163	-2827	-604	16.125	425.916
500	351	10948	459	75	34	-2288	451	13	426.309
122	304	6199	589	-8	37	-3333	117	9.375	426.491
2131	1859	148474	1084	528	392	178849	1374	33.5	426.519
221	333	19043	1023	-8	6	-2294	938	15.75	426.996
150	347	6858	992	9	32	-2518	988	9.75	427.17
3260	1636	177436	677	872	420	235916	-244	51.5	427.216
14977	2163	358940	1082	4235	525	459156	2239	36.875	427.276
425	822	20454	668	96	177	-2152	715	15.75	427.741
336	685	23713	155	43	120	-3318	-213	15	427.79
1685	1040	76626	713	424	280	3843	833	20.625	427.852
1179	1057	57147	870	287	237	1547	487	19.75	428.116
103	491	17048	866	-9	60	-2822	-703	13.875	428.179
368	595	32482	756	71	147	177	-288	19.5	428.229
142	662	14695	569	-7	123	-2117	-367	15.375	428.715
196	703	12945	638	22	117	-3497	-785	13.25	429.013
90	520	6375	711	-8	38	-1425	234	10.5	429.104
357	505	16951	830	59	101	-2430	742	14.875	429.132
3850	2696	139020	998	1034	743	181968	765	37.125	430.318
3056	2102	102198	789	729	574	128720	-428	35.25	430.618
382	517	13200	294	83	68	-3270	-519	14.125	430.865
103	422	7181	509	-19	71	-3263	-251	10.25	430.93
777	580	11350	326	133	73	-4068	269	11.5	431.351
252	329	15169	453	35	49	-3950	-198	12.75	431.485
813	988	83498	131	196	226	5473	-99	20.75	431.497
1239	535	35012	424	286	103	-738	-341	17.875	431.903
11226	15433	288103	2426	3434	4473	386160	3669	39.625	431.941
543	559	39377	1080	68	117	-4784	62	17.125	432.198
20	312	6792	-150	-16	19	-2970	-1033	8.75	432.71
167	336	5915	982	4	7	-2458	199	8.75	432.731
817	910	38751	954	177	192	-2165	661	17.75	432.917
387	506	7520	796	46	67	-2316	-202	12.5	433.611
301	455	12794	129	33	74	-3612	-992	13.25	434.154
541	523	24340	526	106	52	-3492	65	15	434.178
269	739	14399	-12	58	159	-2759	-403	14.25	434.457
116	325	5103	232	-2	25	-2130	-123	10.375	435.409
452	459	21823	693	62	92	-4340	106	14.5	435.674
510	374	22027	671	71	37	-3005	1032	16.375	435.717
192	371	20307	708	29	77	885	447	17.5	436.227
170	530	8864	619	-11	54	-3457	747	10.25	436.254
232	435	8862	852	9	58	-4034	844	9.5	436.312
1608	1322	140005	2838	398	359	177739	5414	35.375	436.495
802	473	30899	1005	172	94	30685	-1371	29.125	436.529
712	1289	82692	1250	137	337	117103	2157	38.5	436.737
408	429	24245	553	75	63	-2127	551	17.25	436.85
199	438	6579	319	8	44	-3036	-65	9.25	436.911
792	826	45398	519	171	236	3039	167	20.875	437.031
161	563	8639	215	-9	80	-2914	110	9.375	437.819
2705	1603	30406	2244	585	275	32973	3584	26.625	437.872
139	305	7961	20	-8	15	-1457	-237	11.625	437.895
376	306	14459	144	31	7	-2742	-419	13.75	437.921
160	361	12389	482	-5	55	-1275	-542	14.125	438.016
133	455	7245	734	5	83	-1500	-290	14	438.127
576	437	31933	196	127	7	-2617	-459	17	438.303
590	1052	27747	1627	91	212	27383	1505	25.25	438.323
492	507	20545	455	75	27	-3512	61	15.125	438.464
232	580	14741	621	30	35	-2523	-959	15.375	438.552
820	997	52629	324	181	222	2841	-79	19.875	439.395
232	1095	3589	860	13	173	-1629	-536	7.625	439.458
216	540	6240	529	15	27	-1728	343	12.125	439.851
870	850	38322	275	193	180	409	-6	18.875	440.226
250	489	15401	831	56	119	-3404	854	14.5	440.561
185	392	29184	1251	16	53	-271	1042	18.5	440.615
195	623	12389	526	45	151	-2283	-187	15.25	441.045
6616	2967	57151	4550	2226	1304	97037	8377	73.375	441.259
1017	791	62918	473	193	217	-767	-326	19.125	441.44
2105	4242	113276	894	569	1119	145476	1071	36.25	441.491
447	539	53128	584	95	90	641	-166	19.625	442.576
134	394	6525	177	-11	43	-2026	-62	10.125	442.953
686	778	39099	364	149	176	-2434	-16	17.375	443.273
2585	1497	173602	1511	783	453	235015	2415	40	443.575
316	583	25856	611	42	102	-2945	-722	16.125	443.755
457	456	14235	866	121	39	-1897	216	15.375	444.119
1887	1723	78207	874	490	425	87802	746	30	444.287
347	357	7604	-68	25	20	-2863	-263	10.25	444.423
60	407	5091	388	-24	88	-1236	290	13.25	444.797
214	328	7404	403	32	36	-2088	85	11.5	444.955
144	471	8022	146	16	104	4238	-514	12.25	445.264
0	386	4983	-13	-67	-29	3735	-587	15.25	445.497
235	773	13806	8	20	152	-2192	-333	15.25	446.015
96	465	5566	668	-20	68	-2472	218	7.875	446.023
1546	1392	125604	1049	342	396	160734	2524	36.75	446.069
10701	7166	618373	1888	3179	2145	897395	2989	49.125	446.198
1734	758	53189	-9	428	166	2472	-352	18.5	446.838
101	350	6679	1592	-19	27	-2484	1278	10.125	447.027
354	845	9274	109	53	155	-2320	-452	11.5	447.428
269	373	7045	644	0	90	-2785	351	9.5	447.489
199	372	20305	439	27	58	-3988	462	15.375	447.88
153	352	6191	494	-29	28	-1837	264	10.75	448.007
285	454	12308	598	19	47	-2938	424	12.875	448.014
99	330	5920	470	-25	37	-2182	709	10	448.226
656	823	29777	376	163	169	-1866	307	16.75	448.295
1393	961	64425	129	357	199	4156	93	19.875	449.033
234	449	18500	413	10	88	-2923	-192	15.375	449.093
164	455	13707	798	-9	85	-2897	611	14.375	449.273
79	329	6605	753	-8	49	-3139	123	9.25	449.551
300	571	21595	1218	61	113	-2807	1538	15.875	450.607
211	472	6462	348	-7	94	-2515	-57	10	451.007
5603	1940	153950	1287	1480	460	194031	1243	35.375	451.438
542	639	26293	494	111	90	-1730	-380	17.125	451.513
37	325	6562	558	-28	37	-2131	276	10.125	451.833
530	355	21293	304	111	33	-1576	38	16.75	451.972
165	309	27151	102	-13	24	-1946	-189	17.5	452.394
737	420	36435	325	160	87	-995	-251	18.625	452.504
317	392	22669	470	1	22	-3885	-217	15.375	453.885
7255	2750	219593	2165	1936	699	277228	3097	35.25	454.101
15661	6137	516408	2955	4645	1733	697890	3117	41.5	454.156
1460	1547	99512	1234	257	402	130889	2083	36.75	454.334
16799	10317	777432	1694	5234	3189	1062864	2415	45.75	455.569
5776	1454	211891	863	1584	338	270189	881	37.125	455.968
1	402	5416	592	-53	108	-1360	87	11.75	456.665
165	395	7415	-57	-4	52	-1872	-744	10.875	457.013
104	315	11732	313	-15	59	-2809	111	13.75	457.656
281	508	13747	949	22	92	-3653	1164	12.875	457.718
629	1210	17067	878	119	321	19687	1657	27.375	457.862
123	313	14658	825	-15	59	5952	544	20	457.874
823	611	25644	452	157	118	-4214	-413	15.375	457.946
190	409	7841	985	25	73	-3132	408	9.5	458.124
217	340	6573	182	29	22	-2836	252	10	458.235
6537	4129	396243	1194	1977	1211	532140	710	40	458.382
315	616	15262	468	12	120	-3393	-198	14.625	458.909
204	351	13143	227	34	-27	-2669	-65	13.625	459.357
190	621	16041	910	7	108	-3452	620	13.5	460.404
576	435	26649	242	138	106	-2349	1	15.875	460.99
365	547	10458	561	46	44	-2879	691	11.5	461.363
241	632	17786	988	16	117	-3330	576	13.875	461.563
169	428	14373	74	22	69	-2463	-300	14.375	462.301
135	392	6403	349	8	62	-2485	490	10.375	464.121
558	674	27859	1118	115	179	-1439	641	17.75	464.278
2772	1582	126086	630	700	435	153797	1495	33.5	464.301
150	523	23057	223	2	48	-13666	-410	9.625	464.601
623	656	23853	360	114	77	-3215	87	15.5	465.42
1143	1262	65755	264	232	355	82362	-6	39.375	466.911
1470	915	90648	230	422	262	10734	-495	22.75	466.981
324	432	18010	121	72	81	-2443	51	16.25	467.587
230	646	13143	323	18	94	-3433	185	13.125	469.555
120	519	6958	104	19	80	-3303	23	9	469.561
153	604	14043	385	-5	89	-2687	-67	14.5	469.794
740	726	31128	488	130	180	-144	-116	18	471.461
604	864	22491	-71	143	159	-943	-315	17	471.888
314	522	9299	235	16	84	-2823	-135	11.125	472.639
96	393	10838	121	4	48	-1950	-381	15.5	472.748
825	782	40523	818	244	107	-1818	-210	18.25	473.007
48	347	6627	154	-32	31	-2483	-78	9	474.474
165	425	9226	108	16	71	-3293	-232	11	474.875
454	651	17026	240	65	127	-3309	-138	14.125	475.724
5968	2329	167135	1585	1590	603	210233	2153	36.375	476.126
651	545	39278	26	147	133	-921	-669	18.5	476.792
137	391	6806	-22	-11	54	-2744	-403	10.125	476.88
837	698	45827	306	245	136	22	149	18.75	477.739
2972	2287	242231	767	769	611	301658	409	35.625	478.158
4613	1704	197068	1515	1220	399	268908	2836	40.375	480.814
51	323	6619	670	-21	27	-2705	855	10.25	482.551
156	686	14221	58	-2	101	-2056	-96	14.875	484.537
9200	4280	303009	763	2675	1225	398028	811	38.375	484.596
3240	1415	87250	589	835	332	102632	-55	31.375	486.241
3126	2220	125713	1051	791	631	155846	1609	34.5	486.296
118	383	4798	-207	-8	58	-2063	-749	8	486.463
151	336	7637	77	-17	29	-2693	66	10.75	487.013
600	417	24644	577	121	80	-2072	471	16.75	487.144
362	348	36738	129	30	53	71	-37	19	487.535
209	482	13475	387	32	92	-2657	191	13.75	489.169
1673	1620	152149	625	436	416	193351	777	36.125	489.182
31	318	4109	-28	-39	-7	-2442	-1	6.625	489.975
308	353	31083	610	56	72	-3107	102	16.25	490.018
216	561	22335	102	34	86	-3480	-135	15.25	490.166
1032	507	40369	884	244	89	-2554	352	17.5	490.692
172	739	14082	101	22	116	-2926	-76	13.875	491.32
245	2114	8827	281	-11	402	7762	463	19.75	491.502
2207	1762	99289	632	528	424	118913	1011	32.75	493.42
1299	2188	29953	387	266	528	33440	-328	27.75	494.306
578	624	72717	291	122	142	9733	-183	21.125	494.788
3280	1672	152516	184	814	414	188347	323	34.5	495.232
120	314	6783	599	-14	5	-2633	323	10	497.461
424	531	32575	266	51	111	-2190	-333	17.875	498.311
1196	962	39691	281	285	217	-2048	253	17.875	498.824
133	340	6490	99	-25	27	-2478	40	11.125	499.892
313	491	15740	432	59	76	-2824	617	14.5	500.28
617	611	45527	730	147	162	-302	744	19.125	501.139
4035	1585	143734	525	1072	438	180386	417	35.25	501.285
265	466	11662	210	10	63	-2360	-147	14.375	502.849
28	313	5011	32	-53	8	-2026	-258	9.75	503.591
256	434	9875	677	25	56	-2763	-1004	12	503.852
170	505	8322	479	27	60	-2776	127	10.75	506.525
612	574	37948	723	112	149	-3481	-340	17.125	506.606
696	528	22145	539	105	75	-5114	236	14.25	506.721
1082	1481	83225	435	239	411	99132	-138	31.875	507.335
194	361	10632	847	20	38	9943	795	20.5	507.352
643	912	20519	704	132	245	-1143	232	16.75	507.766
2532	864	94900	689	648	200	4579	787	21.125	512.085
199	311	12273	281	5	23	-2962	170	13.125	512.222
132	388	5042	871	21	41	-2002	877	9.5	512.253
1693	431	12628	400	241	100	-2620	52	13	512.822
256	469	19100	2262	21	34	-2437	3067	15	513.902
1014	481	78872	304	234	105	1946	318	19.875	513.919
95	370	3777	783	-8	37	-1597	881	6.5	514.245
173	322	12636	284	-5	49	-2571	21	13	515.069
41	528	8870	-268	-36	73	-2753	-654	11.875	516.565
276	353	4663	403	49	38	-2263	538	7.75	516.761
107	314	5571	603	-14	18	-2550	419	9.25	516.921
417	666	15908	217	88	80	-2767	-48	14.25	517.165
290	328	22286	684	22	60	-1247	241	16.5	519.156
4857	3384	233303	1609	1513	1127	352724	3559	44.625	519.727
3692	1373	177479	1899	940	374	223069	2228	35.625	519.85
133	629	29891	-17	2	78	-732	-1625	18.375	519.964
50	348	6384	499	-29	51	-2031	678	9.625	520.126
282	797	32242	403	66	180	987	648	18.5	520.246
2632	1784	60692	741	651	361	68001	708	29	520.522
657	550	27166	415	87	118	-2765	458	17	520.657
8957	5488	137110	1220	2648	1507	188135	77	43.25	520.689
237	350	13174	491	30	13	-3223	452	13.75	520.923
309	499	20780	712	19	105	-1522	-8	17.875	521.064
1439	1675	119628	775	359	393	145987	-279	34.25	521.183
533	576	18604	352	76	126	1582	148	15.75	521.234
763	684	60594	1121	181	157	4239	-543	20.75	521.345
524	724	25717	404	102	143	-2942	380	15.75	521.396
109	426	12615	970	-23	45	-2923	1474	14.125	521.94
2534	1381	145107	1003	710	322	191720	502	39.5	522.255
663	611	52882	1083	175	140	2235	644	19.875	522.588
283	555	15200	-5	48	64	-3474	-437	13.75	522.743
3888	1857	151504	2072	988	506	186988	2556	34.875	522.884
281	554	19073	774	43	65	-3022	705	15.5	523.029
178	366	8159	343	28	57	-2583	173	10.625	523.073
462	713	89369	834	87	125	6371	353	21.5	523.172
245	327	8486	1657	18	48	-3476	1198	11.125	523.405
89	512	7479	465	-10	42	-2656	94	10.75	523.446
138	302	6411	753	-6	46	-3047	804	8.25	523.455
269	394	7968	259	47	38	-2808	136	9.5	523.782
151	322	7951	432	-8	47	-2837	22	11.25	524.23
547	1302	46016	689	92	288	53112	-138	29.875	524.432
3285	2579	63225	1231	812	655	71931	2076	29.875	524.591
12671	5334	251420	1731	3776	1470	335025	2104	38.75	524.666
76	549	13151	591	-34	97	-3880	-169	13.125	524.693
898	818	51062	596	191	162	777	-43	20.25	524.75
184	317	4760	230	-9	17	-2554	-105	7.75	524.77
236	524	9685	241	28	161	-557	6	19.375	525.092
2048	1545	105034	917	542	334	130502	-60	34.875	525.328
139	564	7862	190	16	95	-1597	-93	13.375	525.416
163	332	13422	0	25	6	-2184	-651	15.375	525.438
185	333	15559	998	14	11	-1215	-143	17.5	525.596
702	1083	38117	691	167	270	-80	776	18.625	525.683
454	439	37811	511	79	89	-2502	-491	16.875	526.015
1049	517	84416	1087	259	90	1439	864	20.25	526.189
163	439	7974	282	23	77	-2727	-333	10.375	526.467
227	496	14335	429	14	89	-3578	-820	13	526.569
336	536	16277	487	36	110	-2924	547	14.375	526.579
387	405	14661	735	53	60	-3870	52	13.375	526.622
7502	2139	160390	1209	2105	569	204982	862	36.75	526.822
128	350	14010	335	-7	5	-1219	-274	12.875	526.893
11830	2046	317653	1172	3221	490	402835	2027	36.875	526.924
122	335	5377	22	3	17	-1525	-48	9	527.358
312	716	19819	543	41	158	-1401	468	16.75	527.628
171	357	13340	648	8	51	-3026	324	13.5	527.645
282	397	14853	-243	55	-6	-3069	-698	14.625	527.72
29	318	7291	641	-22	53	-3198	83	8.125	528.116
1884	1629	91618	373	437	368	106292	-436	31.625	528.147
188	381	26533	706	6	37	281	-227	19.5	528.324
79	473	13201	328	-30	29	-2803	-250	14.625	528.67
1292	2537	18670	638	334	686	20448	-804	27.375	528.856
160	418	6017	346	-17	63	-1301	-940	11.375	529.145
10094	14974	524617	3069	3329	4565	740229	5788	43.75	529.196
1652	1450	41372	1239	354	253	46034	2143	28.375	529.204
7830	3279	320090	1092	2216	864	420726	1491	50.625	529.704
3000	1891	89526	603	699	382	104390	477	31.625	530.69
401	526	16636	445	65	99	-3925	378	13.375	530.762
171	352	12865	405	-24	57	-696	-114	17.375	531.28
122	354	8638	352	7	37	-3832	-12	9.5	531.286
185	385	11435	719	7	78	-2771	326	12.625	531.315
160	360	9057	152	11	53	-2329	2	12.25	531.61
131	340	4815	818	10	26	-1953	869	7.875	531.695
267	378	13230	972	33	30	-2875	985	14.25	531.888
259	697	17599	426	46	160	-3162	-46	15.5	532.058
118	1039	8248	272	11	182	-2798	-535	10.75	532.434
198	311	21727	793	33	75	-4016	-115	14.5	532.684
532	327	19689	685	85	60	-2408	450	15	532.903
174	305	8260	1089	6	24	-2988	413	10.125	532.949
305	459	26169	450	68	73	-520	-153	19.125	533.077
181	643	5937	251	19	89	-2327	-539	10.125	533.373
605	865	33694	599	128	182	-2917	576	16.5	533.796
120	369	13282	1319	-5	46	-3140	1505	13	534.005
491	1193	19158	928	68	226	19259	1563	23.75	534.039
2380	1355	136274	1261	628	388	188896	1496	41.875	534.159
400	554	21308	477	81	85	-1017	-438	18.125	534.275
517	931	26803	452	90	153	-2862	929	15.75	534.389
270	786	18184	1114	31	163	-4949	-417	13.375	534.902
366	336	22101	130	84	23	-3188	-386	15.625	535.106
1792	1219	56744	1358	456	332	64458	2222	29.5	535.51
3831	4411	121992	1677	966	1209	147844	3286	33.5	535.788
43563	11210	911432	3952	13131	3414	1273145	9251	60.5	536.064
1302	778	74022	309	275	140	919	-42	20.125	536.141
23	394	19117	704	-55	64	-3287	-15	15	536.217
342	366	7802	835	46	21	-2662	466	9.875	536.967
6902	2946	228905	1930	1908	803	285038	3563	35.5	537.117
169	400	7797	642	11	11	-2676	-1139	11.25	537.391
515	514	22428	687	97	91	-4729	646	15.125	537.398
97451	21922	1026162	8812	28315	6477	1339296	13429	48.625	537.535
0	503	11761	-44	-204	84	-2574	-997	12.875	537.627
39	520	15310	270	-86	78	-2610	-169	14.5	537.83
139	512	18738	19	-41	81	602	-524	22.125	537.969
415	617	42600	511	85	118	4287	-191	22.5	538.15
481	501	33636	1107	73	123	1751	376	20	538.186
27	409	7014	515	-49	50	-1955	473	10.125	538.309
882	1016	62161	-122	226	273	-761	-506	19.125	538.403
122	398	8325	880	-2	28	-2317	457	10.75	538.48
101	322	6747	672	-7	37	-1978	183	11.5	538.646
378	652	22886	415	73	113	-2927	626	16.25	538.681
51	306	3749	693	-37	48	-1017	791	12.75	538.965
162	305	12125	366	0	30	-1718	-187	14.875	539.044
357	671	37375	438	25	140	2345	-402	22.125	539.075
683	805	17424	105	152	193	-1316	-622	17.375	539.137
734	1133	76425	928	174	267	98683	1837	36.25	539.189
2937	4858	199140	952	791	1436	260115	-724	39.375	539.268
208	517	6731	1469	17	77	-2750	-409	9.75	540.067
3678	3437	290462	277	990	855	374292	100	38	540.087
634	349	33536	1031	133	38	33898	1299	25.375	540.437
7446	2519	213417	782	2036	761	272297	907	37.25	540.55
1080	969	101456	515	273	214	1857	549	19.625	540.618
1147	1474	45691	989	228	312	48957	2078	27.875	540.689
6058	6386	279282	1131	1705	1845	392294	-448	61.75	540.798
13002	7126	411566	1073	3781	2050	539009	1477	39.625	541.121
249	337	14161	894	25	65	-2414	-204	16.25	541.271
489	1185	51310	774	85	237	65590	200	33.875	541.587
136	366	5807	647	-12	29	-2288	273	8.75	541.646
1410	1101	158975	1127	394	189	205372	-1020	37	541.735
1213	1206	48440	684	285	274	54169	432	29	542.042
308	394	23261	181	39	82	-2195	-986	18.125	542.52
242	755	9521	933	21	144	-3008	672	11.625	542.551
176	349	11662	275	19	29	-1642	25	13.25	542.61
939	703	37725	1697	209	149	-1187	-899	19	542.696
6320	2866	191354	1787	1718	691	243034	3849	49.375	542.718
726	493	34948	1206	175	70	-781	-398	18.625	542.898
358	361	16209	318	35	56	-3950	-62	14.125	542.945
66	314	19582	96	-28	37	-1305	-506	17.5	543.042
220	386	7510	587	34	64	-2578	285	10.375	543.442
10909	2071	404798	2596	3074	542	526333	4596	40.375	543.613
1378	1370	66971	1848	279	298	63245	2949	25.5	543.626
115	381	9796	115	-22	30	-2949	-6	12.25	544.667
36203	20233	3459386	11670	12519	6372	5208209	18466	104.625	544.796
61	341	9270	295	-74	39	-1812	-576	13.375	544.851
132	407	11649	512	10	57	-3320	412	12.5	545.417
1963	2728	130035	1008	515	733	163258	745	35.5	545.485
1697	1014	49176	136	415	223	-390	-128	18	545.556
281	395	9517	665	18	63	-2202	274	11.875	545.583
5458	7764	739170	1836	1628	2582	1090372	2355	92.125	546.03
101	400	11720	691	-12	61	-2289	384	13.5	546.176
4625	2078	156027	-172	1193	572	194690	-1650	35.375	546.283
98	422	6326	42	-26	27	-3004	-292	8.5	546.74
293	599	14328	328	42	122	-2981	168	13.375	546.903
325	470	15315	-269	38	100	-2901	-1115	14.5	546.975
1486	1408	77854	1509	322	269	70703	1915	25	546.983
237	377	12657	563	34	78	-2555	-866	13.75	547.069
105	304	6475	397	-10	-16	-2671	114	9.625	547.512
191	377	5521	639	-2	45	-1769	279	9.125	548.63
218	422	3577	464	18	65	-1698	-635	10.125	548.941
210	413	15746	743	46	51	-3451	644	13.875	549.268
9403	2524	271258	2113	2587	734	344017	2023	37.125	549.49
8	473	10844	366	-62	66	11833	198	26.125	549.53
71	408	5171	602	-30	28	-2069	418	8.875	549.713
188	466	7516	-30	25	27	-2179	-307	11.625	550.402
1546	1317	122253	1043	335	293	163579	724	39.625	550.428
1711	1563	27237	951	404	341	28979	-342	26.75	550.769
660	453	44380	28	114	82	-700	-608	18.125	550.888
3907	5839	99773	1064	1025	1574	123004	1029	33.25	550.915
215	701	20983	884	36	150	3243	553	21	550.963
1513	1213	83263	296	391	268	3403	298	20.5	551.228
3480	1871	159838	1896	876	541	210135	2316	39.25	551.522
123	425	7718	399	-18	48	-2565	-377	10.375	551.594
201	556	8903	72	27	105	-2502	28	12	552.338
71	307	6446	101	-25	20	-3097	-494	9.125	552.539
372	345	14790	326	51	24	-2850	-140	14.25	552.549
338	529	20849	582	58	119	-3519	-634	15.125	553.197
306	697	6391	208	54	135	-1356	-170	13.75	553.318
152	396	13500	204	-11	46	-4312	-115	11.875	553.897
5662	3472	245471	1540	1548	934	322790	2196	40.5	554.698
83	415	7005	-327	-7	44	-2254	-772	10.75	555.162
64	418	8125	1107	-1	49	-3164	-109	10.125	555.213
254	774	17674	387	53	185	-1886	-874	16.375	555.424
277	584	9669	540	18	119	-125	556	20.75	556.827
88	333	6496	-511	-17	40	-2311	-1001	11.25	556.859
161	377	7219	583	14	74	-2361	812	10.375	557.136
2380	1188	112208	456	671	387	147010	733	49.25	557.205
532	578	16165	352	114	100	-2401	-625	15	557.757
869	757	34067	443	182	197	-1415	-228	18.125	559.072
1249	1108	68702	62	282	333	1584	-288	20.375	559.197
1489	1099	64118	844	388	271	5425	340	21.75	559.423
864	1084	47445	849	189	290	3179	252	21	560.395
295	407	21637	545	76	52	-2945	839	15.625	561.195
651	880	26152	665	113	189	839	-200	20.125	561.308
98	399	6827	224	-8	43	-2425	127	11	561.875
138	476	7488	79	27	41	-3362	-78	9.75	562.077
8828	5428	351399	1578	2667	1644	484716	4152	50.25	562.204
864	652	51853	1631	182	143	78624	2949	33.875	562.217
335	342	14385	236	50	72	-3078	-688	14.25	562.432
111	324	6622	394	-17	22	-2676	158	10.75	562.723
173	315	4298	179	15	11	-2151	175	7.125	562.899
279	346	19575	78	55	67	4075	-4	15.875	562.918
397	573	15125	135	45	80	-6241	-122	11.125	563.4
56	405	6961	310	-32	26	-1956	107	10.25	563.593
562	370	20602	1128	79	47	-3014	881	15.75	563.858
3870	1279	95771	712	1063	286	119335	1484	34.5	564.14
185	475	13494	678	30	117	-2673	636	14.625	564.146
70	439	10495	1109	-13	64	-2615	916	13	564.594
629	693	19207	170	161	136	-1790	205	16.75	564.769
152	320	9094	912	11	3	-2242	258	12.125	565.573
234	450	12599	627	16	64	-907	651	15.875	566.075
149	327	5712	469	13	52	-977	540	14.375	566.322
2974	1666	157606	1512	807	487	193957	2230	35.5	567.836
6050	2535	259918	664	1593	697	330489	562	37.125	568.443
86	318	7478	549	4	32	-2208	432	11	568.702
276	475	17039	710	37	80	-1719	89	17.25	568.949
157	364	9244	100	-25	40	-3044	103	11.5	569.544
383	680	28419	417	86	148	-123	453	19	569.698
328	368	26362	370	75	111	-790	54	17.625	570.151
650	557	53288	268	163	65	-776	-282	19.125	570.616
378	384	15637	447	52	60	-3393	393	13.75	570.949
158	323	6178	65	-8	26	-1843	-334	11.375	571.049
444	444	16504	197	58	91	-2394	-187	15	571.207
48	338	6079	551	-24	47	-2472	220	8.875	571.394
103	462	6866	146	-15	89	-2186	2	12.25	571.865
1679	900	78537	921	415	158	62345	1272	24.875	571.963
2066	3004	111613	1070	502	752	136753	238	33.5	572.275
1166	914	56843	665	332	245	1474	-23	20.5	573.046
135	311	6374	201	-22	24	-2602	270	9.625	575.089
128	463	5836	561	-11	67	-2610	541	10.375	575.201
172	435	21389	199	11	92	-3079	256	15.5	575.359
861	647	20562	351	164	112	-3034	-92	15.5	575.916
138	404	13734	161	10	-54	-2830	289	14.25	576.536
586	773	27446	817	108	151	-883	573	18.375	576.867
7326	1745	344449	890	2142	473	468856	116	40.625	576.93
87	347	5415	605	-27	56	-2079	-536	9.25	577.083
53	338	11826	243	-13	24	-2682	151	13	577.428
28	357	12067	280	-33	45	-3155	-159	13.25	578.325
1721	1477	76646	503	409	341	90735	848	32	579.345
199	432	16694	-13	-18	58	19131	-503	26.75	579.38
786	462	24109	510	134	138	-3895	300	15.5	579.454
264	958	21353	707	26	173	-1963	264	16.375	579.471
390	503	18274	146	140	148	2686	331	27.375	579.725
776	725	33333	957	192	196	-2169	448	17.125	581.07
643	544	29787	76	121	144	-1621	71	17.625	583.152
245	352	7571	125	36	43	-2502	-165	10.375	583.472
1960	2115	62570	858	488	529	67770	1623	28.875	583.827
436	375	16935	-4	91	41	-2131	-91	15.5	584.43
200	327	20043	257	24	39	-3529	310	15.375	584.649
226	464	10157	384	22	77	-1636	581	14.25	584.968
333	336	15238	162	39	2	-2538	221	14.75	585.131
1471	1116	67438	163	377	269	1339	115	19	585.421
116	394	6464	-212	-15	22	-1861	-532	10.875	587.095
100	388	3321	401	-8	61	-2022	352	5.375	587.43
228	342	7091	456	22	24	-1963	37	11.375	587.806
637	508	31208	453	120	104	-3189	364	16.625	587.927
3377	1582	147226	1309	873	395	185431	1347	35.125	588.481
140	450	9461	84	6	12	-2510	-621	13.5	590.757
182	498	13483	301	4	45	-3124	270	13.75	591.502
155	412	9468	-122	15	39	-1080	-385	14.75	592.304
1050	431	33777	662	268	109	-2492	-286	16.875	593.889
15866	4693	431484	2049	4637	1306	582822	3418	41.125	594.172
367	374	27466	101	51	114	-1253	-104	17.75	595.385
277	553	13208	313	19	59	-9139	321	8	595.614
308	524	10380	-36	59	103	-2148	-236	13.5	595.927
87	487	8090	-10	-7	124	-3265	-291	10.125	596.743
126	339	6533	176	2	22	-2501	-49	10.375	597.739
57	440	7185	100	-16	52	-2376	-107	10.875	598.104
268	466	14479	367	29	77	-3680	433	14.375	599.966
243	525	8877	489	34	42	-2013	-34	12.125	600.293
280	500	33272	445	56	94	-1543	324	17.375	600.443
193	482	9713	88	-5	32	-3119	-5	10.875	601.159
1632	710	52442	810	367	162	-2503	991	18.125	601.17
757	879	35170	202	158	134	-1423	-670	18.25	601.709
153	419	8104	314	16	69	-3143	-430	10	602.471
1929	1912	102509	685	514	472	123570	-210	32.875	602.609
541	624	6031	525	141	162	-2410	542	10.25	603.164
6427	3976	175895	554	1713	1076	220539	570	35.375	603.208
619	549	33736	502	153	120	-1080	37	18.5	604.954
934	622	33312	416	173	141	-1207	-69	17.875	607.978
130	320	6988	-16	-20	31	-2721	-436	10	608.79
589	412	23912	153	137	56	-2381	37	16.5	609.073
976	986	45238	139	221	249	-64	171	18.625	609.144
289	692	44125	310	61	128	2419	14	19.75	610.679
237	444	21550	289	43	68	-3634	-61	15.375	610.849
36	364	6740	515	-37	58	-2750	-115	9.875	611.155
265	315	12159	-1	30	51	-3340	-123	13.125	611.442
128	314	6654	638	-18	20	-1562	403	12	612.063
98	503	13182	193	-35	44	-3376	160	13.25	612.144
116	885	15883	-2	-7	200	-1731	-379	16.375	612.346
292	406	12068	261	59	94	-3277	-471	13.375	613.31
15144	5912	401504	1279	4295	1715	526867	1344	40.375	614.471
3982	1859	167345	1263	1050	508	208774	1572	34.75	614.538
158	623	8863	391	-5	102	-3077	-145	11.125	614.67
141	413	8804	347	-3	40	-2504	573	11	615.258
214	355	5153	299	11	45	-1080	40	9.875	615.434
205	475	26026	336	19	41	-2150	-37	16.625	615.709
186	314	13534	312	25	14	-2833	-42	12.875	616.472
693	567	32024	278	188	122	-207	129	18.125	616.85
79	348	6596	291	-29	-2	-1871	-232	11.625	616.937
169	312	11315	959	5	12	-2463	998	13.375	617.096
989	768	68592	742	231	179	1913	234	19.625	619.048
904	1500	31499	563	143	340	34283	-393	27.625	619.572
245	961	37716	376	33	191	-1267	-579	17.75	620.066
596	588	20020	464	102	118	-3957	713	14.125	620.087
436	1042	9110	150	77	175	-3057	-185	12.25	620.601
351	584	24648	182	59	71	-1626	-453	17.5	621.015
155	405	7504	887	12	56	-2875	1017	10.375	621.232
1206	1158	66333	887	226	215	53045	-493	22.75	621.239
306	410	8901	278	61	69	-2779	-102	12.125	621.721
4090	3708	230783	704	1079	1120	290920	975	35.875	621.833
535	698	14871	-48	86	139	-2135	-728	14.875	622.533
100	733	6550	261	-18	80	-2261	-134	10.125	622.562
312	610	21703	696	29	95	-2616	499	16	624.064
515	1173	39402	326	125	254	-1800	-774	18.25	624.082
1123	739	40090	443	314	145	1566	-144	20	624.1
464	569	20853	537	89	63	-2849	79	15.5	624.257
122	396	8216	372	-15	33	-2515	35	11.75	624.769
368	1136	12819	890	61	261	13557	-118	23	624.974
207	380	5943	318	-5	13	2203	71	15.125	625.005
10207	8604	511769	2431	3367	2521	696123	4674	42	625.055
3570	2233	345907	925	931	639	448562	2497	37.625	625.151
135	592	7494	810	-2	86	-1690	591	11.5	625.174
103	355	27382	118	-26	101	40129	-461	31.875	625.182
3424	2970	283585	1155	905	775	383087	2017	40.125	625.456
108	335	6809	-61	-23	59	-2678	-819	10.25	625.614
8806	8289	384343	1454	2604	2470	513139	2718	39.375	625.755
530	496	29176	34	91	91	-3860	-552	15.625	626.029
222	339	17182	235	25	19	-3101	-160	14.875	626.359
10182	15084	70771	898	4676	7067	148476	2075	67.25	626.391
485	459	32752	67	130	64	-1499	-328	18.5	626.628
121	308	7927	826	-11	37	-2195	-458	11.125	626.83
5434	3354	105727	1680	1523	942	144888	1815	38.625	627.08
75	413	6875	177	-25	22	-2555	-813	10.75	627.957
177	373	11948	410	23	95	-1010	-699	16.375	628.047
79	345	12513	627	-42	58	-4267	536	11.75	628.639
92	502	7377	1523	-15	67	-2914	-970	9.5	628.694
7946	3871	420264	1668	2372	1085	562315	1129	48.125	628.718
250	682	6020	533	40	107	-2564	668	9.375	628.874
181	342	14906	1014	-4	22	-3275	64	13	628.882
199	361	7458	468	13	43	-2333	306	11.375	628.989
1342	719	57223	752	314	130	-1767	987	18.25	629.814
194	409	15127	531	25	39	-3605	447	12.875	629.836
2679	1875	77709	888	633	414	91822	-171	31.5	630.582
145	421	11089	733	-32	82	-3478	-228	11.625	630.72
266	605	34824	661	40	102	-1948	412	17.375	630.784
448	360	18224	472	68	14	-3318	-242	14.75	630.834
412	661	25503	436	55	129	-2327	-628	17.375	630.964
144	471	7347	892	-9	82	-2286	303	12.25	630.987
86	442	12373	92	-20	29	-2250	-625	14.125	631.176
9681	2060	224962	717	2678	499	290250	644	37.375	631.354
131	460	13077	25	-32	20	-2942	-440	13.75	631.433
60	325	7805	1013	-15	17	-2022	782	12.25	631.534
269	727	8322	819	56	133	2353	809	15.375	631.667
202	344	7604	844	35	41	-2847	1055	9.75	631.787
126	396	18706	539	-35	35	-2652	28	15.75	631.844
7539	3969	516362	1656	2229	1168	695140	1949	41.125	631.898
2673	981	98720	465	697	206	7834	-55	21	632.599
68	374	6497	377	-36	31	-1900	138	10	632.695
282	421	6130	410	32	76	-2524	-87	10.875	632.718
656	345	42396	208	170	71	2143	-84	20.875	632.928
315	583	16209	227	24	78	-2874	-1006	14.25	633.312
313	642	18520	434	59	113	-3048	450	14.875	633.774
291	418	17515	993	63	64	-43	166	18	633.794
1766	1106	175268	721	426	280	39155	932	22.625	634.024
1775	800	52384	1698	418	157	6606	1389	19.375	634.113
462	597	94841	634	72	147	4264	620	20.375	634.127
212	355	12779	616	19	36	-2962	342	13.25	634.355
376	479	25278	603	99	91	94	-25	18.5	635.002
4140	1975	351756	1485	1136	498	530486	2091	58.25	635.141
119	408	13622	829	-18	56	-1876	-34	14.75	635.267
127	400	6360	27	-2	85	4337	-220	15.25	635.384
1814	1063	154996	351	424	279	191767	51	35.125	635.72
185	429	6472	1223	17	78	-2431	1292	10.25	635.973
380	718	24152	340	44	151	-1801	202	16.875	636.263
876	840	38520	771	297	188	2653	88	38.625	636.445
1478	861	152765	723	366	212	18751	830	22.875	636.616
244	359	18401	-75	0	57	-10687	-823	9.875	636.886
438	670	45063	421	108	178	672	403	19.625	637.193
192	346	7775	3	34	68	-1671	-730	12	637.303
220	904	12639	1056	6	193	-2654	494	13.75	637.512
286	434	13157	90	34	72	-2636	-639	14.75	637.551
67	410	6038	864	-20	30	-2038	1004	10.875	638.167
284	435	12810	363	48	77	-643	303	18.25	638.322
4970	2476	160664	731	1281	580	196044	-857	33.875	638.55
176	314	13314	691	11	46	-2823	634	13.875	638.702
334	328	31217	1261	92	58	-2663	970	17.125	638.912
54	377	8824	490	-41	27	-2737	722	11.875	639.144
264	384	20159	767	33	92	-2910	304	14.75	639.207
204	572	18505	827	3	122	-2246	64	15.75	639.534
140	346	16499	122	20	60	-1667	-797	14.875	639.853
32	313	6695	668	-30	52	-1736	677	10.875	639.931
862	602	59094	853	200	151	1407	945	18.75	640.006
9909	11858	924377	4069	3506	3836	1350784	7151	75.875	640.037
30953	10836	906842	3503	9809	3336	1260015	3645	49	640.519
113	408	15895	558	-30	22	-1803	895	16.75	640.756
421	396	19951	506	72	51	3123	-603	15.875	641.216
355	830	8262	714	58	131	-2658	524	11.25	641.229
500	392	24923	393	112	61	-3036	14	16	641.556
81	349	13107	333	-13	46	-2766	-1231	14.25	641.705
1590	1075	71514	489	406	272	5854	-259	20.875	641.727
522	434	34639	-234	69	35	-21996	-692	9.375	641.732
1894	1379	29665	815	447	298	34281	543	29.5	642.742
296	468	19865	341	37	67	-1462	104	16	643.036
531	1001	32052	164	107	255	-375	-380	18.375	643.484
309	374	7920	272	61	33	-2470	-892	11.375	643.599
133	437	11751	551	-17	83	-2527	-282	12.875	644.497
560	489	49893	1401	108	93	880	657	19.5	644.54
1049	695	48081	438	249	151	-1953	226	18	644.554
5904	2444	190314	504	1582	611	247559	-1253	37.75	644.812
1319	830	74361	567	313	165	97151	-373	38.625	644.827
144	346	10745	-467	-13	17	-3849	-977	12.375	645.26
930	387	35060	684	224	51	-1323	986	17.875	645.831
228	534	25239	1531	7	97	-2034	1339	17.25	645.927
119	477	7584	859	-23	68	-1950	604	11.125	646.19
1355	519	70190	445	392	97	1554	316	20	646.766
219	421	6451	412	35	117	-1677	-769	12.875	646.824
13682	10707	161260	3494	3934	3121	210788	3577	37.75	647.127
221	382	18645	291	12	16	-1125	-164	16.875	647.319
221	492	9335	908	22	54	-3165	884	11	647.774
320	326	26740	433	71	3	-3703	-56	15.375	648.118
319	376	19461	623	11	75	-3741	849	15.25	648.175
1423	884	52946	228	365	141	2463	-337	20	648.472
1926	1412	113413	1349	441	366	147537	1850	35.875	648.659
2174	1645	237269	954	596	442	296620	2298	35.125	648.996
548	653	44443	1177	139	201	5628	1263	19.75	649.039
186	379	12895	1123	-26	28	-1739	831	15.25	649.055
651	979	17888	-38	115	166	-4701	-692	13.375	649.532
26782	4815	559146	2670	7737	1380	717546	3151	38.5	649.703
348	350	37356	650	44	9	-1610	44	17.875	650.006
455	324	13714	412	41	64	-3325	634	12.875	650.067
181	366	10120	374	-3	50	-2314	-126	12.625	650.124
529	534	43251	771	86	116	-347	-217	18.5	650.246
481	543	24216	631	75	94	-3714	562	15	650.303
116	352	6844	420	-30	51	-1498	-699	10.25	650.37
25	324	6179	168	-24	45	-1976	236	11	650.409
190	361	14016	274	5	33	-2653	-1285	13.625	651.285
173	367	21948	845	36	73	-2093	502	17.625	652.1
142	321	6672	424	7	-8	-2033	213	11.5	652.284
2696	2208	194215	1287	667	667	257889	1021	45.75	652.503
487	618	11148	1730	66	46	11518	2709	22.375	652.521
414	913	18610	894	113	284	-3422	276	14.5	652.547
10478	2799	211020	2120	2829	761	261605	2842	35.125	652.643
355	321	18697	537	56	16	-2406	617	15	652.991
11877	7502	244175	2367	3365	2142	320198	3699	38.125	653.088
1430	1089	68913	-235	362	287	6423	-1861	22.25	653.141
35	340	6580	307	-51	71	-1518	-457	11.625	653.444
88	622	7613	293	-22	83	-2318	213	11.5	653.467
2655	2462	199911	868	714	667	258391	1612	37.5	653.666
132	437	5654	761	-3	72	-2997	904	8.125	654.752
485	621	33220	482	62	182	-2321	-293	17	654.767
420	804	22901	417	125	201	3835	-510	17.375	655.269
290	423	11487	173	22	50	-15442	-204	4.875	655.273
2329	2704	178200	1116	648	775	262503	1340	45.75	655.867
124	376	6018	623	-22	52	-2291	86	10.875	656.479
63	339	6627	318	-12	49	-2553	250	10.25	656.732
499	664	28416	228	82	124	-4036	-304	16.125	656.824
291	372	14870	677	25	70	-2472	436	14.25	656.861
204	411	12364	646	3	38	-2030	609	15.375	657.036
642	696	36912	745	111	150	-3586	39	16.625	657.121
4497	1480	104809	872	1145	432	123972	1061	31.625	657.289
246	533	28847	986	54	80	-2531	475	16.375	658.069
460	596	31241	331	109	175	-368	310	18.75	658.263
232	424	26446	675	58	76	-4040	272	15.75	658.466
734	1144	69238	1156	164	315	86578	2429	34.625	658.515
2089	1755	87037	664	527	419	99825	-156	30.5	658.671
581	626	30967	914	141	158	-1669	504	17.5	659.061
369	514	7731	819	68	79	-2205	709	9.625	659.09
520	1550	74007	1042	91	377	91255	2089	34	659.778
143	431	3308	130	-10	52	-1505	-573	6.25	659.948
265	451	20522	767	34	86	-516	206	17.875	659.984
63	535	5891	208	-15	44	-2265	-683	10.375	660.076
286	677	22111	500	20	149	-2376	411	16.375	660.247
54	319	6336	897	-29	41	-2076	1057	9.375	660.392
241	570	13892	988	49	109	-2993	452	14	660.464
3501	3102	143010	692	992	901	185186	394	36.375	660.655
292	669	20844	457	56	111	-2857	568	15.75	660.663
3627	3690	117418	1383	993	908	140866	1311	32.125	660.738
282	389	16524	275	38	63	-2807	-337	15	661.051
64	347	8324	705	-56	48	-2152	116	12.125	661.302
987	1039	40582	279	228	289	-2311	-333	17.375	661.732
566	828	29900	610	130	208	-1114	411	17.5	662.013
259	485	21041	825	32	56	-2462	44	15.5	662.737
182	603	15946	901	24	132	434	553	17.875	663.178
464	334	26965	536	103	61	-2399	298	16.875	663.454
99	389	6548	-204	0	42	-2838	-412	8.625	663.51
1323	868	61781	603	342	184	1676	562	19.625	663.571
125	364	6260	231	-11	54	-2704	-478	11.375	663.586
170	377	24536	-341	13	67	-1277	-1104	17.5	663.678
1559	1429	83600	1688	350	367	98082	3643	31.75	663.969
692	1670	36476	526	103	385	42782	27	29.25	663.982
242	721	12486	639	29	58	-3212	951	12.625	664.334
163	472	11703	954	-9	65	-2052	353	13.875	664.349
222	443	20606	1020	4	84	-1106	607	16.75	664.362
249	626	12956	264	42	49	-3477	-53	13	664.641
248	390	5746	-52	32	98	-1909	-364	9.75	664.841
241	401	3335	691	16	37	-1243	583	6.125	664.881
127	459	6239	750	-22	59	-1483	373	12.625	665.253
1178	570	50306	242	322	124	-1004	-500	18.5	665.834
178	467	13513	245	13	95	-4040	-324	13.125	665.844
2432	1359	130118	590	681	362	162494	-97	34	666.087
766	1438	25547	764	143	321	26343	1404	25.375	667.009
3361	1553	102938	1402	917	370	122124	1322	32.875	667.207
213	303	11110	213	29	10	-1605	-204	15.375	667.438
165	359	10185	926	36	19	-2330	786	12.375	667.686
24	376	6788	308	-25	43	-2139	490	10.75	667.784
2686	1998	172758	1248	695	491	228203	1067	38.875	667.823
104	351	7984	493	-21	24	-1928	407	12.375	667.991
334	746	22401	1045	62	196	-1704	592	16.875	668.025
77	315	19470	7	-28	40	-2453	-504	16	668.075
120	377	6341	92	-7	39	-1699	-304	11.75	668.193
160	453	25890	107	8	16	-1387	-201	17.375	668.916
223	359	7703	227	17	65	-2297	125	10.75	670.014
718	1099	16934	81	176	217	-2128	-194	15.5	670.048
427	446	18013	20	62	33	-3572	-502	14.125	670.711
167	462	15075	637	20	36	-2403	19	14.75	670.917
304	377	10329	-189	54	45	-3066	-459	11.75	670.953
322	361	9102	590	49	37	-3491	476	10	670.986
559	1024	35498	526	125	240	-493	130	19.125	671.098
98	749	7644	129	-20	128	-2032	-363	11.75	671.7
281	494	28003	375	26	78	3690	507	19.5	671.993
457	799	20688	1140	89	106	-3565	637	15.25	672.361
175	347	6712	183	-14	49	-1515	135	11.5	672.812
120	408	34892	1276	-18	13	45421	2577	33.375	673.217
1400	1018	29804	745	310	207	709	415	19.75	673.224
148	318	7383	88	-1	30	-3020	-390	9.875	673.548
489	497	24434	991	105	96	-1739	415	17	673.819
700	674	46902	447	148	121	544	322	19	674.17
132	383	8091	91	3	58	-2888	-211	10.25	674.457
2795	2094	360083	656	778	519	472012	-207	39.125	674.67
67	310	5746	891	-20	29	-1934	933	10.625	675.001
422	692	12718	101	80	115	-3265	27	12.875	675.074
265	368	15327	476	18	27	-2365	204	15.125	675.113
2501	1638	46628	914	603	439	55098	1185	31	675.161
673	1009	65689	329	103	256	7928	-139	24.375	675.644
237	911	7368	702	40	208	-2450	501	11.5	676.102
94	395	6155	63	-12	67	-2231	116	10.5	676.211
201	459	7456	828	24	75	-2751	172	10.25	677.539
192	419	5875	220	-7	70	-1237	-482	12	677.765
102	325	8911	410	-14	77	-2165	-208	12.625	677.823
61	378	5291	520	-28	66	-2064	4	10.25	679.847
3927	2195	185791	902	1065	612	241375	1480	37.125	680.097
241	304	6739	658	-7	20	-2451	-96	9.125	680.435
505	518	26165	489	113	115	-2053	375	16.75	681.392
12497	12308	464368	3419	4470	4179	703601	3657	45.75	681.534
207	305	6778	307	25	29	-2663	70	9.875	682.281
5256	2392	275297	845	1514	683	359793	266	38.25	682.642
980	1149	46003	-91	182	357	53594	-1293	30	682.797
433	422	30699	298	103	88	-3061	-232	17.125	683.083
31328	13112	1154461	4972	10311	4267	1752776	10195	57.5	684.226
857	682	27196	635	191	132	-4292	448	15.375	687.14
310	897	10863	587	66	245	-2177	457	15.125	687.207
198	319	14475	383	42	47	-3125	-732	14.375	687.741
311	547	25619	790	61	85	-2487	1032	16	687.894
1574	607	32319	201	363	117	-5354	60	15.875	687.901
1592	1586	141020	1533	456	454	189840	2269	39.25	688.812
561	604	5953	720	174	118	-2529	615	8.75	690.597
332	441	11572	0	41	55	-3870	-206	12.125	690.629
223	884	7690	89	17	145	-3027	-29	10.25	691.945
361	865	21434	167	37	177	-1675	-684	17.125	692.061
45	328	5552	392	-16	49	-1752	81	9.125	692.8
71718	63621	2586568	17879	30643	23468	4483283	33062	109.625	693.893
207	301	6583	136	3	51	-2195	-80	10.375	694.931
39	447	8096	189	-33	49	-2316	90	11.375	698.162
624	953	22720	518	138	269	-2120	-380	17.125	698.35
139	550	6967	363	5	42	-2023	326	10.625	699.832
2224	1200	116737	1004	611	288	141852	667	33.25	701.131
406	377	14836	434	97	89	-2461	234	14.25	702.231
368	468	15837	194	51	57	-1827	76	16.125	703.545
261	379	9336	948	14	46	-3424	561	10	704.016
12049	3264	553894	1516	3511	905	717000	2141	39.125	704.413
5500	3190	186692	949	1550	826	237117	824	35.875	705.3
128	394	3016	311	3	-24	-1916	311	4.5	707.508
923	1083	53069	310	255	254	1498	-7	20.375	708.562
511	711	17841	492	119	146	-2411	272	16.125	710.002
203	345	18149	465	41	71	-1697	-72	15.75	710.349
21533	10866	558809	1565	6371	3293	776041	3031	45.75	710.989
63	456	6184	403	-37	77	-2195	89	10.125	711.19
22920	16425	350974	4297	6609	4735	449184	5632	37.625	712.081
793	997	37289	224	148	209	-1922	117	17.625	712.425
847	373	45389	40	175	84	-19	-146	19.25	712.716
164	380	9241	247	-4	43	-3166	38	11.25	714.051
289	374	14373	176	51	33	-2514	-243	14.25	716.035
1169	715	52033	359	327	183	30	-1248	19.375	719.075
78	385	7357	169	-4	21	-2913	-125	9.625	719.117
302	508	25001	1001	33	139	-2065	624	16	719.149
5389	2845	240685	696	1458	791	299968	267	35.75	719.498
223	314	9365	149	45	19	-2910	-273	11.375	719.604
1602	1206	125472	421	410	303	161050	-134	40.5	720.348
163	424	6016	831	18	40	-2440	534	8.875	720.634
756	1072	49548	162	169	263	3350	-99	21	721.316
173	440	7194	578	2	60	-2122	657	10.75	722.062
344	438	20895	865	63	61	-2565	-126	15.875	723.613
361	609	18656	243	67	150	-1441	213	17	723.702
2022	2384	91813	450	508	624	111922	716	33.25	723.736
487	517	26587	542	93	113	-1092	517	17.75	724.544
1939	1862	110062	681	538	473	134891	30	33.375	725.095
8159	4324	221700	1384	2276	1195	290333	1474	39.125	725.132
1627	925	62635	746	399	247	11605	382	39.125	726.505
139	335	4996	262	0	47	-2510	-898	8.5	726.611
72667	75290	461733	2776	24145	26791	1121111	7183	108.125	727.069
71	543	14441	190	-12	72	-2645	-320	13.75	728.234
494	603	31885	-69	94	118	-174	-526	18.75	728.497
7082	1447	255294	1185	2003	398	331678	2043	37.75	729.073
2818	1627	193907	827	733	351	252739	1544	37.5	729.101
314	385	19930	149	33	17	-3518	-192	15.625	729.189
113	304	11750	938	-13	41	-2027	935	16.125	729.33
569	1329	44995	70	122	280	54277	-825	31.375	729.499
828	941	15224	284	185	230	-2902	-346	14.75	730.124
737	417	27407	713	176	129	-4257	793	15	730.242
877	1229	76105	916	228	314	89431	-114	31.625	730.398
88	317	13486	590	-31	44	-3455	872	12.625	731.066
465	801	8779	78	98	157	-1714	-96	13.25	731.077
566	940	29353	116	142	210	-2846	-373	16.25	731.588
128	417	6655	233	-16	71	-3103	-469	8.625	732.168
273	489	21072	1006	66	91	616	476	19.875	732.538
1414	1016	38142	767	339	233	-4284	-355	17.125	732.786
[truncated: 109,562 more rows]
