# Supplementary material for: Evolution of a minimal cell
Source: Nature. 2023 Jul 5;620(7972):122–7. doi: 10.1038/s41586-023-06288-x (PMC10396959; doi:10.1038/s41586-023-06288-x)
Supplement: Supplementary file 10 — Flow cytometry data for Supplementary Fig. 8. [file 41586_2023_6288_MOESM10_ESM.xlsx]

## Sheet: README
File contains data used for Supplementary Figure 3
FSC-H	forward scatter height
SSC-H	scide scatter heigh
SYBR Green-H	SYBR green height
mCherry-H	mCherry height
FSC-A	forward scatter area
SSC-A	side scatter area
SYBR Green-A	SYBR green area
mCherry-A	mCherry area
Width	signal width
Time	time of event

## Sheet: flow.data
FSC-H	SSC-H	SYBR Green-H	mCherry-H	FSC-A	SSC-A	SYBR Green-A	mCherry-A	Width	Time
497	488	3449	370	41	48	-1694	-416	5.5	0.762
326	837	16203	495	43	169	-3112	247	13.875	1.277
4517	2067	168344	2585	1242	532	213071	3610	35.375	1.736
19774	4066	214914	3351	5481	1044	264017	4880	34.5	2.71
265	469	19782	681	44	86	-3436	-122	15.25	3.408
406	514	23290	-19	75	62	-2212	-529	16.125	4.638
1610	1629	81884	876	407	462	97248	758	32.125	5.695
1696	1997	191117	1368	404	549	239253	1809	36.5	8.012
1508	644	72372	703	309	118	95317	-766	36.75	10.132
417	840	65383	117	58	192	-344	-36	18.875	10.306
1542	795	42347	639	335	234	-1147	178	18	10.547
502	492	34416	1167	140	79	-2294	394	17.375	10.93
151	609	11791	363	23	121	-2717	201	13	11.477
3088	498	87790	1295	836	126	4531	275	20.625	11.81
1041	1315	62547	939	244	348	69717	1150	29.5	12.449
470	639	12766	453	105	110	-3074	-146	13.125	14.314
371	753	16530	583	66	164	-3784	485	13.625	14.42
912	411	38139	569	222	35	-2608	395	17	14.621
13886	2195	362120	6880	3965	588	457285	8210	36.625	15.419
1630	1195	53619	1330	401	313	61371	1505	29.375	15.748
1832	1087	55275	1367	452	227	-1857	-272	17.875	15.862
504	733	20307	425	96	166	-3094	-12	15.125	16.492
1242	2375	47605	2599	292	515	52962	3334	28.625	16.793
8657	3329	220260	3218	2474	894	282013	4848	37.125	16.839
4134	1657	132590	4510	1096	430	157554	6293	32.625	16.992
347	556	19256	325	-3	76	-3523	226	14.5	17.049
979	1091	59924	1644	212	255	70915	1869	31.375	17.355
2656	1817	71286	1126	661	396	85448	1742	31.75	17.528
3901	1246	122808	2657	1051	303	150540	2603	33.25	18.304
320	1041	53367	784	26	267	-911	1369	19.125	18.362
1230	595	30378	1108	262	126	-2035	149	16.875	18.765
1046	504	44159	507	239	73	-2066	-190	18.125	19.489
1411	671	33608	1066	350	133	-2295	1190	16.75	19.544
1597	1414	92365	3032	402	253	104507	2732	30.125	19.773
3648	1368	27177	2796	781	318	27357	2673	24.625	19.97
14475	3659	254417	7373	4173	1037	323925	8898	37.125	20.467
2009	1307	82690	2104	537	260	94280	2261	30.25	21.013
1231	1174	45497	1748	285	233	48072	567	27.375	21.029
1666	1493	68965	2150	393	399	77510	2808	29.375	21.245
17939	5542	260622	9004	5252	1618	328413	10811	36.5	21.621
5624	2138	172468	5582	1513	578	220160	7867	35.875	21.695
2748	1308	98125	2258	701	331	118836	2191	32.875	21.982
21870	4906	325196	8972	6340	1289	414572	12772	37.625	22.146
3874	1111	102734	2665	964	298	178838	777	36.25	22.177
187887	59287	5305437	173326	87730	24486	9445262	305460	122.5	22.324
0	310	4568	196	-321	-46	-1954	-658	7.125	22.558
18657	3305	210753	7456	4933	827	260358	9062	34.75	22.697
745	576	27639	402	112	97	-2480	-129	15.875	23.323
37519	6501	334783	11445	10494	1850	408042	12903	34.75	23.44
3370	1124	34940	2173	785	290	-992	2018	17.75	23.567
15857	3407	313434	6194	4535	933	400724	7363	37.125	23.59
432	886	17419	43	75	159	-2464	-366	15	23.854
10411	1578	258627	6288	2970	295	319398	7800	35	24.087
1822	1173	52276	1461	359	342	59286	1729	29.125	24.11
1688	1563	90183	2008	421	351	109281	2246	32.875	24.241
66	580	12961	438	-29	72	-2437	608	14.5	24.288
1507	1041	46441	716	328	179	-3936	183	17.375	24.493
3081	659	62083	1005	840	161	97706	907	32.5	24.59
169	628	12477	559	-31	109	-3240	248	12.75	24.647
1085	1555	50848	941	224	372	54154	-352	27.5	25.022
11490	5786	204843	6586	3280	1578	255548	8883	35.25	25.364
2256	1804	100250	3070	578	376	116199	3852	31	25.803
6425	2519	35516	4602	1542	625	36896	5391	25.75	25.866
121	522	26013	337	-7	101	-131	577	18.5	25.921
1100	797	29758	79	244	159	-3591	-386	16.25	26.027
2387	1823	85369	2921	542	441	100193	3857	31.25	26.128
226	697	18498	280	7	126	-954	-206	17.625	26.233
1525	720	21660	817	349	145	-2779	-182	15.875	26.297
7348	2367	146761	5089	2282	1047	285966	8294	76.875	26.65
358	499	15352	809	49	96	-2771	-186	14	26.7
14655	3122	291495	8698	4126	810	363636	11765	35.25	26.766
2753	997	14023	714	579	173	-2485	112	13.875	26.835
91	753	15291	683	-38	136	-2545	-430	14.75	26.911
21679	5890	404981	16534	6538	1685	534938	21099	39	27.274
9238	1072	125541	2269	2556	255	5036	772	20.375	27.652
23463	3674	326819	10454	6621	1021	405959	13014	35.5	28.1
291	515	20343	652	-3	70	-3322	-362	15.5	28.24
13207	2437	269285	3734	3630	650	329888	3873	34.625	28.271
3723	1468	41923	1556	798	297	43580	2723	26.25	28.304
260	1049	10998	619	7	192	-2871	-368	13.25	28.59
17137	4730	269015	13391	4985	1364	336608	18236	35.625	28.741
80	365	37779	148	-49	46	-121	122	19.375	28.899
3175	668	102359	1297	893	104	7789	88	20	29.338
5938	682	54791	2176	1592	166	-1394	776	18	29.381
5260	1563	145121	4756	1456	480	176590	5777	33.75	29.594
2427	909	41128	1128	583	192	-3403	-59	17.25	29.692
120	735	14144	746	-18	149	-3550	199	12.625	29.738
6101	1996	91621	4340	1643	520	112641	6652	33.625	29.806
1091	473	47964	474	262	99	580	22	19	29.865
525	634	17304	898	95	106	-2608	278	14.75	29.96
7090	1418	195624	3613	1951	396	245403	4086	35	30.557
1976	2252	69679	1772	482	542	78646	1221	29.375	30.742
2572	979	90498	2043	664	251	7199	561	21.5	30.769
2209	1052	27825	1323	561	224	-3042	57	16.5	30.868
340	601	15395	749	38	112	-2793	-47	14.375	31.158
3786	1260	96873	4198	1034	326	111697	4940	30.875	31.476
5094	2750	122945	3363	1354	778	149219	6052	33	31.578
237	650	15135	1163	26	106	4813	820	18.75	31.589
345	455	22218	-168	47	79	-3639	-989	15.25	31.869
565	616	24254	726	113	150	-3160	-208	15.75	31.966
6807	1977	194330	3189	1823	606	230041	4689	32.625	32.011
254	860	17966	-323	24	136	-4382	-900	12.75	32.111
2504	2200	61135	3176	600	532	69058	3239	29.5	32.241
7711	1188	152948	4829	2076	309	178209	6074	31.75	32.333
7678	1782	151646	4767	2079	455	177994	6500	32	32.632
412	488	15417	963	66	87	-4394	897	12.625	32.711
1131	1207	54702	893	226	264	61503	191	29	32.863
68022	17145	1495181	41691	23706	5520	2125401	63132	47.125	33.044
8	389	35158	376	-126	71	-1199	24	18.25	33.17
6918	2476	157126	3849	1697	698	194810	3570	34.5	33.182
439	592	18929	821	58	135	-1099	1097	18	33.572
2929	1037	51619	866	695	175	-4319	17	16.75	33.682
379	1306	37332	1012	38	270	42420	416	28.875	33.73
247	481	15209	313	17	86	-3564	48	13.625	33.811
30163	7533	379534	14174	8732	2075	486008	16925	37.625	33.877
1404	1318	49755	1857	218	267	55715	2349	28.625	33.913
1984	1970	83297	2011	504	579	149797	3675	53	33.965
162203	44764	3377506	101749	64381	15419	5261820	160347	108.25	34.03
480	993	49649	3053	-289	147	-1537	990	18.5	34.094
13357	3226	211555	5641	3274	784	261526	8650	34.625	34.243
16147	6605	651519	6793	4692	1870	859016	10340	40.375	34.385
383	414	18984	143	59	96	-3976	-124	13.875	34.805
363	407	55404	547	69	97	529	136	19.375	35.433
5110	779	59547	2077	1411	112	1011	1172	20	35.564
280	684	20467	427	11	74	-4164	44	13.75	35.649
1268	1085	56828	1312	400	247	-788	757	18.75	35.825
692	503	22270	1040	129	113	-3441	795	14.875	35.923
3374	2104	93783	2696	942	567	113611	2834	32.75	35.965
222	628	12947	249	-12	119	-3889	-580	12.5	36.278
7206	1861	175469	4892	2045	476	215652	5922	40.5	36.535
6489	2394	169251	4632	1789	647	206419	5153	34.125	36.658
49016	8359	834417	20549	14462	2462	1094092	27203	39.625	37.073
19792	3125	296592	11416	5654	829	369687	12107	35.625	37.396
21795	5058	344531	12248	6242	1444	441260	14454	37.375	37.473
63	460	11502	306	-33	54	-3752	233	10.875	37.674
166	767	16940	742	-22	178	-3254	152	14.5	37.891
25303	7007	473996	14660	7329	1997	609834	18518	38.75	38.049
11507	2696	130318	6211	3138	655	157394	9398	33.25	38.266
110	434	14386	693	-31	56	-4321	-728	13.125	38.382
865	1395	40743	2090	157	243	43942	2861	27.625	38.806
551	474	20947	492	115	80	-3484	170	14.625	38.88
823	568	40482	538	228	118	-568	784	18.5	39.468
30205	5117	539154	18028	9285	1556	724501	23946	41.625	39.502
32222	5149	655024	17753	9666	1574	866463	21895	41.375	39.738
5820	1108	146023	5214	1455	270	181597	6778	34.375	39.755
3558	902	92882	1460	825	197	106433	353	29.375	39.786
1122	878	62655	599	201	188	4356	-409	21	39.825
115885	15198	2030083	26523	35713	4480	2763587	37742	52.875	39.837
6793	1251	199289	3175	1256	205	247650	3852	34.375	39.851
0	396	32468	47	-573	-2	26874	-300	22.25	39.878
0	826	14288	305	-390	109	-3054	-14	13.375	39.905
0	338	25191	1320	-188	73	-2974	734	15.875	40.046
1757	1404	47271	753	220	304	50978	-379	27.5	40.093
41524	5449	598820	16123	11872	1442	770787	21094	38.125	40.27
295	853	6474	413	-57	98	-4143	-539	7.25	40.404
1054	1355	49418	1514	116	261	57699	1980	30	40.444
148	723	35839	130	-2	177	1674	-548	20.5	40.907
312	709	20254	1444	20	133	-2354	1035	15.5	40.918
33094	6089	500739	12521	9668	1729	640347	17441	37.5	41.094
3125	876	47786	2741	751	314	92108	4616	64.375	41.11
598	632	6875	656	19	108	-2722	174	8.375	41.286
440	563	24218	445	59	151	-1693	-351	16.875	41.34
75557	11903	757200	19843	22319	3504	974517	23851	42	41.759
0	547	21537	406	-301	55	13589	-152	19	41.782
223	434	14884	450	-16	106	-3108	-468	13.75	42.138
21106	2603	273807	10772	5963	644	346864	17427	36.875	42.2
14752	2016	320975	8022	4199	581	404877	10233	36.25	42.607
3778	748	67527	1654	1006	185	1682	1225	19.625	42.942
17812	2474	315392	8368	5153	779	407704	14109	37.625	43.108
24929	3346	290500	9089	7225	945	370497	11835	37	43.174
1144	2006	146678	957	96	514	188880	2414	46.375	43.253
3756	845	91944	1641	998	174	4756	1567	20.5	43.331
846	1609	58743	726	202	358	66925	355	29.375	43.77
563	817	19321	564	101	177	-2682	-449	15.25	43.972
2019	1014	36872	925	524	245	-3629	-388	16.5	44.117
1033	738	24323	921	217	109	-4223	689	14.75	44.364
5698	1938	133190	4550	1561	481	159763	5404	32.75	44.465
234	569	13267	705	12	91	-3637	572	13.25	44.573
506	423	25379	327	77	56	-2703	-206	16	44.644
4794	1892	49481	3262	1187	443	55210	3589	28.5	44.946
167	690	16157	249	11	132	-3501	-495	13.5	45.114
448	445	25784	523	101	55	-2182	85	16.875	45.234
305	478	12876	749	52	39	-2662	128	13.125	45.304
692	876	21107	966	178	140	-1557	860	17.25	45.525
690	505	44667	996	187	45	-1349	-179	18.375	45.567
476	538	32035	723	125	105	-2419	-30	17.125	45.894
190	403	14636	-2	3	81	-3281	-655	13.375	46.149
10090	2249	245511	6565	2833	627	304435	9104	35.25	46.282
546	422	28561	436	107	73	-3997	547	16.25	46.289
10338	4113	136080	3511	2800	1156	168125	4956	33.75	46.41
214	533	25806	491	-42	75	15447	-520	19.5	46.433
374	360	30634	1203	65	54	-2160	-27	17	46.785
2471	2742	36443	2772	556	617	37415	2333	25.875	46.807
1069	849	29313	690	256	163	-2034	-139	17.5	46.987
424	523	14130	836	57	87	-4034	710	12.625	47.395
7983	2457	156203	4452	2221	615	195070	6209	34.875	47.472
62149	9477	954465	28178	18785	2671	1266919	36358	47.5	47.711
110	417	18890	730	-78	3	-2313	-338	15.875	47.832
13052	4279	732672	7086	3949	1368	1018891	9386	44	48.011
1718	1280	33178	429	326	303	35704	-262	26.75	48.117
8739	2302	335581	5930	2458	657	443453	7152	39.75	48.199
213	638	32358	485	9	89	-100	-446	18.5	48.498
12330	2952	298365	4443	3526	881	374808	5834	35.875	48.733
4938	1458	114489	3815	1293	386	135473	5611	31.875	48.742
4993	1774	125433	2727	1340	458	155452	3581	34.75	48.869
3179	1169	124493	2038	763	269	114544	354	26.25	48.909
15543	4290	198260	8385	4233	1079	247721	13786	35.125	49.019
373	659	26901	1299	54	116	-2400	-182	16.5	49.292
3477	1629	84224	3329	882	428	102149	2854	33.25	49.312
392	653	22577	1039	76	129	-4215	-1106	14.75	49.537
582	726	27652	1326	105	139	-3068	300	15.875	49.823
1592	1668	52987	1229	338	415	60265	2863	29.5	50.079
7603	2808	154613	2922	2084	823	187890	3948	33.375	50.503
1023	530	39985	834	225	81	8054	813	19.5	50.545
13107	3418	204409	5814	3650	970	254546	7589	35.125	50.559
314	471	4196	613	35	76	-2730	-98	5.75	50.895
16259	4995	374865	13350	4688	1398	474067	19123	36.5	51.034
1348	784	40307	763	367	129	-1306	829	17.75	51.193
444	349	15291	1015	82	44	-4190	-394	12.75	51.297
1360	1343	9806	2259	216	193	8691	2299	19.875	51.344
1134	1143	47583	823	214	236	53471	136	29.125	51.465
17201	7952	441546	11818	5087	2376	570945	17773	38.25	51.589
1959	795	44814	1258	456	178	-3271	401	17.375	51.695
17310	3945	293896	8411	4870	1157	365916	11934	35.375	51.819
635	746	26212	893	75	141	-2927	74	16.125	52.085
599	440	28680	316	90	15	-4195	415	15.375	52.176
17242	5682	348212	8977	5066	1575	444495	11286	37.5	52.234
0	1226	17057	627	-74	199	14358	173	20.5	52.268
3930	2395	57788	3389	987	636	70718	4620	32.375	52.375
1623	1564	68364	2395	407	390	81052	3947	31.5	52.739
7380	2199	78970	4040	1936	560	90491	6345	30.25	53.119
5913	1622	108935	2360	1579	466	130904	4007	32.625	53.144
4272	1282	108260	3084	1161	338	127328	4625	31.375	53.177
2946	1726	110674	1836	734	453	131898	3606	32.5	53.217
122	711	20886	731	-33	138	-3672	409	14.625	53.27
6241	1661	266461	4266	1778	370	342697	8143	37.25	54.068
318	640	27025	353	66	126	29479	-652	27	54.104
660	461	25669	615	125	100	-3762	462	15.5	54.283
224	425	10754	334	16	61	-2090	-103	13.125	54.293
7892	1556	214163	5445	2124	377	259858	6087	34	54.602
14237	3462	251182	5334	4041	999	322285	6589	37.75	54.642
11949	4801	144611	6763	3255	1265	175011	7883	33.375	54.712
129	515	13549	813	-16	62	-2490	290	14	54.97
718	834	40492	974	158	192	973	132	19	55.105
43909	7447	620864	19833	13185	2182	832019	24570	41.625	55.163
214	641	14350	1322	15	98	-4309	312	12	55.478
1467	1806	52509	2032	304	361	50541	1267	25	55.491
8808	2388	180743	7535	2398	635	223335	9750	35.125	55.602
292	737	47564	1272	75	192	-1147	-65	18.5	56.013
24059	3704	278039	13599	6928	992	354987	15795	36.625	56.031
420	1075	30757	1172	1	228	42766	1906	31.75	56.045
1244	1593	66141	1614	287	387	76077	2854	30.125	56.295
327	618	12383	367	38	89	-2470	-236	13.625	56.474
989	543	33161	1255	185	141	-2088	565	16.875	56.481
78752	17207	1411183	37348	25643	5247	1953391	51417	52.875	56.614
519	787	26600	480	28	136	-2193	242	17.375	56.862
17663	2416	325943	7526	4852	602	405080	10875	36	56.891
1267	560	63506	827	307	138	-280	370	19.25	57.434
559	1209	45147	603	115	293	50239	935	29	57.508
28160	4144	405688	9429	8151	1182	526757	11605	38.375	57.624
6674	2189	257645	4574	1813	610	328292	6025	36.625	57.691
2273	846	36666	1586	553	175	-1359	252	17.75	58.092
7325	2508	126568	4736	2054	740	152226	7558	33.75	58.632
274	444	38963	704	25	17	-1032	189	17.875	58.693
825	730	25546	231	191	109	-1580	-113	17.125	59.281
157	481	15106	879	29	76	-3055	-7	14.25	59.651
2244	1163	68833	2256	431	203	78241	1125	30.25	59.742
13420	2664	234517	7302	3709	668	289062	8578	35	60.053
84705	13470	1088517	35572	25890	3954	1455482	45553	43.625	60.436
44	557	12990	547	-64	133	-2555	282	13.625	60.828
1701	1821	86296	1145	396	489	102347	810	32	60.857
521	647	18151	794	41	106	-3847	326	13.875	60.864
9471	2625	149057	4664	2584	717	183882	6161	34.125	61.051
1525	472	53114	1265	349	114	-1873	38	18.375	61.324
4471	2456	61538	4517	1156	627	69721	4951	29.125	61.484
321	439	52508	462	65	116	7285	927	24.75	61.78
1823	1802	97197	1906	442	434	113400	2212	31.125	61.968
542	1029	18810	886	108	198	-4003	475	14	62.122
4491	3493	126347	4196	1208	897	152275	4998	32.875	62.288
2317	1162	9768	1340	461	199	-3047	-514	12.125	62.361
3464	4153	67101	2654	851	1050	77413	2974	30.625	62.692
65304	13716	574436	16842	20043	4101	763610	22166	41.375	62.831
1498	884	18182	1311	258	203	-4189	-313	13.625	63.118
997	709	18662	823	201	148	-3275	130	14.375	63.47
1888	1754	67578	3032	451	469	76873	4926	30.25	63.724
358	1039	11049	245	56	237	-3395	-393	12.375	64.358
436	724	26350	422	110	179	-2175	514	17.125	64.525
222	485	14596	967	10	108	-2664	-81	14.625	64.639
10716	3204	258960	5601	3083	905	327315	6966	36.625	64.768
10102	1399	154343	4579	2841	359	189637	4880	34.625	65.265
69579	13046	812955	29980	20790	3771	1072649	38690	42.75	65.3
1198	497	55771	90	266	104	534	-419	19.375	65.689
110	600	15739	242	-22	117	-3274	242	13.875	65.806
3872	2707	84385	4472	932	630	99019	4599	32	65.847
883	865	26717	952	161	192	-4790	498	15.25	66.295
610	726	23716	374	169	134	-3641	-213	15	67.186
1348	913	35174	440	354	253	-1702	-711	18	68.076
1324	590	44231	1975	353	133	-2326	1762	17.625	68.382
1492	1296	87018	2288	334	316	102687	3420	31.875	68.399
106	750	13401	401	5	161	-2472	-585	14	68.858
285	710	10561	792	49	106	-3169	51	12.25	69.108
2531	703	44536	1024	633	190	-1044	291	18.375	69.439
438	826	15189	668	89	131	-2377	377	14.5	69.94
1003	2128	60337	1963	233	520	67701	2815	29.25	69.981
9016	3655	253877	7798	2566	910	314992	9609	35.5	70.581
641	732	10746	171	126	156	-2713	-1013	12.125	71.22
3109	899	42670	2426	795	254	-766	552	18.5	71.263
1025	632	16773	724	218	127	-2647	-224	15.25	71.381
40661	5702	596371	19006	12327	1704	791076	28304	40.875	71.822
1395	1578	68198	2239	285	360	78879	2856	30.75	72.16
4834	1861	150497	4263	1358	472	184835	5399	34	72.438
4053	3988	160786	2728	1047	1080	196526	4364	34.125	72.557
705	569	29904	1289	159	127	-2856	971	16.625	72.855
1027	725	47271	897	254	192	-106	486	18.875	72.973
2380	1204	65237	2114	633	252	537	1107	18.875	73.142
274	604	11782	215	38	124	-2565	-60	13.125	73.448
14986	2365	337535	10036	4447	701	432234	15181	37.375	73.694
350	571	12602	430	41	90	-3206	-280	13.25	74.074
106	547	11783	895	2	161	-2989	417	12.75	74.125
1311	1072	22906	552	291	218	-3360	150	14.875	74.15
134	484	13550	38	-49	82	-2772	-147	14.5	74.21
507	852	22428	661	111	170	-2790	-73	16.375	74.601
4262	1274	77453	2240	1131	309	90663	3673	31.125	74.921
304	463	13546	215	35	59	-3125	-89	14	74.948
16022	2746	381689	11226	4587	758	482873	15263	37	75.097
30898	4218	416025	14744	9044	1237	535522	18866	37.625	75.183
821	496	32403	1097	121	127	-2784	600	17.25	75.268
10298	1516	64068	4535	2663	316	73611	4856	30.125	75.326
18231	3777	142422	4839	4918	960	168134	5433	32.125	75.43
3541	2842	38998	2466	784	679	42047	3003	27.5	75.56
2374	1442	45928	2047	665	317	68816	2471	32.375	77.028
423	1017	12034	758	92	194	-3293	-811	13.25	77.985
549	727	71974	551	135	186	1742	111	19.75	79.526
414	627	26708	769	88	125	-1776	414	17.25	79.595
778	1007	36797	847	195	193	-2452	154	17.5	80.41
1427	1574	70931	1493	336	389	79188	2052	29.5	84.182
1726	1589	66277	1514	436	359	73311	2349	29.125	84.607
1250	2818	49392	1733	276	697	57782	2129	30.125	84.691
224	862	10333	236	16	120	-2668	69	12	84.831
337	446	50481	677	68	108	-1321	474	18.5	85.174
9396	2416	191946	4789	2600	704	237371	5956	34.875	85.189
773	727	21499	929	127	80	-4673	-764	13.75	86.441
583	688	20527	554	109	143	-3222	241	15.25	86.475
5008	1177	142306	1424	1408	289	173446	2199	33.625	86.621
7948	2236	231087	5848	2229	527	287091	6726	35	87.405
6020	2036	59156	5788	1599	525	68768	6622	30.5	87.604
580	1704	4776	1541	48	203	3064	1848	13.125	88.113
469	560	24959	43	52	127	-1301	-539	17.125	88.927
10027	2045	164029	2284	2783	530	197465	1950	33.125	88.991
14360	2922	214837	3924	4056	776	269804	5819	36	90
1340	1177	24470	1015	288	209	25159	1645	24.375	91.472
1364	612	44704	1379	375	124	-1114	578	18.5	91.536
2424	1242	66558	3964	619	362	78100	4021	30.75	91.85
54371	12433	751982	33671	16796	3886	1020239	42948	45.25	92.691
1654	1703	91206	1469	429	440	104565	1253	30.625	93.53
1101	538	40630	933	261	85	-3051	-254	17.25	94.248
1339	1548	68046	2075	302	304	79346	3143	31	95.014
6864	1662	71403	4584	1813	389	82959	4789	31.125	95.403
1537	671	46286	1030	366	147	-153	669	19.125	95.544
10424	4451	127347	3308	2843	1222	150986	4149	32.625	95.95
155	447	11828	415	-12	58	-3368	120	12.25	96.055
349	1141	11239	511	46	227	-2955	631	12.25	97.477
1624	2223	129358	641	387	536	158525	863	33.5	98.328
435	361	22886	313	91	34	-2546	348	15.875	98.528
12984	4634	338838	7329	3663	1251	428687	9531	36.625	99.041
2002	615	70659	1020	479	139	482	389	19.25	99.678
373	1046	5004	146	61	129	-2761	125	7.375	100.108
345	634	4598	378	25	63	-2581	-352	6.875	100.47
413	643	71441	156	77	106	1422	-388	20.125	100.946
5920	3109	133423	3107	1640	963	164673	4029	34.375	103.072
808	525	15846	461	166	80	22027	509	26.875	103.102
24224	5330	726647	14012	7302	1530	964552	16798	43	103.497
8911	2059	143430	3550	2385	553	173348	5385	33.375	105.334
10931	2590	209231	6298	3033	664	259462	7326	35.375	105.51
6686	2351	31662	2938	1627	505	33654	3248	26.375	105.683
743	804	20021	574	158	181	-3606	444	14.875	106.31
8146	3086	188489	4695	2233	882	235432	6415	35.375	106.462
829	1262	92747	625	183	365	115448	797	33.75	107.535
2572	871	31851	1174	609	211	-2629	432	16.75	108.389
187	470	15120	454	-15	30	-2262	-57	15	108.792
330	944	13220	666	39	197	-2359	466	14	112.722
7053	1303	231292	4266	1898	317	288454	5391	35.5	112.909
2121	628	203402	1356	405	189	83327	1428	32.875	113.51
24350	5354	382127	6219	6287	1439	406117	7285	28.875	113.516
456	798	20761	393	67	135	-2160	359	15.75	113.884
346	511	15173	70	72	84	-3403	-193	13.875	114.859
207	901	12735	401	4	192	-2082	-166	14.125	115.485
772	1112	6428	1148	70	148	3861	1094	13.375	115.76
1584	1111	62522	790	394	273	72476	985	30.375	116.699
2870	2110	38078	1261	641	481	41891	1936	28.625	117.35
1045	628	41414	849	285	130	-1809	-58	18.125	117.824
55891	2908	556784	23666	16168	781	713668	28660	38.125	118.108
697	572	19662	340	123	84	-4170	83	13.875	118.795
683	1099	5978	886	48	92	4431	864	14.375	119.017
250	639	18050	695	42	139	-4278	338	13.5	121.205
59735	6301	694948	17066	17502	1805	898523	20693	38.875	121.908
3066	1165	75699	1564	729	260	3021	238	20	122.287
346	652	65358	897	55	131	-304	1124	19	122.335
384	775	16846	844	71	155	-3869	630	13.75	123.587
4202	3935	84357	2707	1072	915	95920	1696	29.625	123.666
1844	606	107236	1373	497	155	6374	843	21.125	123.82
1630	744	16527	1556	335	177	-3004	-66	14.5	124.012
1991	1399	85236	1879	448	277	97376	1733	30.375	124.039
17821	2390	316885	7861	5096	653	404808	9403	37.25	124.321
7541	2313	83392	5410	1961	600	96789	6696	30.75	124.829
94	357	26502	211	-22	57	-1099	-144	18.625	125.149
247	751	10961	293	-10	83	-3114	-1142	11.5	125.26
423	487	18890	1199	67	54	-3628	826	14.625	125.531
163387	35865	3363196	81277	55959	11731	4902214	117657	106.375	126.243
21681	4007	353148	10783	5758	969	460208	14316	39.875	126.368
160	775	51203	268	-124	199	-2107	-75	18.25	126.636
1789	1734	55319	3426	290	446	60011	5217	28.125	126.749
4428	1612	85823	2373	1161	414	103023	1811	32.125	126.935
691	890	52366	692	81	84	57184	956	27.875	126.956
133592	25634	2223368	77258	42227	7981	3106631	107298	62.25	126.973
563	420	41981	163	-61	50	-1779	-3	17.625	127.129
4457	1240	90601	3762	803	210	100374	3909	29.75	127.155
0	386	39717	496	-317	24	-2712	232	17	127.198
795	1270	54834	1871	-14	205	58974	2784	28.375	127.283
2768	1202	27181	1940	404	272	53316	1328	63.625	127.508
2322	725	56017	1257	554	124	-2200	683	18.25	127.713
3426	774	76154	1040	898	186	-961	132	18.5	128.57
152	318	23254	574	16	41	-2085	58	16.125	128.761
1393	780	6519	1438	187	121	-2634	-1105	9.625	128.883
673	708	29358	1100	159	135	-3080	265	16.125	129.125
4976	3688	95519	3025	1215	970	109719	4959	30.75	129.162
455	762	14283	920	42	90	-3085	488	13.75	129.305
1456	806	35413	1501	302	170	-3888	514	16.375	129.615
9235	1778	208317	5098	2565	412	252560	7534	34	130.32
2845	2118	57208	3249	712	466	65385	4757	30.25	130.562
53409	12953	1066755	26960	16395	3881	1452241	37103	47.125	130.655
630	409	21401	3	84	34	-1369	-840	17	130.97
2202	1674	89855	2367	514	395	106093	2800	31.375	131.07
1306	726	38876	1561	314	162	-3047	1696	16.75	131.356
4916	2336	67600	3683	1140	552	75221	3819	29.875	131.516
1088	1407	65516	1500	258	332	76008	2081	30.25	131.641
1353	950	54961	677	321	156	-647	-694	18.625	131.693
4417	2798	125637	4271	1131	726	148977	3953	32.375	131.776
399	737	21344	1278	66	160	-2460	774	16.125	131.891
509	607	16973	1427	86	82	-3189	1073	14.5	132.088
892	1252	44949	741	226	265	48749	323	27.375	132.2
433	508	12055	89	65	124	-3001	9	13.375	132.366
1305	920	47047	314	345	197	-2292	-441	17.75	133.216
3878	1148	40935	1638	729	179	-17075	117	11.375	133.222
9077	2588	216835	4771	2505	701	272224	7755	36.25	133.249
3901	1493	139285	3138	1078	433	169664	3861	33.625	134.144
17334	5572	395931	10389	4939	1548	502798	12433	37	134.251
1921	4253	23016	1408	349	862	21570	682	22.625	134.26
471	315	37637	973	23	16	36572	-796	24.875	134.273
82435	18507	2068318	49534	26413	5599	2863624	65595	62.875	134.361
0	523	32040	720	-309	25	30799	146	24.875	134.487
2466	954	62343	1448	533	172	-438	-283	18.875	134.665
0	589	11089	826	-131	42	-2311	193	13	134.76
2656	872	61333	1337	635	198	-584	385	19.375	134.824
579	889	5450	1341	52	109	-1346	150	8.875	134.837
6727	3531	113279	4761	1884	901	139692	6360	34.875	135.271
5173	3337	116239	4230	1375	869	134926	5024	31.25	135.364
1132	925	60260	1402	252	165	1976	802	19.875	135.509
15230	3934	220018	6492	4232	1036	271640	9411	34.75	135.523
635	1084	6677	1117	9	56	4358	536	13.875	135.559
16346	3908	277872	6905	4585	1034	352531	8736	36.875	135.697
407	355	33025	765	30	26	-1790	909	17.25	135.784
7144	1221	58359	4929	1784	283	67379	5911	30.125	135.811
2733	655	94078	1064	622	157	121184	232	39.375	135.827
259	655	14368	1067	2	127	-1139	1421	16	136.091
6624	4376	175400	5021	1836	1207	220013	7448	35	136.212
673	728	27399	1147	118	92	-3032	276	16	136.262
672	452	40769	614	115	66	-3632	142	17.125	136.322
865	1362	14732	823	68	106	-32772	228	3.5	136.328
156	395	11669	369	-10	25	-3428	493	13.25	136.443
1747	1401	100836	1691	459	319	121335	1417	33.125	136.503
25754	4225	638391	17921	7682	1193	831794	23027	39.375	136.632
3018	1107	39263	3119	587	219	41926	5193	27	136.659
1035	2291	32560	1472	151	524	32628	1215	25.125	136.727
221047	98922	3016455	103413	81914	32749	4553491	156235	73.75	136.85
3751	846	53339	3676	625	46	2204	753	19.75	137.025
54952	8478	614527	24875	16010	2303	801185	31270	45.375	137.186
1984	1073	56984	1210	405	236	-1423	246	18.625	137.491
1430	1256	67817	2530	305	337	76690	4222	29.875	137.981
458	978	14093	372	93	202	21524	202	30.375	137.995
8381	2036	127798	5853	2271	513	158634	8232	34.125	138.184
1247	882	14309	1210	218	174	-3086	-53	13.75	138.266
995	1059	70957	1274	243	203	79893	1028	29.25	138.442
440	588	16147	877	87	48	-3772	-17	13	138.701
1305	852	26767	584	252	161	-3028	266	15.625	138.736
8361	1995	214166	7595	2349	540	266100	10866	35.125	138.822
591	760	32226	498	130	184	-1449	-364	17	138.942
752	664	23540	630	113	91	-4715	-242	13.875	138.963
8751	4756	178190	4499	2375	1342	217437	5095	33.625	139.084
6450	1769	166317	3811	1733	459	207336	4225	35	139.3
457	865	17244	650	81	199	-3481	625	14.125	139.656
40549	8159	615349	16908	12740	2652	922047	24610	50.125	139.673
331	462	52683	333	29	98	-1512	-205	18.375	139.985
20080	4574	246106	6524	5528	1280	304706	7559	34.875	140.274
1950	1168	92151	2141	402	282	109823	2897	32.25	140.411
47648	8831	966585	28154	14439	2578	1272052	37682	45.625	140.599
1780	1241	33819	668	353	239	36757	319	27.5	140.687
6530	2580	75032	2849	1665	612	84123	3783	29.5	140.887
7710	1299	127468	4220	1974	309	151575	5266	32.25	140.985
5100	1898	120933	4287	1301	494	151283	5832	34.625	141.083
10797	3122	167572	6235	2816	838	200104	6544	32.375	141.134
2591	1477	100398	1920	571	334	122836	669	33.375	141.235
202	595	15117	826	-3	134	-2093	552	15.375	141.334
20302	4183	291133	12525	5905	1261	372599	15701	37.5	141.717
203	561	14908	260	-43	46	-3905	230	12.5	141.726
366	858	9551	846	42	168	-3139	559	10.875	142.307
201	439	21398	490	10	65	-2545	117	15.75	142.408
1025	847	27658	877	234	141	-4208	570	15	142.56
552	1177	50659	1995	110	242	54383	2099	27.625	142.818
674	627	20052	1140	127	122	-3529	18	14.5	142.906
459	635	25226	51	85	107	-2879	-459	15.875	143.183
239	1319	16704	1114	42	335	18134	2474	24.875	143.195
2932	1866	26660	2224	683	407	28188	2608	26.625	143.271
1446	1358	87201	893	341	396	100309	1639	30.375	143.998
59710	10823	726303	23964	17744	3116	957608	32504	40.625	144.146
2014	1692	32352	2343	392	299	32262	2808	24.875	144.389
14740	1586	285888	7863	4052	385	355533	10560	35.125	144.437
19850	2886	426606	7452	5590	779	534319	9599	39.375	144.92
1730	1390	46705	1911	384	326	50131	2197	27.5	144.992
264	713	12721	-69	34	93	-4129	-353	12.375	145.223
246	645	13817	1210	30	57	-3341	893	13.125	145.331
167	608	15668	1406	-8	102	-3147	314	13.75	145.567
21083	3141	435425	11035	6028	875	553845	12716	37.375	145.981
699	602	24829	1330	100	69	-2490	38	16.25	146.238
5032	1924	120291	1602	1112	368	107074	772	24.375	146.247
1126	572	29308	1063	189	85	31359	-88	27.25	146.265
3358	1106	72767	2471	908	217	465	1148	19.5	146.318
1064	817	26768	936	237	185	-1689	311	17.125	146.459
3116	781	44857	1651	806	146	-2555	540	17.625	146.804
2806	1151	41837	2471	704	265	944	1233	19	146.874
996	1185	153245	703	229	346	202862	53	40	146.951
330	800	39717	205	37	155	-1723	-182	18.125	147.236
335	504	69487	210	42	76	2103	291	19.75	147.349
287	551	21400	588	51	121	-2341	269	16.5	147.358
12333	2912	238207	6004	3499	841	297315	7294	35.375	147.393
1025	503	26925	1510	213	114	-2913	1359	16	147.516
77946	9611	1164336	36158	22761	2845	1511775	44275	43.625	147.579
5573	3177	304094	3436	1514	824	384945	5147	36.125	147.873
4261	1196	113242	3762	1195	309	134747	6339	32.625	148.608
2853	1023	63356	1458	691	187	74506	959	28	148.942
178	764	11220	1235	7	164	-2573	543	12.875	149.076
4680	1952	48815	3648	1117	529	54183	3839	28.875	149.223
1023	718	28375	380	240	158	15748	157	22.375	149.252
5717	1668	122719	3686	1584	360	150840	3986	33.375	149.309
2039	413	77936	1361	535	72	4041	380	20.625	149.891
2078	953	49029	1074	471	254	-4269	149	17.375	150.175
462	707	15235	330	64	167	-3794	16	13.375	150.248
4097	1717	69677	2871	1046	392	76717	4542	28.875	150.262
323	417	19589	844	34	77	-2625	286	16.25	150.479
4167	1650	131479	5014	1124	398	162181	6202	34.25	150.521
25387	5126	364684	11621	7515	1372	470342	15192	38.125	150.565
9566	2227	216998	4375	2573	558	274868	6262	36.375	150.641
1049	611	48418	1326	173	97	-1353	1017	18	150.669
14227	2713	190141	7294	3937	726	240527	9562	36.375	150.761
429	466	19139	818	-7	37	15030	625	22.125	150.773
68	682	37478	144	-32	164	-2578	147	17.25	150.889
338	442	49727	138	18	53	4336	-264	22.375	150.928
312	651	17251	68	27	131	-1807	-392	16	151.212
51819	8138	987765	21444	15743	2400	1318294	28041	50.125	151.52
68	937	17089	507	-91	164	2480	755	14.625	151.525
600	869	25439	1606	102	196	-1947	1632	16.75	151.992
973	1467	71653	576	183	389	82635	91	30.625	152.102
285	488	20510	508	19	92	20937	691	30.125	152.136
545	596	40908	1063	98	152	41874	292	26.625	152.192
728	531	33074	1080	192	91	-950	987	18.5	152.348
209	605	12677	36	5	68	-3884	-48	12	152.505
690	488	33912	1018	141	71	-1912	886	17.375	152.591
2555	680	65728	1025	622	119	-1110	-18	18.75	153.45
2267	609	34526	584	539	171	-3824	283	16.375	153.495
1122	709	40167	1045	247	116	-2424	260	17.375	153.86
845	1381	18076	674	139	231	17200	1000	21.875	154.111
236	314	42980	524	25	60	92	-702	18.625	154.177
1729	652	21120	1420	401	211	-3224	472	15.5	154.3
172	582	10461	477	-7	119	-2783	-146	12.25	154.88
10072	4221	201876	5276	2817	1165	252649	6971	35.875	154.945
10307	2726	210639	5113	2876	778	266829	6631	36.375	155.128
7766	2341	130012	4122	2058	637	155881	5097	33	155.36
320	620	19442	265	47	77	-3556	-365	14.125	155.698
3249	1692	72562	4207	803	433	83352	4187	30.5	155.733
345	334	32912	431	64	19	35350	-571	26.875	155.772
1467	761	28552	920	350	187	-2076	-741	16.75	155.869
507	511	29969	1657	68	89	-2431	604	16.625	155.921
2366	4191	54435	3278	1018	1533	121340	6932	54.5	156.224
1989	1000	80166	2477	491	220	-2416	1298	18.375	156.511
2286	846	18666	1933	439	108	-3061	329	15	156.542
1035	1159	49943	1529	207	313	56746	2196	29	156.592
121	388	12879	643	-13	127	18418	-137	27.375	156.606
17364	2263	288583	12651	5017	528	354910	15230	34.75	156.629
6292	2125	56896	3523	1613	448	65005	4495	29.875	157.374
1905	1160	38015	1683	433	260	40771	2532	27.875	157.642
13962	4321	362043	9311	3880	770	460907	11168	36.75	157.783
23137	2414	304383	9087	6616	524	387645	11370	36.625	157.97
2615	1009	57205	2364	589	128	-23	1137	19.375	158.048
3406	1245	74437	1798	854	202	2954	993	20.375	158.124
18757	3166	341940	7850	5217	792	423111	9097	35.625	158.416
1507	1124	67739	1481	275	232	80860	793	31.375	158.444
1490	536	37507	1774	297	100	-2640	1087	16.875	158.538
1831	1024	41090	2314	411	214	-2875	1314	17.5	158.604
3985	712	63502	1847	1022	153	258	1230	18.875	158.759
371	491	24251	761	37	53	-2834	300	16.25	158.848
627	1633	5329	1388	73	185	4165	1457	14.75	159.051
407	1614	33204	1256	58	379	37518	2871	29	159.67
36622	8722	480179	13709	10585	2421	605693	16603	37	160.197
699	1053	7883	816	75	138	-2488	851	10.125	160.334
185	434	42592	447	-1	42	1350	456	19	160.688
1462	774	51141	1797	362	146	-1071	723	17.875	162.381
438	632	21053	2361	68	134	-2173	951	16.25	162.482
1739	704	25299	1606	427	166	-2664	741	15.875	162.578
483	852	18992	2361	78	133	-3880	-1105	13.5	162.815
4355	2333	84159	4494	1164	666	98438	6069	31.125	162.835
108	602	15526	502	-27	64	-3518	576	14.125	163.884
7690	816	63765	2999	1759	159	-649	935	19.25	164.349
2629	1415	36208	1978	601	307	41838	2183	29.375	165.074
8439	2857	211788	5108	2373	763	262772	6865	35	165.269
14787	4347	263685	8172	4127	1130	332684	10789	35.5	165.404
937	1182	98440	2328	116	252	118479	3704	32.375	165.461
1728	1155	92502	1623	304	281	108233	1656	31.25	165.543
457	836	19379	796	92	160	-3318	916	14.5	165.916
9661	1413	158982	4951	2624	280	188777	5820	33.125	166.109
1783	814	58514	1538	469	150	3275	729	20.625	166.195
779	840	28482	670	203	184	-3521	379	16.25	166.377
24620	4376	394424	9302	6979	1227	496808	11260	36.5	166.512
1181	675	25230	757	246	132	-3111	369	16	167.088
287	557	18548	807	29	74	-1401	281	16.625	167.168
993	336	15969	383	200	53	-2883	-72	14.375	167.647
1074	537	44399	862	248	84	-2184	847	17.625	167.889
4951	2591	248236	4156	1451	635	325743	6498	39.375	168.941
1935	815	32661	272	523	162	-2663	-163	17.125	169.037
3020	1990	85136	2984	755	526	99675	5011	31.25	169.354
375	981	18606	742	71	185	-3384	96	14.75	169.729
495	479	19946	1499	73	93	-4232	1001	13.75	169.999
1371	1037	37288	373	342	218	-2760	42	17.5	171.092
245	1075	8015	444	14	161	-2827	207	10.875	171.38
283	652	16622	421	33	105	-3685	92	14.25	171.396
125	466	12355	246	-10	67	-2905	98	13	172.442
42361	6965	555050	12223	12208	2040	704849	15427	37.375	172.534
340	766	15176	373	27	131	-2703	455	14	173.143
303	974	3400	1345	27	110	2055	1401	10.75	173.653
5137	1388	200931	6690	1456	391	250740	9221	35.375	173.792
412	588	18987	626	72	139	-4063	97	14.125	173.866
2239	1148	64811	1718	550	281	2683	819	19.875	174.782
630	651	17473	503	123	137	-3354	162	13.875	175.253
10944	2481	166891	6277	2973	691	199055	7970	32.875	175.533
483	729	3055	661	56	103	-1796	647	4.5	175.844
4491	4959	64160	3111	1207	1296	75610	4440	31.5	175.911
644	885	27031	1716	122	148	-3202	412	16.25	176.806
4299	1291	121301	2999	1177	363	148704	3070	33.875	176.988
2860	994	92497	812	759	222	3248	140	20.375	177.654
265	719	9065	609	23	153	-2688	592	12.125	177.954
402	969	21059	1040	42	208	-3503	610	15.25	178.446
166	651	11290	72	11	118	-1985	-271	14	178.709
688	1263	47758	1801	159	322	54643	1728	29.625	178.909
1438	1600	27905	2411	329	428	28319	2137	25.25	178.921
16127	3106	322958	7498	4576	841	411100	9119	37.125	179.331
456	723	16609	1055	68	126	-3801	459	14.25	179.575
47600	20869	765702	21377	13476	5972	928706	28110	34.25	179.932
23930	5887	390616	7480	7036	1715	505466	9998	41.25	180.661
27939	5148	517553	11040	8118	1500	671853	14032	38.75	180.856
3906	972	83895	1181	1005	211	821	-342	19	181.957
467	1185	36270	1669	45	255	38202	1223	26.25	182.125
432	492	14268	984	77	72	-3482	278	13.625	182.274
1105	635	34738	882	271	115	-3590	886	16.625	182.9
43207	7976	569470	18995	12884	2391	744968	25193	39.875	182.917
178	600	19094	364	-72	121	-4588	-513	13.375	182.926
705	506	20086	641	138	141	-3062	90	15.875	183.255
278	562	11390	303	14	129	-3298	57	13.125	183.755
6247	1180	143945	2845	1772	291	178549	2887	35	183.905
71	308	21127	-91	-28	50	-2921	-667	16	184.317
227	409	13986	162	-9	50	-3601	-26	13.125	184.416
445	840	14781	356	49	169	-3071	182	13.5	184.48
4554	1062	79442	1569	1189	247	3826	780	20	184.613
142	698	10389	356	-40	151	-2329	203	13.625	184.757
1447	768	18687	843	330	141	-2249	437	15.75	185.805
12858	2321	283698	7383	3672	666	357657	9224	36.375	188.177
12537	3731	213238	6061	3731	1270	332392	9996	52.125	188.256
14324	2001	231523	7059	4087	459	292878	8952	36.5	188.83
250	537	13453	31	24	114	-2764	-113	13.875	189.113
1858	1305	71837	1738	418	375	81310	1873	29.75	189.145
7316	1243	196403	5215	2003	309	244631	6627	35.375	189.262
95787	10409	1372828	33744	28999	3095	1878761	44138	53.625	190.736
0	515	15526	1143	-257	72	-2358	165	15	190.863
2748	1421	122078	3986	662	357	145802	4847	32.375	191.353
3598	1015	45204	2085	943	192	-1385	1058	17.75	191.815
1566	802	7940	1660	262	147	-2874	104	10.375	192.031
3395	1287	35368	2394	759	247	36046	1606	25.75	192.216
966	1402	56719	784	169	311	66593	1006	31.125	193.668
36260	6507	1075269	17923	11559	1943	1448782	25465	42.875	194.093
2600	1480	102679	3126	660	373	119252	3627	31.25	194.661
102848	16227	2253060	64651	33924	5176	3210830	87853	53.5	195.683
68677	15274	804718	26846	25033	6222	1075063	35838	41.625	197.827
880	1151	40135	2944	160	284	44052	3396	28	198.311
7931	1874	176022	4745	2152	516	216258	5423	34.25	198.969
1632	1939	25829	2419	344	435	26832	2248	26.25	199.661
1929	1319	107757	1358	514	285	128761	1630	32.5	199.736
687	692	5144	929	75	76	-2582	-525	7.5	202.794
6745	2119	156799	3730	1857	534	193009	5134	34.25	203.017
1812	791	21707	924	432	165	-2461	488	16	203.281
295	1049	17898	327	62	230	-3022	-274	14.875	204.991
85	607	30607	668	-12	114	-3262	217	16.5	205.771
4653	2171	138171	2915	1266	523	167077	3563	33.75	206.668
410	529	23706	972	64	62	-2785	885	16	208.681
492	616	3078	342	37	82	-1879	100	4.375	209.161
620	669	30820	763	166	171	-768	810	17.875	209.376
19670	7004	449019	13627	5869	2010	586026	17545	38.5	211.359
683	633	14009	999	83	106	-3032	232	13.875	211.403
31854	12830	472052	17656	9112	3690	604564	22404	38.75	211.526
10796	3334	225276	6188	2956	884	282315	7757	35.625	211.781
4714	1561	48636	3160	1086	344	52649	3010	27.875	212.008
1059	1278	52480	2496	191	289	59602	4442	29.125	212.684
1434	1519	53569	714	323	358	59810	-307	29	213.818
37743	10517	663017	21991	11021	3029	856671	28248	41.25	214.024
4327	1129	52701	3433	1111	243	721	592	19	215.324
458	833	16054	211	71	181	-2660	178	14.5	216.026
91820	16429	1550111	48777	31325	5400	2270919	66612	51	216.106
0	389	36541	199	-273	22	-1320	-32	17.875	216.253
1193	636	68946	492	253	114	540	751	19.5	216.617
4301	4068	70736	1265	1050	1002	80168	2199	29.75	217.532
1971	818	20841	1350	426	213	-2800	253	15.5	218.407
1216	365	38663	1040	276	96	-1007	603	18	218.803
3803	908	116877	2235	977	247	2906	149	19.625	219.455
2900	2683	85975	1769	724	647	96743	2368	29.75	219.706
546	642	26783	127	93	164	-2917	38	15.875	219.749
510	664	23525	891	78	101	-3125	874	16	221.226
1517	1264	70758	1148	347	346	83988	1920	31.625	221.971
1142	1850	8745	957	115	353	8576	1609	20.625	222.623
10141	6705	239151	7393	2832	1840	295307	9158	34.875	223.256
177	445	28424	100	23	14	-166	-122	19.375	226.428
12460	2558	294764	9138	3516	695	377657	10522	37.25	226.893
460	620	4038	328	49	105	-2347	-773	7.375	227.244
10222	2155	211768	3311	2756	560	259329	2866	34.75	227.325
1501	794	54947	971	324	160	-2443	135	18.25	227.467
13700	5026	298187	10848	3935	1487	376398	12786	36.125	227.549
1116	571	38563	1328	263	102	-2790	110	17	227.793
41790	7346	501018	12776	12024	2072	639372	17287	37.375	228.17
2393	1439	87541	1233	575	407	107062	2387	32.625	228.541
21809	4046	495063	13505	6333	1123	640950	16195	38.25	228.81
29430	9498	623728	19297	8807	2727	824693	25329	40.625	228.883
167	545	23287	865	-25	121	-2584	475	16.25	229.098
181	640	14073	-184	8	117	-2837	-505	13.625	229.337
452	611	23306	503	84	112	-4174	689	14.75	229.742
23082	3259	354430	9594	6513	889	443517	11460	36.75	229.83
127	577	12356	80	-37	66	-3381	-283	12.25	229.94
16179	2637	270020	6157	4557	706	337156	7135	35.625	230.861
22382	4503	385445	12607	6527	1297	504128	17031	39.25	231.102
27784	4256	588940	14185	8135	1150	779232	19020	46.125	231.127
1181	1128	66894	2207	209	282	76341	2249	30.5	231.71
5484	5014	70618	4862	1387	1285	81768	6606	30.625	231.76
7626	3279	181848	4943	2078	879	222785	7012	34.375	232.018
18374	2969	257489	8607	5283	796	323328	11726	35.625	232.406
233	490	22087	723	-6	59	-2171	505	15.875	232.449
3396	1434	64337	2250	806	378	73673	2228	30.25	232.519
328	641	93563	293	23	150	6349	-363	20.75	232.566
121875	30983	2247652	64707	50426	11809	3583708	101814	63.125	232.905
0	322	17970	527	-328	20	-2891	-178	15.25	233.081
121	527	20293	702	-55	101	-1946	-442	16	233.301
5740	1269	86793	3788	1519	368	104738	4975	32.25	233.699
219	372	12326	690	12	3	-2744	606	13.125	233.757
3532	1932	78328	2341	869	555	91190	2123	31.375	234.226
115	627	10756	316	0	116	-2436	28	12.875	234.462
4485	1751	86860	2475	1113	437	100786	1707	30.375	234.609
571	1008	53938	752	137	250	2510	-76	20.625	234.882
188	690	11174	-39	-8	134	-2486	-296	13	235.325
1063	773	13858	217	221	157	-2811	-213	14.125	235.446
448	695	13924	681	71	124	-2992	11	14.375	235.752
2242	1997	50502	3198	584	476	60052	4485	30.75	236.049
2891	1752	98235	3740	692	462	106382	6519	29.125	236.267
245	888	21372	1036	-10	154	22580	228	25.25	236.305
249606	32175	2988640	75876	80679	10016	4249886	106286	83.25	236.365
15071	3552	162468	5510	3561	897	197775	7679	33.625	236.489
1213	1071	37373	1408	269	220	-1323	319	17.875	237.541
1919	1074	44046	1702	477	268	1531	377	19.625	238.32
175	486	9081	337	-12	83	-973	-404	15	238.578
1037	1287	63043	1232	221	338	71033	2156	30.125	238.628
90	401	11810	535	-25	-36	-3636	311	11.875	238.806
295	533	11642	1411	44	71	-3160	555	12.75	239.604
3669	778	108066	1211	974	181	8198	-8	21.625	239.65
322	512	15198	555	35	73	-2743	427	14.625	239.795
5895	1807	57543	3311	1452	477	63670	3649	28.875	239.927
555	786	18554	296	114	153	-3209	251	14.5	240.025
13029	4047	204796	6981	3623	1012	249535	8437	34.5	240.04
1004	635	34877	562	248	138	-5427	-74	17.125	240.919
1193	1117	25048	1083	157	125	-24508	1201	6.5	240.925
815	372	40507	635	169	58	-1854	-242	17.5	241.004
447	575	19500	483	61	69	-3754	529	13.75	241.179
36075	6001	846575	23068	10785	1720	1110186	31136	42.25	241.574
71768	9613	1087344	25707	21010	2805	1421157	35452	47.625	241.785
2286	1304	32743	3132	341	255	35091	4310	26.875	241.929
2112	1374	96886	3628	311	326	113383	4140	31.375	241.938
397	535	7884	123	38	82	-2858	-323	9.875	242.223
19918	4877	808930	12765	5962	1475	1121007	17831	48.5	242.603
5672	2018	59814	3174	1314	493	62870	4061	27.5	242.701
0	685	10329	411	-78	2	7128	58	16.375	242.739
1258	1927	79946	3783	242	510	95693	5826	32.375	242.767
1914	1874	73806	883	426	451	82898	1408	29.625	242.942
5818	2131	143064	3458	1604	566	172459	3745	33.375	243.164
22163	4523	370999	10767	6353	1296	468384	13713	36.875	243.179
675	885	17458	580	67	158	-4171	-502	13.125	243.226
334	564	26038	1207	-7	65	-1566	284	16.75	243.287
23776	4346	395397	9499	6074	1033	415443	11512	28.625	243.295
2167	2492	56679	2979	285	330	-3546	2116	12	243.508
1314	433	33612	136	298	61	-1559	-575	17.75	243.902
183	416	31917	873	-5	75	-660	944	18.5	244.002
1029	1050	24122	1248	217	249	-3290	95	14.875	244.141
273	665	12655	1364	6	134	-1657	-192	14.75	244.285
2061	943	29203	310	486	221	-1575	-361	17.5	244.475
465	731	16315	767	53	84	-2471	-295	15.375	244.536
3427	2108	93160	2195	879	511	111270	3740	32.75	244.664
963	791	29425	315	149	106	27595	14	23.375	244.687
839	1470	5352	894	89	198	3996	-474	15.875	244.822
219	608	15806	881	24	103	-3355	387	14.375	244.974
9140	2789	83064	4836	2373	636	93956	5277	30.125	245.065
32861	9460	625369	27760	9998	2919	872938	38834	55.5	245.127
436	620	21847	250	57	94	-3519	-1417	15.125	245.503
10518	1192	170761	3942	2858	296	205656	5252	34.125	245.618
9859	1515	170730	3606	2841	472	212203	4775	45.25	246.209
9887	1859	324868	7763	2801	546	417920	11166	37.625	246.383
2705	1305	102468	2897	742	368	124298	3741	32.75	246.966
7204	2684	384382	1896	2019	703	501921	2075	40.25	247.132
2852	722	42480	164	674	151	-3741	-358	16.625	247.315
961	697	33869	1082	225	94	-3773	109	16.25	247.636
1312	353	43091	1573	314	55	957	1027	19.625	247.697
5278	2659	137796	5607	1446	722	166386	8308	33.375	248.001
2277	3061	58461	2442	574	815	67764	3314	30.75	248.214
1567	913	40589	428	352	249	-47	188	17	248.256
56	673	10953	467	-32	106	-3968	573	11	248.458
2488	3635	102640	2467	616	959	121200	4483	31.625	248.706
949	975	40456	2166	233	221	-1522	332	17.625	248.835
13681	3282	230645	6011	3828	896	288205	6811	36.125	248.94
611	554	23865	1408	66	127	-3623	161	15.5	249.139
1234	984	47782	16	276	284	-3509	-634	17.375	249.17
372	431	13037	58	69	59	-2776	-673	13.625	249.605
21945	2772	402264	11724	6312	819	513910	15954	37.875	249.663
1513	747	34568	977	360	153	-1092	743	17.875	249.754
154	301	12741	558	-32	52	-3152	-61	13.375	249.813
3061	1948	95124	833	790	522	113134	1268	31.625	250.006
296	666	12876	1106	1	94	11160	1605	20.375	250.024
2153	1917	84800	1781	526	521	101095	2587	31.875	250.04
1315	1345	174028	904	331	390	225307	1643	36.875	250.139
1581	605	52684	730	405	100	-3869	-746	18.75	250.15
7612	2799	156248	4768	2011	684	190084	5757	34.25	250.241
1089	1175	31436	1720	200	117	-3866	543	15.75	250.499
2268	946	64969	1344	562	150	16	-418	19.25	250.71
11097	3007	171372	6336	3212	758	212400	7952	35	250.804
11029	2170	231364	4556	3046	561	290388	6543	35.75	250.9
141	457	11420	-48	-53	58	-3124	-414	11.875	250.988
2657	1174	85714	1526	622	278	92847	1318	28.375	251.108
3147	669	107584	2653	805	176	3558	918	20.25	251.182
1349	853	22036	80	261	157	-3362	-1186	15.5	251.204
868	632	11678	884	193	176	737	-580	34.875	251.375
1553	704	42956	553	348	116	2417	-114	17.75	251.527
6854	974	66014	3232	1123	118	-37097	-363	9.5	251.532
157	626	11930	72	-3	90	-3183	-157	12.875	251.797
180	305	30316	387	-15	46	1601	99	17.875	251.96
2323	1078	65665	1074	631	236	1668	155	19.75	251.997
3796	1769	38460	973	990	450	41790	1124	27.25	252.025
1343	2163	10563	1508	217	393	8420	1486	19	252.128
11284	1800	255137	7346	3214	511	322139	10254	35.875	252.226
498	598	75564	407	84	109	74852	483	29.5	252.256
24186	8577	494465	13412	6984	2440	637098	16494	41	252.404
4015	1190	68105	1930	992	249	76849	2672	29.375	252.548
302	670	13016	937	16	109	-3083	-503	13.25	253.166
4405	988	20361	2400	996	241	-2952	385	15.125	253.264
229	691	16557	408	7	148	-3976	277	12.875	253.52
37306	6850	737280	15315	11014	1911	980662	19954	41.25	253.628
496	740	16899	-35	71	146	-4083	-557	13.625	254.027
225	530	16174	1023	-13	90	-3789	498	13.5	254.414
9116	2842	87672	6735	2398	724	100904	8224	30.5	254.791
1817	968	83784	1409	491	290	3577	616	21	254.905
4407	1291	116921	2647	1145	308	135303	3863	31.375	254.938
3235	3310	41560	2174	756	834	45294	2438	28	255.223
11792	2708	210796	7112	3283	716	259424	9969	34.5	255.257
4905	1950	93157	3534	1309	441	107496	4019	30.625	255.491
1377	770	33567	1941	326	169	-3846	352	16.25	256.289
8521	3613	143543	7352	2302	1005	171942	9393	33	257.006
701	614	29341	528	140	87	-1784	491	17.5	257.417
325	1067	3284	1024	36	94	1397	811	9.125	257.804
254	672	19041	1500	5	117	25115	1812	25.5	257.947
1814	840	46431	1565	439	149	-1257	407	18.375	257.963
2553	3149	81057	3716	663	758	96052	4593	31.875	258.011
848	748	71941	379	159	135	-1312	-42	19.125	258.236
21817	4546	384963	11128	6332	1332	489780	13785	37.875	258.389
848	1753	58499	1921	161	469	66612	2336	29.375	258.659
224	333	16372	874	13	56	-3757	61	14.25	258.787
14346	2359	342113	7630	4085	608	427177	9499	35.75	258.979
3027	802	102783	667	787	247	6298	-603	20.75	259.31
479	609	25140	545	127	133	-3015	140	16.125	259.981
14938	3215	256254	6050	4270	868	322297	8400	36.125	260.204
49427	11870	949314	25287	16537	3593	1344228	37990	50.25	260.537
195	994	4612	1624	-50	130	-2006	315	8.125	260.627
614	1058	6847	1492	78	171	4440	808	14.125	260.998
359	688	14572	847	60	100	4218	534	18.25	261.028
2051	899	56504	2387	526	186	1280	-794	18.875	261.275
9655	1659	221217	3201	2735	373	279183	3422	35.375	261.295
288	1742	15164	935	40	371	15288	555	23.125	261.619
12419	3391	257513	8326	3565	967	328972	12092	36.75	261.768
642	563	79029	314	158	138	2224	296	19.625	262.351
15030	1559	192918	9115	4188	450	239047	9196	35.25	262.554
265	393	14127	622	38	83	-2852	-429	14.5	262.638
7200	1138	107141	3155	1975	209	8880	1396	21.5	262.714
498	669	29138	1105	96	145	9911	-403	20.375	262.994
326	505	18346	780	51	123	-4201	268	13.25	263.356
230	568	26234	630	45	106	-3686	386	16.125	263.588
61034	7723	649797	17728	17899	2214	842882	23032	42	264.127
330	426	32398	70	-44	60	-2123	-785	16.875	264.234
187	740	13203	444	11	138	-3147	175	13	264.9
45673	12917	1313617	16791	14251	3826	1766203	23688	46.75	265.187
1498	1542	87806	1264	228	318	102633	1252	31.625	265.329
719	1243	36568	754	131	285	41376	1155	28.75	265.671
2875	1096	44749	285	737	285	-1767	10	17.625	266.004
446	734	21018	583	60	144	-4498	144	14.375	266.434
6996	2243	106516	4081	1822	605	123199	4653	31.125	267.133
1213	491	29455	582	257	108	-4567	433	15.125	267.18
713	558	34676	1053	151	64	-2373	730	16.75	267.476
16122	5988	259763	6862	4521	1607	330081	10124	37.25	267.786
1387	604	67297	1130	349	133	-494	164	19.375	267.878
3067	917	30970	1773	768	234	-3829	231	16.125	268.335
335	692	17012	661	51	162	-3238	411	14.5	268.384
14428	2513	290137	5918	4199	726	364861	6946	35.875	268.542
3016	873	77582	1387	786	146	133266	549	35	268.573
288	560	18149	98	44	52	-3462	-908	14.375	268.805
8574	2515	150126	5628	2324	700	181335	6553	33.375	269.165
7869	1944	175046	6195	2194	483	215225	9682	34.25	270.599
919	1144	28325	935	176	254	29805	1398	26	270.886
7159	1408	124828	4101	2075	590	288207	5082	55.625	271.121
2139	1722	110637	2648	487	406	131435	3308	32.125	271.472
11370	3482	212353	4172	3202	920	265956	6533	35.75	271.806
169	780	13008	246	-19	123	-3264	-78	12.875	272.126
27204	5018	237036	9110	7746	1396	299073	11591	36.25	272.281
2216	849	69338	2322	597	156	4291	1669	20.875	272.467
984	908	45996	1362	206	203	1790	111	20	272.483
19723	4499	368128	10242	5742	1341	463062	13461	36.875	272.717
936	715	22064	464	122	100	-3246	-38	14.625	272.742
5936	2569	167396	3276	1522	616	200821	4379	33	272.873
8790	1885	9388	344	1343	241	7658	-323	18.25	273.622
17580	4637	440294	14070	5242	1335	577390	16732	39.125	273.884
1947	1805	14272	1115	331	304	13167	322	21	274.139
344	569	23768	1091	53	104	-2807	630	16.25	274.244
222	316	46414	231	15	60	1740	-594	19.875	274.274
117	312	13587	104	-36	78	-2348	-115	14.375	274.331
1679	683	23406	1251	340	108	-4476	41	14.625	274.424
17181	4274	422541	7884	4941	1169	543671	11521	38.25	274.797
132	683	53489	385	-11	166	-1677	108	18.375	274.863
259	444	21540	849	-6	47	-2658	31	15.625	274.953
300	680	23330	674	22	128	-3001	384	15.75	274.964
682	682	25455	1061	118	123	-4271	301	14.75	275.212
549	374	28761	742	109	66	-2880	470	16.75	275.417
1017	795	18536	1246	253	154	-3762	-79	14.375	275.55
1011	666	17500	1181	208	159	-3166	864	14	276.685
1050	743	26593	1915	232	118	-1685	188	17.25	276.758
9881	3690	69542	6435	2632	944	80753	7909	30.5	276.809
1984	1338	92258	3198	503	271	109780	4089	32.25	276.967
12118	1993	160147	5747	3340	568	191880	7154	32.875	277.68
23815	7643	353813	8903	6931	2182	456538	12805	38.125	277.775
1574	963	58919	799	386	260	1691	-61	19.75	277.949
433	1029	19758	491	60	182	-4533	-627	13.5	278.314
1750	537	44086	674	415	98	-730	336	18.625	278.567
123630	15025	1491211	39159	37672	4565	2017689	54018	50.125	278.644
0	397	11019	295	-265	51	-2337	-243	13.625	278.697
534	799	19768	1129	109	186	-3645	572	14.375	279.754
25624	4157	332528	1668	7280	1126	416303	2199	35.875	280.025
31913	4113	541074	18460	9304	1178	702064	24325	38.5	280.872
44062	8646	544138	21155	12907	2487	708798	28886	38.875	281.038
3512	1366	59251	1886	775	348	69675	2398	31	281.232
26	306	22413	-121	-56	8	-1822	-706	16.625	281.376
1199	1273	102647	1475	311	321	126326	3407	33.75	281.746
12995	6187	266954	3871	3684	1750	333713	6752	36	282.304
301	646	16253	474	37	139	-2649	-97	15.125	283.121
2266	1002	27375	793	528	212	-4558	-188	15.25	283.255
2033	1656	103031	937	575	406	126087	1216	33.625	284.02
63443	9569	933853	31292	19018	2819	1259685	42678	45.125	284.146
319	531	36419	248	10	155	-527	134	18.75	285.031
22256	4285	377470	13308	6429	1208	478782	17613	37.5	285.622
53171	6051	898244	22424	15805	1762	1185753	27527	44.375	287.253
10076	2159	200394	6997	2730	595	257192	9641	36.875	287.318
864	1675	28788	1672	166	362	28680	3110	24.75	287.905
4944	980	28380	1453	1240	189	-1690	877	17.125	288.106
1192	885	45244	1474	244	226	-2430	1374	17.375	288.442
737	636	43487	403	200	155	-3016	228	17.25	289.667
330	702	16206	-20	59	82	-2625	-441	14.75	289.921
89	379	38458	41	-16	0	-261	-661	18.625	291.433
1580	596	38573	1150	406	143	-373	127	18	292.387
498	709	49546	63	119	194	1029	-193	19.375	293.033
1823	1376	17506	2121	373	254	16134	2872	22.375	293.116
372	716	24290	679	-21	157	-1956	208	16.75	293.911
5418	2043	210257	4542	1494	570	263305	6761	34.875	294.385
328	461	22703	161	39	89	-3737	-169	15.375	294.764
2082	1425	75996	1442	547	349	88636	1824	30.625	295.462
1264	1834	72621	2049	330	421	84799	2678	30.75	296.252
1072	903	6946	1542	167	114	-2894	237	9.375	297.055
1722	1500	44047	1982	365	322	48166	3147	28.125	297.172
2485	2193	88363	2961	611	528	101753	3338	31.5	297.765
1714	1514	87965	1993	484	361	106752	2960	32.75	298.015
5821	1221	31353	3174	1401	286	32738	3865	26	298.869
14976	3008	240461	10003	4264	817	299667	12822	35.625	299.58
473	579	22441	112	84	83	-3071	-304	15.625	300.737
273	518	13700	424	30	93	-2511	208	14.375	301.093
1068	1127	78049	246	271	242	6273	-157	22.125	301.465
7818	1800	114408	4007	2115	412	134640	3698	31.75	302.135
1893	1614	65972	2823	482	434	76203	3630	30.25	302.607
1121	1256	47861	1738	249	314	54503	3033	29.125	302.884
3802	2413	134498	2432	1016	639	163968	4421	33.5	303.23
3274	3279	91887	3087	858	813	107721	3732	31.375	303.351
4365	3576	179920	2960	1272	1068	223292	5117	34.75	303.505
1022	440	46046	780	232	79	-1029	-97	18.5	304.644
225	527	15867	6	16	90	-3523	-280	13.75	305.994
11820	2707	218042	5951	3322	779	273308	7964	35.375	306.22
3221	973	48530	1035	811	298	-1652	415	18.25	306.937
10981	2221	311752	8680	3143	571	393130	10642	36	307.665
194	763	12826	18	15	103	-3721	-111	12.375	309.015
775	796	25256	784	145	178	-3078	137	16.125	309.713
1151	1953	43708	1681	232	459	47359	2275	27.375	309.801
795	708	30976	549	196	134	-2168	-193	17	311.216
338	455	14958	244	36	108	-3923	301	13.125	311.297
268	626	15978	327	64	94	-3504	-546	13.125	312.029
4052	1770	133657	4545	1053	464	161378	5900	33.375	313.322
208	737	10382	221	7	125	-3342	-400	11.625	314.426
759	509	32403	784	164	94	-2741	841	17.25	314.522
62	345	16957	538	-19	37	-2020	148	16.125	316.061
2836	1461	59139	2824	719	369	64126	3749	28.5	316.889
11657	3335	223465	8125	3179	866	275230	9881	34.5	319.374
1866	1301	84210	1151	508	338	98264	1044	31.125	319.914
1546	1728	73840	1556	324	407	82967	977	29.625	320.046
2718	1718	57169	3930	694	315	60677	4180	27.75	320.743
652	421	87453	177	11	-76	2939	182	19.75	322.449
287	536	16014	482	43	33	-4056	35	13.125	326.182
642	787	19720	770	164	148	-2076	-744	16	328.124
2556	1629	100237	1771	660	419	118304	2132	31.875	331.057
501	1347	6639	391	35	405	5305	-166	14.375	331.874
63184	10691	910580	23677	18902	3207	1220454	28197	46.5	331.895
37565	6624	621023	7932	11051	1968	844422	10784	47.875	333.238
4644	1320	32371	2655	1027	283	32838	3589	25.25	333.74
6704	1285	52966	4115	1597	312	58797	5214	28.625	333.798
3119	1103	19769	2234	667	235	-4149	170	14.25	334.255
142	448	17033	388	8	60	-3866	-237	14.25	334.34
323	1211	3917	833	13	170	2280	245	11.375	334.941
209	317	31690	313	19	34	-2439	-272	17.125	335.395
638	615	30650	440	143	141	-3571	111	16.5	335.467
105939	20791	1000310	32234	31600	6225	1339116	44268	45.875	336.253
15726	3273	271831	7831	4357	861	345419	10758	36.75	336.574
19354	3709	443595	12888	5651	996	571866	19653	40.5	336.893
1115	1467	62187	863	225	395	71688	830	30.125	337.089
4818	2560	132040	5036	1260	694	163459	6303	34.5	337.19
374	714	25441	446	72	176	-3923	322	15.75	337.362
211	902	8972	891	31	144	-2409	537	11.75	337.498
1144	1502	63295	1161	279	367	72129	1623	29.5	337.889
28428	6679	332996	10550	8352	1871	419574	14089	36.25	337.928
11916	1614	239946	4613	3252	412	294429	4697	34.5	338.405
558	639	19431	641	75	107	-4041	413	13.625	338.999
777	633	14871	1397	178	129	-3041	525	13.75	339.24
188	536	13089	492	23	114	-2033	269	13.875	339.336
6899	2628	163335	4142	1912	687	206814	5982	35.25	339.492
521	800	18776	538	64	198	-2983	109	14.75	339.754
1159	411	39335	716	280	86	-2951	134	16.875	339.9
1279	685	40854	1051	300	123	-2094	732	18.25	339.984
336	632	16199	924	57	138	-2865	553	15.5	340.067
21880	5425	477616	11593	6654	1528	636593	17572	41.125	340.554
5107	1712	68972	3530	1249	405	75415	4581	28.5	340.89
533	470	17948	688	61	31	-5131	-272	12.5	341.092
7634	1747	184735	7328	2179	410	233055	10532	35.5	341.181
1396	536	33033	1014	330	72	-1166	871	17.625	341.447
6660	2484	117121	3452	1753	608	136820	4834	31.875	341.889
199	413	14763	435	-3	30	-3575	-62	12.875	341.973
1930	762	32653	870	467	180	-2420	376	16.75	342.008
10221	3979	223771	4185	2857	1078	267105	5499	33.25	342.097
3872	2331	143973	3341	997	679	176504	4492	33.5	342.599
21843	7634	188904	4353	6229	2222	237124	4630	35.75	342.823
16564	4846	486352	6491	4700	1341	630785	8171	40.875	342.841
2476	1726	28901	1837	460	329	29416	2197	24.875	342.932
159	341	17822	466	8	18	-1961	-542	15.75	344.412
2522	922	63116	1407	673	256	-1449	637	18.375	344.781
7089	1329	223697	4469	1923	367	277755	5158	35.375	344.914
1268	692	70949	1052	269	110	84759	113	36.5	344.948
9999	2210	163086	5096	2860	644	204245	7713	34.875	345.051
2340	4811	49563	1950	594	1208	53113	1903	27.875	345.559
2160	3010	88629	2049	553	690	103569	2734	31.5	345.65
432	544	25009	1332	88	90	-3551	-1186	15.5	345.855
747	1121	23574	1625	155	295	25138	1941	26.375	345.878
2123	750	48281	668	519	193	641	-401	19.125	346.127
3699	1437	21208	2771	700	205	19262	1987	21.75	346.206
183	431	25966	50	27	25	-798	94	15.25	346.361
332	534	15174	832	18	40	-16039	-71	5.25	346.365
184	492	13865	894	-5	130	-2979	518	13.375	346.511
364	1103	35577	-193	72	266	36771	-1662	26.125	346.57
4454	370	91612	2732	1190	86	-970	1044	19.25	346.766
335	549	14322	1100	36	102	-3779	141	13.125	346.901
587	585	31731	533	119	108	-3852	338	16.125	347.093
9438	3665	139345	3644	2576	911	167249	4245	32.75	347.148
85	331	20412	-315	-20	40	-3583	-1186	14.875	347.684
1767	735	70089	1899	420	196	-2494	1139	18.375	348.197
138	511	15884	338	9	72	-3697	-471	13.5	348.271
5116	1375	61700	3273	1337	296	72548	4291	31.25	348.363
613	520	70089	461	140	78	13802	85	22.875	348.375
576	574	19329	839	133	137	-984	143	17.25	348.473
955	679	19064	1449	170	137	-3223	-222	15.25	348.721
932	420	19658	2010	210	75	-2447	1086	16	348.77
1832	1098	49962	793	482	277	-3832	221	17.375	349.016
11456	1818	236873	5518	3118	445	285513	6392	33.875	349.249
6729	1618	209194	5613	1826	423	255392	5564	34	349.391
159	528	11946	387	6	54	-2721	-109	13.75	349.886
3464	1281	70067	2361	1276	732	169516	4677	58.875	350.009
22421	4274	445870	12637	6517	1194	571712	16574	37.875	350.126
4295	1114	72057	1917	999	275	77726	2568	28.5	350.246
135	929	15329	732	-26	204	-2344	209	14.375	350.381
742	394	42248	489	102	111	-1314	-233	18.25	350.394
190	582	13005	1179	22	102	-1832	1432	15.125	350.497
564	886	23742	1326	123	176	-1883	477	16	350.754
22425	3573	199839	10305	6403	955	247358	14709	35.625	350.947
3565	1617	88332	2801	829	430	103654	3104	31.5	350.98
772	570	24589	400	130	80	-1955	-838	17.25	351.036
3090	1488	39045	2622	506	198	20600	2498	18	351.044
4556	2089	110320	3311	1158	497	128340	2436	31.625	351.144
643	652	36930	605	59	139	39742	206	27.75	351.179
737	522	36230	1003	143	101	-4190	1171	16.25	351.569
1391	1069	41095	1240	317	246	-2087	771	18.25	351.789
117381	20045	799803	31474	35229	5874	1066822	39936	43.75	352.053
8910	6449	210864	4379	2135	1761	267429	5175	36.625	352.129
1009	540	27417	700	21	20	-4784	99	15.25	352.186
16675	3336	300865	8031	4683	896	385919	9636	37.125	352.437
678	685	20182	1234	49	112	-3168	208	15.125	352.506
1378	429	48293	1723	276	47	-9054	223	14.125	352.512
1052	980	32262	856	409	406	7607	-102	41.5	352.65
524	697	13151	698	67	108	-2230	-786	14.625	352.873
4856	1168	30026	3525	1155	219	-2257	1026	16.625	352.881
718	849	45719	808	135	194	-817	138	19.125	352.956
1028	834	25010	1414	226	131	-6059	1441	15.625	353.13
26765	6569	580683	14807	7900	1902	753313	18939	38.5	353.26
354	532	22260	1748	64	78	-2218	-501	16	353.512
259	664	17648	180	6	110	-5022	-568	12.875	353.519
4842	1170	46873	1721	1150	286	51408	2282	28.5	353.53
16605	3161	293995	7161	4689	822	361261	9132	34.75	353.662
7801	1463	135801	4052	2160	357	163663	3839	33.875	354.318
649	678	22868	1188	92	116	-75	-451	15.875	354.344
1778	1068	50731	2015	438	259	-2868	996	17.375	354.573
12404	4408	203888	5761	3404	1162	250423	6771	34.625	354.615
1843	1416	86299	2146	426	338	99516	2012	31.125	354.686
1861	1048	10122	771	379	152	-2881	-384	12.125	354.984
982	2068	91500	1386	255	516	114957	1344	35	355.248
1570	1132	10074	1559	269	153	6971	791	15.875	355.333
7170	5317	136787	6015	1921	1403	166288	6504	34.375	355.498
23575	4804	363565	15010	6847	1343	461460	17749	36.5	355.555
491	1942	23705	2088	-4	435	24861	3564	25.125	355.59
512	564	21618	297	55	69	-3813	-164	14.75	355.657
170	541	12928	610	13	63	-4001	595	12.25	355.748
769	927	29276	434	119	238	-3534	521	16	355.757
3814	1621	116461	2130	994	367	142326	2431	33.5	355.85
611	499	30952	885	120	70	-2218	389	17.25	356.384
686	1013	17326	320	121	123	-4437	159	13.25	356.424
4200	1438	78331	2887	1123	320	89123	3499	31.375	356.995
2907	1465	105084	2941	799	363	129225	2959	33.875	357.027
2526	739	55927	1695	660	138	-393	397	18.75	357.349
251	450	20957	628	44	92	-3265	-386	15.5	357.506
5615	2570	173964	5356	1530	645	210176	7807	33.625	357.65
1356	422	35616	925	325	69	-2372	47	17	357.968
4050	1264	93591	4132	1064	318	111478	3946	32.75	358.081
30425	6057	397250	17687	9032	1641	520872	22065	39.5	358.212
411	558	18180	998	0	70	-4872	876	13.125	358.219
2916	1851	227522	1594	1123	739	352398	3299	59.5	358.36
3097	1898	48849	3500	677	426	51936	3502	27.5	358.379
1958	756	42534	744	472	184	-1953	454	17.625	358.481
168	564	11807	132	-26	134	-2376	-158	14.375	358.492
361	635	14192	350	71	152	-2652	-259	14.5	360.1
323	506	17297	308	19	94	-2789	-28	15	360.194
15038	2677	263943	5878	4271	760	333010	7236	36.75	360.242
1167	889	7790	1389	161	144	-3482	-177	8.875	360.561
288	450	19147	213	52	71	-4123	70	14.375	360.831
349	387	22976	384	32	108	-3964	56	14.875	360.941
1195	1192	116222	1491	315	282	145663	1604	34.75	361.232
9941	1717	213871	4513	2825	448	269574	5798	36.125	361.35
2867	1114	44285	3964	628	213	47574	3057	27.625	361.36
16235	1592	215228	6333	4491	441	260607	7256	33.25	361.457
2457	856	26375	2170	546	189	-3673	186	15.5	361.626
2597	1293	56756	2459	641	295	68499	2773	32	361.819
2006	1769	95329	2552	575	415	113880	2903	31.75	362.25
204931	44322	3336110	134587	66856	14104	4665120	179923	57.75	362.37
9324	2644	225442	7737	2059	530	281855	10575	35	362.471
458	705	13143	-73	62	140	-3409	-314	12.875	363.27
969	692	36131	998	173	154	-1895	449	17.75	363.421
370	590	14445	547	37	151	-3520	-379	13.625	363.456
4886	2080	119356	2282	1314	538	143023	2827	32.5	363.804
218	575	13730	756	25	123	-2667	-709	14.375	364.892
876	989	27812	954	205	209	-4770	440	15.375	365.051
1660	1012	30417	1263	402	259	-1937	463	17	365.163
10797	3549	249955	5937	2977	946	313162	7775	35.25	365.258
338	860	19369	580	42	130	-3165	221	15.125	365.309
3593	724	83006	1246	926	190	-541	839	19.125	365.732
571	1274	16869	843	65	226	16154	353	22.5	365.858
1657	1397	76727	2170	374	271	86079	2387	29.5	365.864
266	456	29480	566	2	78	34573	-478	29.375	365.903
9887	3615	250447	7045	2824	1070	311106	8476	35.5	365.949
6699	1547	161179	3683	1824	351	192761	5256	33.125	366.003
99926	11770	895245	25740	30004	3536	1201833	36200	46.625	366.061
3890	2108	179774	2895	695	544	234217	4404	38.375	366.087
1632	679	31175	1732	309	132	-1658	828	17.625	366.312
15606	2516	335956	6493	4343	607	427105	9086	37.125	366.358
146083	26500	813560	33618	43859	7994	1067907	38809	46.625	366.62
26172	3211	419809	15035	7085	830	544790	20051	41.25	366.637
4951	1257	88257	4415	1074	253	105262	5452	32	366.965
17250	3303	240490	9673	4823	867	297190	12753	35.5	367.355
1135	644	41569	1645	207	37	46265	-421	28	367.391
10877	4407	362028	8699	3152	1296	470886	12805	39	367.487
187	370	23758	838	-9	62	-2751	658	16.375	367.532
71857	14171	998826	23339	21643	4214	1345253	32793	46.25	367.717
378	1643	52987	1830	-91	368	59802	1627	29.375	367.874
2159	1117	29238	548	518	221	-2762	-303	17	368.367
12376	3841	318815	7058	3505	1055	406418	9763	37	368.729
2658	1735	101634	2662	658	472	125006	3301	33.625	369.034
6412	2285	152411	3018	1741	638	185503	3481	34	369.088
3737	1597	106280	3560	999	337	126930	5043	32.75	369.24
156	459	14212	542	-10	77	-3390	-239	13.375	369.871
1667	1199	85493	2250	430	311	99953	2322	31.125	369.994
113377	21447	1487673	52833	39109	6851	2101901	75297	49	370.246
0	321	15511	1118	-299	14	-2635	1159	14.75	370.341
200	641	10294	476	-52	93	-3913	-460	11.375	370.775
34704	8207	966791	28948	11060	2480	1308907	38692	43	370.86
3337	1236	106157	3440	771	214	124387	3892	31.375	370.909
2173	936	38124	1045	498	151	-2173	527	17	371.074
235	435	16509	131	15	42	-3592	86	14.25	371.218
1513	1596	73672	3147	375	395	81547	2835	29.25	371.358
300	656	19125	1400	12	126	20058	2207	24.5	371.375
10216	1903	75334	4227	2783	472	90544	4728	32.375	371.483
7862	2184	108342	5106	2130	634	127261	6684	32	372.376
2032	701	65807	312	508	116	95639	-300	38.25	372.408
107	302	31387	168	-18	68	-2591	-48	16.75	372.821
2715	1718	97643	5484	721	462	114797	6108	31.875	372.856
1170	1471	25253	2081	318	297	26449	3026	25.25	373.042
441	956	13516	364	53	186	-2825	462	13.75	373.093
196	492	37686	639	8	76	-2029	223	17.75	373.468
10431	2219	205243	6836	2955	615	259959	7664	36.5	373.674
10958	4594	415361	6859	3166	1372	539015	8726	37.75	373.748
297	340	13950	708	17	-1	-3350	-188	13.875	374.148
1087	1552	29004	1281	271	328	28770	617	25	374.219
246	748	12812	1156	46	117	-2398	-48	13.875	374.682
45867	3385	494845	20536	13255	973	629214	24906	37.125	374.751
81	462	12889	109	-39	95	-3718	-667	12.625	374.979
366	573	22111	727	86	128	-3174	455	15.625	376.615
307	703	19621	466	61	135	-3428	-156	14.75	376.641
7604	4468	354767	3635	2157	1270	462128	6432	38.625	377.03
1222	648	52469	1736	284	183	612	230	19.5	377.808
331	417	18635	764	66	88	-2627	744	15.375	378.178
5825	1984	51036	2861	1433	442	54350	2952	27.5	378.571
439	763	12736	362	70	160	-3014	-104	13.25	378.739
2387	613	45070	2069	599	141	-1595	1407	18	378.87
3920	2337	69610	1864	1024	619	86029	1497	34.75	379.008
3565	3552	148900	3741	885	902	179268	5323	33.875	379.122
8526	2193	164526	5285	2370	588	200352	7412	33.75	379.608
2526	1148	77647	1203	691	307	90615	960	31.375	380.033
2503	1020	30352	1628	649	297	-595	752	19.25	380.121
316	542	17591	422	50	109	-3334	-179	14	380.765
2404	1966	82039	3156	630	447	94123	4751	30.5	380.957
870	3450	52732	1080	212	835	58320	1355	29.25	381.446
197	426	12482	480	14	95	6021	341	20	381.457
429994	189345	9553898	342412	192601	72968	16465992	550152	139.875	381.734
554	1333	59087	859	-152	259	64511	622	28.375	382.37
873	1052	35914	959	58	219	1977	621	19.25	382.393
179	567	11201	570	-66	95	-3308	-80	12.5	382.508
4150	1652	192946	4682	1056	434	241727	6070	35.75	382.882
758	864	22446	318	175	173	-2701	-66	15.625	384.29
455	569	3466	548	59	78	-2568	-599	5	384.581
541	412	31271	628	115	97	-1207	408	17.625	384.853
4651	1891	66836	2471	1141	398	72364	3851	28	384.982
2869	693	46465	1941	700	105	-3464	626	17	385.322
883	1446	61706	1461	197	331	66887	1987	28.125	385.829
44401	5629	529965	16890	12963	1567	689542	21458	39.125	387.029
698	1544	40027	1235	132	316	44447	1395	27.75	387.557
299	542	12256	294	24	95	-3629	260	12.625	388.106
51013	10450	1083711	31225	16746	3222	1497276	41547	50.5	388.192
851	590	31473	1163	159	150	-3000	482	16.625	388.796
4815	1189	173284	2432	1301	280	209878	3489	34.125	389.002
185	785	20938	793	4	183	-3459	319	14.125	389.258
78682	9797	1330681	36643	23444	2900	1775516	50656	45.625	390.894
14679	3338	347197	10266	4086	888	442113	14183	37.375	391.251
3035	1730	97767	1986	656	414	115226	2542	31.625	391.341
139462	17570	1614725	45854	42390	5431	2210300	61987	51	392.988
7478	1018	119181	1980	2026	235	3000	947	20.125	394.235
1234	902	44848	1303	326	203	-211	33	18.875	395.395
267	1183	16292	1057	42	284	17418	1617	24.75	395.918
251	577	17655	672	24	146	-1818	607	16	397.941
432	707	19330	437	35	169	-3688	-801	14.125	400.465
5485	1646	151170	2908	1509	484	186023	2650	34.75	401.312
1058	693	26149	1213	225	127	-3092	201	16	401.41
1305	851	34651	817	296	213	-3008	374	17.125	401.501
8747	1192	282240	3524	2503	304	354739	5435	36	403.721
245	445	13837	697	20	68	-3657	689	12.5	404.2
625	600	28813	4	142	150	-4273	-126	15.375	404.879
1009	1529	7945	2010	182	198	5419	1842	14.875	405.014
3307	1907	79802	2026	858	467	93841	1850	31.375	405.026
857	1497	28399	1259	147	335	28165	1915	24.125	405.544
1519	894	28225	1089	329	214	-3622	812	15.75	406.147
1374	1020	34462	408	376	240	-1306	58	17.875	406.21
10243	1909	137237	4013	2829	503	168108	5457	34.125	406.802
2308	2363	50358	1106	548	579	56389	1155	28.75	406.936
1406	1600	73696	3466	352	463	88031	5298	31.875	408.22
332	909	14387	672	67	180	-3867	568	13.125	408.713
500	772	11922	888	109	131	-2444	-298	13	408.975
2421	596	69216	673	617	115	93	66	18.875	410.159
1322	794	29752	1015	288	136	-1656	271	17	411.695
570	810	20713	751	126	175	-3233	11	15.5	411.767
1377	1854	219898	324	341	546	282431	846	36.625	411.979
2601	821	76002	1021	638	204	-1771	623	19	413.561
13175	5281	187172	4105	3640	1433	228951	4433	34.25	414.82
3275	811	20063	1131	705	176	-3705	-181	14	415.925
1851	1648	85753	1129	410	432	102295	1174	32	416.156
484	687	14256	535	94	162	-2433	190	14.375	416.578
1251	1528	53336	1432	292	456	61199	1550	29.875	416.725
4546	2166	35987	2399	1091	479	38418	2296	26.75	417.515
1110	783	41146	1521	249	206	-752	503	18.5	419.306
219	333	6364	515	19	32	-2689	563	9.875	419.865
2171	1428	89264	2996	616	364	106434	4086	32.125	421.964
1106	1273	83849	1312	258	385	99782	2178	32.375	422.347
98819	24319	809432	31440	30078	7317	1087028	40840	51.625	422.825
7349	2389	143357	3872	1606	571	172410	5234	33.5	422.848
1115	795	31250	548	162	163	-2973	162	16.375	423.21
147	564	16182	451	-45	94	-3257	70	13.875	423.242
1888	1787	96106	3291	506	494	115458	3199	32.25	425.523
320	538	18029	1309	35	83	-3464	1003	14.625	425.911
815	757	20146	677	160	94	-3743	-271	14.25	426.913
6047	2105	38826	4011	1384	492	39004	4148	25.375	428.884
695	1076	21633	336	122	214	-3008	-14	15	429.001
3083	1555	93646	875	809	412	110628	1088	32.125	430.054
305	591	14090	664	32	94	-3168	441	13.625	431.043
485	552	17969	1610	74	123	-3597	1256	14.25	432.659
1481	880	109721	559	355	181	6514	203	21.25	434.359
127	534	11545	557	-2	128	-2600	394	13.75	434.37
1288	797	6177	1577	171	97	-3018	-308	8.25	435.47
1067	1116	65534	2735	237	272	73551	2737	29.75	435.571
271	452	24396	1128	17	53	-2323	953	16.625	436.062
371	609	23946	318	67	129	-2826	-404	16.375	436.701
6739	1836	86490	2635	1716	467	98348	3523	30.5	437.045
6111	2679	205325	3561	1693	690	252336	5074	34.5	437.712
213	622	22085	99	0	145	-2928	-34	15.75	437.823
104168	28342	1702633	48935	32665	8704	2339977	66304	54.125	438.114
511	564	26120	621	90	83	-4135	-265	15.625	439.186
611	1327	11337	1413	59	157	8456	254	17.375	439.21
3240	1597	89631	2127	793	387	102172	2664	30.5	439.444
615	501	26483	900	144	136	-2239	405	16.625	441.272
3143	1397	154426	2215	871	336	190135	2773	34.5	441.923
1220	1030	7414	1483	199	120	-2696	-680	10.375	442.388
6477	1450	170318	5338	1704	442	206541	6289	33.5	442.641
426	436	59944	1389	83	49	58835	939	26.75	443.021
1687	1392	67282	1355	396	310	75983	1833	29.75	443.066
4344	1308	52820	3139	1019	305	55053	4396	26.75	443.198
6504	2165	109024	4369	1739	557	129999	5029	31.875	443.474
1076	660	56398	1078	261	174	-2429	-598	17.75	443.812
526	534	35589	597	167	114	-1319	272	17.75	443.853
2197	472	45535	2022	534	53	-1539	780	17.875	443.964
1476	1061	39610	1413	297	270	-1656	-349	17.75	443.996
455	629	29343	469	80	108	-1934	378	17.375	444.327
707	547	17960	44	151	108	-3133	-583	15.5	444.53
475	1455	7204	2632	70	235	5927	1786	17.125	444.747
297	350	11552	865	56	55	-3283	453	13.125	444.877
996	645	22374	1136	260	149	-4156	-448	14.5	445.058
2206	1337	22777	1951	478	336	21644	2045	23	445.273
3582	2502	100422	2920	894	632	116817	4439	31.125	445.497
1291	2528	53666	1470	303	683	61307	1925	29.375	445.664
2013	1457	101757	2504	522	261	120795	3251	32	445.75
1347	852	41290	1164	298	224	-2669	216	17	445.856
914	1954	32765	1579	193	421	36673	1208	28.125	446.082
430	606	14390	323	102	130	-2521	65	14.625	446.141
2386	829	16750	1568	535	148	-2273	459	15.25	447.057
184	427	13829	191	28	89	-2457	-264	14	447.267
8771	1612	193272	6400	2715	551	275775	8420	44.625	447.306
425	634	3049	873	31	45	-2167	252	4.375	447.391
8859	1288	69016	5138	2282	353	77142	5555	29.5	447.499
0	344	40877	1022	-478	-58	-3139	-80	17.375	448.113
1043	305	56013	1162	-8	-6	-3232	291	18	448.159
0	360	12969	389	-172	34	-1944	210	14.5	448.377
239	736	20807	210	-24	138	-2708	-85	15.25	448.501
4117	620	44383	923	961	130	-1487	612	17.75	448.526
1388	1103	34043	2096	334	250	-2922	1217	16.875	448.749
517	565	27348	821	61	62	-2237	-36	16.75	448.83
562	781	30536	874	83	154	-4940	266	14.75	448.894
252	1102	22768	-27	0	217	-3968	-332	14.75	448.901
3041	3675	25316	1804	640	693	23939	1831	22.875	448.934
1163	748	26124	1511	248	96	-3868	2453	15.375	449.185
11293	2440	379863	9211	3156	673	473110	12122	36.125	449.201
1969	1001	46572	539	488	206	-986	-127	18.5	449.277
610	350	26833	1169	118	11	-1816	-435	16.75	449.313
1189	1867	54655	807	297	357	62499	1387	29.25	449.411
264	620	12933	115	45	122	-3177	37	13.25	449.999
609	1018	16245	204	71	185	-4478	-763	13.5	450.249
919	511	23304	808	224	103	-3205	1466	15.5	450.838
3467	1350	119669	3061	894	273	142419	3699	32.5	450.855
358	525	31015	-75	83	73	-2206	-465	17.25	451.581
477	699	29509	-21	107	136	-939	-745	17.875	451.869
1936	1279	75298	2626	520	330	90432	4841	32.25	452.007
22773	4084	481277	10120	6532	1187	615498	10674	38.125	452.058
3767	1468	136918	2246	973	393	168815	2305	33.75	452.263
13087	1923	182337	5311	3582	465	221866	5991	34.125	452.489
5188	3245	84286	2827	1269	773	97609	4218	30.625	452.585
6640	787	49570	2021	1726	189	-118	815	18.75	452.594
1343	801	7688	1284	144	139	-2944	-377	9.875	452.797
1277	523	38759	1728	273	106	-3615	529	17	453.054
7498	2176	133560	3470	2069	524	164440	4564	33.875	453.453
4529	2280	124152	2620	1111	601	142455	3302	31.125	453.466
1346	604	36064	1646	295	125	-3032	1050	16.75	453.521
1775	354	36333	1895	418	76	-1327	1023	17.875	453.62
22026	3372	294477	9098	6351	880	371347	10687	36.625	453.947
1043	574	18624	962	195	86	-4424	-257	13	454.268
1735	1408	30072	659	387	298	31142	320	26	454.42
400	590	34005	1118	42	101	29154	1266	23.75	454.442
4164	1222	37366	3452	937	200	37973	4257	25.5	454.848
1226	1755	70852	2481	391	523	100869	3836	56.625	454.866
4632	1853	130387	1858	1217	523	156288	942	32.75	454.933
35718	5987	646604	14051	10390	1614	834210	17278	38.25	455.068
114	428	52262	754	-41	68	-2706	62	18.25	455.229
194	457	14797	1374	-16	63	-2826	372	13.75	455.382
431	993	15685	245	53	165	-2199	-122	14.875	455.514
4654	1207	227969	5401	1229	276	280125	6058	35.125	455.546
38274	7379	787734	18747	11431	2172	1086143	24477	62.5	455.62
5858	3088	208579	5193	1394	807	257207	6432	34.375	455.65
0	388	13003	1618	-143	30	16189	1764	23.75	455.663
37890	7740	596917	9814	10755	2117	771874	12008	42.25	455.713
7192	2524	139025	4039	1796	653	169731	5442	33.75	455.839
4030	993	35891	2171	935	234	-2295	6	17.125	455.894
983	1251	35407	1431	209	311	49966	2541	38.625	456.181
2409	2661	82415	2686	522	705	94850	3166	30.25	456.303
276	807	12348	452	7	160	-2195	-89	14.375	456.391
14233	2980	212977	4265	3938	788	262439	4869	34.75	456.421
779	804	3651	-45	77	85	-1943	-473	6	456.556
108	488	9371	737	-21	87	-3305	118	10.875	456.579
12244	3157	339899	6872	3427	874	425691	9565	35.875	456.783
5679	1451	74741	3111	1436	264	82997	3606	29.625	457.062
8227	1321	136371	4532	2094	325	160724	6414	32.5	457.199
1311	1319	85664	1850	313	356	105466	2736	33.625	457.395
302	698	15927	846	51	108	-2509	-117	14.625	457.629
2776	1363	34035	2591	805	425	53132	3632	37.5	457.701
4258	2084	126611	2756	1181	594	159809	3320	35.125	458.251
1506	932	35038	784	359	199	-3367	82	16.625	458.357
32795	10752	748453	22949	9441	3070	964962	26863	40.875	458.594
958	619	38465	1424	193	74	-3728	1216	16.125	458.826
852	986	104189	1214	141	163	11216	718	23.125	458.834
408	661	14144	955	8	72	-4054	119	12.125	458.87
997	1670	48612	2223	220	420	51110	2333	27.375	459.085
1531	637	49988	1300	345	95	-2738	511	17.75	459.152
1560	603	44765	434	421	141	-564	-708	18	459.226
4297	1214	65122	2925	1092	310	75810	3750	30.75	459.458
876	798	28652	-48	206	178	-2907	-1032	16.375	459.63
3470	1368	159590	4734	938	353	200644	6361	35.375	459.911
1315	583	38379	570	318	133	-964	15	18.625	459.954
170	419	45880	681	-23	76	978	696	19.5	460.027
955	1033	20938	1872	197	214	-3486	-259	14.125	460.527
962	864	16701	1317	249	165	-2576	-60	15.5	460.541
2504	1281	81131	2332	706	350	96346	2777	32.25	460.609
5275	2704	116565	2798	1344	662	132441	2994	30.75	460.845
1283	1361	72962	763	309	340	80340	37	29.125	460.984
1624	640	18396	1206	389	103	-143	56	17.875	461.267
5102	812	88468	2134	1386	224	2031	811	19.75	461.52
343	561	13327	540	37	99	-3286	641	13.5	461.601
557	787	6940	1130	31	154	-2541	-2	9.25	461.742
326	618	13230	80	46	129	-3514	-159	12.375	462.06
372	643	18656	742	90	156	-3004	-74	15.25	462.2
833	842	14331	527	158	153	-3477	-655	13.375	462.246
1707	853	54150	966	457	173	-575	-56	18.625	462.639
268	1216	20631	534	49	302	19757	-83	23.75	462.93
3392	1840	92055	3187	897	455	109482	4163	31.625	462.973
2761	1163	96365	2566	664	299	112938	3883	31.375	463.008
703	688	14461	895	147	151	-4170	691	12	463.107
10292	2656	356602	7372	2922	763	453527	9112	37.625	463.27
444	1082	20851	1385	72	254	-3455	852	14.875	463.545
49032	9231	685594	21052	14862	2719	912039	28458	46.625	463.589
8206	989	109177	3143	2276	177	4900	737	20.5	463.826
316	609	14636	54	27	110	-2958	-144	13.75	463.962
1617	1126	79789	1843	371	246	95650	2527	32.375	464.022
5877	722	124262	2028	1574	158	9138	370	20.875	464.105
390	444	14594	292	60	90	-3214	-127	14.125	464.533
269	887	17837	1277	39	197	-1209	865	16.625	464.708
45	316	20096	179	-29	-17	-3596	-142	14.625	464.986
1135	1304	66733	1016	294	329	74976	432	29.75	465.03
6820	2303	157675	5367	1879	656	198274	5731	37.625	465.082
2406	1341	90324	2656	618	381	104128	3480	31.25	465.114
284	546	13621	613	21	97	-2555	-43	13.625	465.591
3808	1301	127368	2013	964	326	146085	2766	31	465.624
3193	2340	106453	2958	833	659	126874	3699	32.25	465.668
223	628	11537	593	13	81	-2849	167	12.5	465.73
29440	6635	474166	16221	8850	1915	624815	19008	39.5	465.859
268	703	50736	973	-78	122	55754	1708	28.25	465.879
492	389	23101	882	48	63	-3227	969	15.5	466.15
613	1457	41198	653	77	388	43292	-152	26.375	466.602
790	1182	39338	2259	199	242	45244	1842	29	466.7
993	1057	23192	1064	225	200	-2202	889	16.375	467.182
484	879	23192	1107	61	99	4808	680	19.375	467.228
69271	18654	1824136	43640	23089	5871	2564462	61338	56.125	467.237
1069	1233	105214	1295	55	228	126653	1654	32.375	467.29
1618	517	92559	2564	193	-3	123430	2325	40.5	467.306
187	665	76775	290	-69	72	3439	65	19.875	467.416
8179	1954	174710	6962	2238	503	217375	9473	35.25	467.717
364	329	14334	715	37	31	-3944	151	12.625	467.873
2241	1928	85875	569	598	574	105807	472	33.75	468.606
396	564	13314	1561	56	111	-2964	1079	12.75	468.793
2535	1548	25663	1721	610	376	24250	2354	23.75	468.838
1236	833	51103	2692	301	225	-1103	1914	18.5	468.965
2923	693	35789	2241	769	167	-1655	895	17.75	469.416
534	664	22632	108	81	152	-2383	-156	15.75	469.43
7107	1680	208913	6006	1990	439	251631	6490	33.5	469.503
3344	1332	99106	3295	800	327	118077	4486	32.625	469.575
281	547	30993	1410	5	105	33917	2387	26.625	469.594
2974	1420	23079	3763	635	306	22951	3278	23.125	469.732
400	366	35761	978	20	17	36985	-52	26.875	469.891
1842	1830	70133	1221	448	429	78264	804	29.5	470.09
5343	4069	126497	5240	1417	1055	148998	5939	32.625	470.44
2160	791	57753	312	542	128	-1525	-538	18.375	470.567
1080	741	35490	1786	238	136	-2102	1289	17.5	470.675
8340	1498	165666	4897	2386	365	207414	7801	35.5	470.803
453	417	18995	1455	65	92	-2861	-227	15.125	470.951
3072	1391	50024	3494	764	262	53469	3434	27.25	471.08
668	929	23206	1080	108	177	-3982	267	15	471.315
1315	826	54154	771	368	190	-318	-760	19.25	471.402
2184	824	37668	1639	560	215	-3254	875	16.75	471.848
15317	2836	293964	8286	4530	804	377744	12226	37.625	471.919
160	566	12801	637	1	71	-4023	466	12.25	472.066
1262	2020	47003	3274	294	434	51326	3627	28	472.321
873	6498	41149	924	198	1597	44420	859	27.5	472.409
854	392	27222	78	180	62	-2799	-333	16.375	473.068
379	589	26371	1378	64	133	-3010	792	16.75	473.328
385	550	19182	911	59	89	-2961	1096	14.625	473.373
13956	3362	257054	5191	3918	996	315563	6272	34.625	473.424
2063	1649	78186	1927	-2	409	90717	2669	31.375	473.886
491	520	59290	915	-176	63	10950	605	20.5	473.909
2201	1398	45797	1322	513	275	48425	1900	27.125	474.432
19721	3781	437995	9152	5732	1071	568472	10714	39.75	474.477
737	537	25271	671	132	76	-3562	-318	16.25	474.671
2003	1383	81827	2292	483	382	93130	2572	30.125	474.955
939	1033	41536	1994	212	239	-3655	501	17.25	475.476
634	510	14389	547	95	116	-2559	201	14	475.756
7547	2620	79168	5649	2214	700	95367	7129	32.25	475.806
2142	745	44548	1898	534	184	-365	1029	18.5	475.923
6975	2673	152010	2960	1862	738	184673	4238	33.5	475.98
2070	1171	140155	1558	514	256	179547	393	49.875	476.177
354	895	15231	519	47	156	-3877	-949	13.25	476.233
16103	2838	398771	5817	4622	713	505671	7103	37	476.381
3172	895	65998	3084	768	165	96906	2917	39.875	476.396
11033	2663	192125	5412	3235	754	275336	7459	67.875	476.428
280	1438	15699	697	28	344	16930	411	25.25	477.049
198	585	15737	417	27	63	-3512	404	13.5	477.436
11452	2149	249747	8670	3280	570	316601	12008	36.75	477.747
685	429	22879	850	125	73	-2285	485	16	477.933
974	1188	35972	1586	169	249	39414	1381	27	478.093
6615	1910	198126	5645	1883	567	250174	7493	35.625	478.182
300	676	14163	595	32	115	-2463	862	14.625	478.343
5548	2004	123740	3628	1464	547	148148	5708	32.25	478.683
2757	1507	74199	2543	705	436	85720	4426	30.5	478.71
927	733	31747	658	215	97	680	117	18.125	478.734
1657	643	57720	2254	415	164	-1694	917	17.875	479.005
315	660	11310	261	46	101	-1991	-334	15	479.065
3370	6045	10065	566	792	1399	11739	-166	24	479.24
15953	4774	374793	7795	4635	1374	483264	9013	38	479.361
3158	2151	96582	2838	738	510	115088	2507	32.5	479.377
9594	2725	337909	5802	2684	758	429800	9076	37	479.554
312	462	19666	258	18	82	-3359	349	15.125	479.892
495	777	18512	674	87	157	-3718	458	14.375	479.987
57053	5447	770444	24324	16909	1535	1012349	29797	42.5	480.63
272	757	14797	880	8	120	-3403	0	13.625	481.125
544	999	3199	1343	52	131	-2133	-221	4.875	481.852
1273	1179	62600	1034	312	377	73450	789	31.5	481.873
7128	2135	165042	3173	2005	511	204944	4986	34.25	481.893
15473	8653	305474	10529	4573	2511	388628	15872	37.375	482.039
5674	3366	132132	3724	1562	948	157695	4201	32.75	482.49
1334	908	27374	1192	285	200	-2782	531	16.375	482.575
1182	651	32667	1719	237	102	-3092	673	16.5	482.938
19923	5948	324540	10305	5796	1669	417704	13898	37.875	485.133
1817	994	35184	919	394	157	-3476	-470	16.75	485.185
9797	2239	172204	6007	2673	619	209180	7036	33.625	485.24
0	351	22985	155	-54	12	-2340	-475	17	485.37
542	453	21807	887	72	30	-3525	405	14.625	485.703
1163	618	28834	1966	246	120	-4560	1714	15	486.362
30884	8134	607913	18486	9189	2412	800454	24176	44.875	486.387
10848	1923	273371	6550	3010	475	339263	10158	35.125	486.567
15864	2926	250910	9792	4491	802	314909	12078	36.125	487.278
326	430	17040	651	9	53	-4886	433	12.375	487.386
19929	7623	510902	14195	6095	2276	675563	16781	39.375	487.397
43987	10621	608102	18892	13498	3265	801146	24094	40.5	488.12
1248	1410	52701	1124	262	388	61437	1759	30.5	488.758
2388	1443	114274	2540	626	386	141491	2709	34.125	488.903
158	327	13275	-42	8	50	-3553	-171	13.5	489.266
2281	604	98242	3339	635	80	1597	489	19.5	490.035
351	367	16036	834	61	28	-3176	167	14.25	490.433
702	1339	51010	1224	150	319	58786	1755	30.375	490.524
437	407	23505	600	74	48	-3198	430	16.25	490.708
2403	1531	131982	1269	646	343	163267	989	34.125	490.96
12643	2108	284785	7493	3669	567	362752	8600	36.875	491.107
4371	1595	147351	4227	1186	386	183906	6044	35.125	491.195
3558	1641	84853	915	908	370	100751	1091	32.25	491.527
651	394	22643	1352	161	42	-4207	155	14.125	492.013
863906	250096	11553072	455372	370757	94708	20705068	742908	141.375	492.874
0	1106	44377	802	-1500	18	-2495	-256	17.375	493.144
1775	742	47283	1099	470	127	-1361	1150	18.5	495.753
507	756	15215	130	91	113	-3598	-165	13.5	496.222
1410	1647	46619	1349	371	460	52037	1369	29.125	496.515
1021	972	29265	183	262	247	-4480	-485	15.5	497.273
229	328	25700	-67	13	66	-2425	-380	16.5	497.78
22398	2877	452967	11086	6465	792	579027	13605	37.875	497.862
1162	663	29651	676	264	165	-1590	128	18.125	499.494
235	617	56393	628	15	122	241	529	19.25	500.194
11714	2852	142952	5265	3228	752	174074	6159	33.75	501.425
3446	2011	103662	4681	870	476	119393	6245	31.25	501.598
180	332	18789	899	-15	47	-2852	-29	15.375	503.515
677	497	34983	1333	164	82	-2890	-61	16.75	503.839
9271	3535	156893	7105	2571	954	190192	9960	33.625	504.002
3885	1467	39765	2044	912	341	40009	1493	25.875	504.101
20469	4784	572598	13740	5974	1399	747570	16742	39.25	504.306
1392	2311	190895	225	318	598	245022	-140	40.25	504.594
1821	1511	88080	2749	470	442	104241	3329	31.75	505.975
24199	2849	363893	8993	7073	788	469859	11375	38.125	506.147
3146	3958	81430	3411	818	1101	98319	4250	33.375	506.437
150085	22296	2373041	75390	52955	7622	3513682	113040	62.5	506.452
5340	2333	168924	4192	1035	515	211154	5535	34.75	506.558
10190	1376	305150	3227	2807	308	389337	3731	36.625	506.986
194	714	12932	798	11	102	-3124	321	12.875	507.618
18832	3611	641101	12693	5640	1066	841953	17783	39.75	507.93
51683	7635	661459	15813	15334	2240	870877	21724	42.125	508.604
267	478	30464	850	44	102	-3076	412	17.25	512.927
1847	684	30838	955	415	102	-3373	263	16.375	513.208
257	613	35465	370	23	147	-2114	378	17.375	513.882
14949	2504	285117	10007	4184	674	358539	13340	36.125	514.888
745	479	22873	823	151	86	-2863	-106	15.75	515.434
1441	4436	28942	921	351	1060	30565	1643	26.125	515.611
520	771	14305	692	66	158	-2612	598	14.375	516.467
99499	30217	2847319	67868	37280	10310	4334089	100982	90.75	519.538
38561	10378	374697	12840	10959	2905	471029	15956	36.75	519.889
1528	1284	88001	1367	346	379	103183	1346	31.5	520.195
447	558	25407	1306	50	110	27212	1226	26	520.215
789	748	27023	730	159	152	-3627	458	16.125	520.582
591	647	25299	691	105	158	-3087	147	16.25	520.942
1254	865	8484	793	224	103	-2790	-267	10.875	521.463
11031	2073	189785	5832	3129	516	234801	7802	35	521.501
1184	667	23535	-93	313	165	-1953	-414	16.625	522.386
4795	1904	108371	1958	1296	561	132661	1760	33.5	522.565
1478	516	38848	1297	337	92	-1845	193	17.875	522.71
6019	1771	51049	2449	1623	500	59847	3319	30.25	524.206
4003	2794	70751	2524	1020	694	77936	2693	29.125	524.733
1099	501	50358	502	241	85	-1439	152	18.375	525.444
456	681	21041	586	111	122	-3773	420	14.5	525.93
8279	1702	175216	4390	2254	396	214482	5707	34	526.974
13518	1437	194473	3053	3822	345	244650	3137	35	527.144
6242	899	84431	2188	1734	242	1002	321	19.5	527.441
7815	1265	177706	3792	2160	309	217210	4585	33.75	527.532
42199	7297	274544	21229	12175	2060	343804	27248	35.875	527.774
3939	1148	47287	3098	930	292	51543	4960	28.25	529.228
1094	1134	36609	1252	241	244	-3371	256	16.875	529.44
190	649	16577	397	29	110	-3040	109	14.75	531.485
434	510	22320	789	75	89	-3020	656	15.625	532.557
1341	853	54208	894	351	256	1005	530	19.5	532.58
1481	853	62601	690	409	207	1085	612	19	532.801
2748	600	62912	1839	719	170	-559	644	18.75	533.371
1630	799	27578	550	413	182	-2000	-350	17.125	534.678
2497	1028	31150	1044	657	221	-2984	426	16.5	534.777
5295	1912	174259	4873	1450	459	208694	5131	33.25	536.295
24273	3120	274717	7254	6944	879	346579	11303	36.25	536.689
4714	1082	100591	2027	1272	251	4793	492	20.5	538.148
1354	514	30452	658	292	94	-2142	387	17	538.459
540	720	21555	1112	111	155	-3097	949	15.5	539.542
11319	2134	306061	6222	3230	515	386108	9458	36.375	540.285
485	418	28606	603	91	111	-913	771	17.875	540.523
823	625	44954	678	195	128	-2592	-231	18.125	540.899
287	704	3165	5	17	59	-2121	-412	3.875	540.959
2826	1297	120649	1866	786	348	145383	1471	33.5	541.359
6949	1457	163309	4130	1953	409	201277	5361	34.25	541.77
244	713	17073	1177	29	209	-2508	-36	14.875	542.591
16624	3412	316651	6476	4822	971	408636	8979	37.875	542.613
40491	8555	895341	22889	12712	2593	1231065	32627	42.875	542.687
24035	3328	353477	10225	6827	923	447250	12552	37	543.335
513	335	16584	1174	75	78	-2824	1150	14.125	544.723
34486	7130	541128	16233	10287	2047	713769	20301	44.625	544.943
326	714	27024	786	-35	95	43206	452	31.875	544.956
1153	885	27030	469	251	169	-3773	274	15.75	545.417
223	467	26853	808	6	92	-2935	178	16.5	546.972
1097	642	82503	1031	280	197	4469	813	21.125	547.733
615	917	21436	1052	213	317	11279	566	17.25	547.846
8835	2924	112251	3351	2366	820	134837	4141	33.125	547.927
163594	19827	2199073	65608	51778	6247	3080249	90871	64.875	548.006
444	1063	38671	800	-2	259	-2971	63	17.125	548.454
379	683	21012	371	31	142	-2886	534	16.125	548.746
1490	1272	11771	1801	237	239	11830	2728	21.375	548.867
53783	7466	723919	21028	16149	2198	950273	29138	39.875	549.521
16825	3486	238217	8166	4634	924	298903	11416	35.375	549.577
0	557	15647	301	-172	32	14984	-93	22.875	549.706
1792	925	48790	297	397	212	1063	-132	19.625	549.731
494	768	29077	398	55	125	-2367	-143	16.125	549.759
1241	1577	29655	1107	225	324	32048	1189	26.125	550.097
4102	837	107347	948	1009	144	126918	985	31.75	550.116
890	644	5740	883	87	62	-2353	365	8.375	550.644
94	319	3965	595	-6	44	-2041	205	7.75	550.788
38610	9095	583339	23003	11790	2777	784137	31171	45.625	551.1
641	381	39413	772	53	17	14118	-746	19.125	551.141
167	692	17113	747	-32	128	-4218	1047	12.875	551.197
0	373	13067	217	-102	73	-2951	-223	14.125	551.22
173	619	16228	468	-52	79	-2327	143	15.625	551.263
493	767	3993	435	57	94	-1701	-345	7.875	551.395
10212	1822	142800	3583	2852	489	170518	5410	32.5	551.986
13342	3441	332609	6834	3806	1071	426069	7924	37.125	552.51
776	1077	21328	714	175	261	-1851	-271	16	552.776
10725	3004	267650	5328	3045	853	344737	6401	43.375	552.855
843	761	46522	399	170	161	-1289	-378	18	553.154
814	628	28407	254	153	129	-3644	-512	15.625	553.687
1900	673	37614	2692	442	138	-2498	1631	17.375	554.365
0	499	11812	65	-113	85	-3749	-460	12.125	554.453
13621	3817	254062	6468	3877	1116	320261	10332	36.375	554.933
30193	5689	544055	14222	9007	1641	722524	17987	41.75	555.289
2558	698	57375	1566	616	131	-2777	743	18.25	555.617
4771	688	113806	2635	1271	131	3506	1423	19.875	555.788
43	459	10142	-222	-35	29	-3821	-833	10.5	555.812
4301	2422	193712	1277	1164	618	245757	1455	54.125	556.058
6138	2246	201910	4757	1815	642	256899	6152	36	556.834
8905	2499	154583	4733	2441	635	186921	5615	32.75	556.842
1249	2395	66269	2526	265	663	77509	3478	30.5	557.094
2111	2157	41962	3005	489	503	44511	3549	26.875	557.33
156	646	25788	712	-6	120	-1820	532	17.375	557.407
18294	7697	189008	6410	5487	2258	240812	9681	36.125	557.827
11406	2011	307690	8484	3173	573	387511	10754	36	557.878
1723	1678	77312	2948	469	435	89657	4741	30.625	558.326
187	838	9607	466	16	176	-2413	-16	13.125	558.578
10226	3063	174587	4474	2863	816	213019	6445	33.875	558.682
5299	2758	150717	5575	1429	706	180735	6018	32.625	558.755
799	769	22904	1451	193	160	-1878	1039	16.875	558.899
697	617	33210	881	177	175	-2078	874	17.25	558.914
1213	1547	18518	673	253	388	17989	537	22.5	558.932
8477	2197	143425	5279	2323	596	174166	5472	33.25	558.952
188	360	28694	1024	-37	35	-4116	635	15.5	558.977
638	452	27182	600	127	94	-3171	819	16.25	559.11
2127	894	70799	1011	595	229	1655	79	19.75	559.275
797	802	18492	632	162	145	-2835	393	14.875	559.371
396	623	27336	1617	64	141	-4069	-143	15.75	559.874
1603	536	66180	1439	414	117	455	245	18.875	559.896
4497	1133	30741	2099	1156	208	-1714	803	17.375	559.942
5277	1337	134600	2574	1473	350	204368	5805	61.125	560.137
802	777	35021	502	178	166	-2063	415	17	560.633
12139	12131	66450	5706	3405	3432	84202	9279	41	560.764
1010	511	71863	678	229	76	96559	762	37.5	560.779
30768	5646	646050	15729	8937	1536	831383	21318	38.375	560.823
5810	3932	112981	2842	1556	1060	135348	3537	32.5	561.253
7709	1209	90090	4093	2111	287	105609	6675	31.25	561.27
558	605	30901	-30	126	164	-595	-347	17.75	561.436
8791	3364	187133	5275	2490	879	235433	6973	35.75	561.606
1472	625	8984	720	290	128	-2596	474	12	561.651
60324	14304	1122463	37108	20020	4525	1566718	49425	46.5	561.772
336	1018	20494	800	-27	178	-5133	568	13.125	561.869
241	325	17495	302	32	68	-2710	80	15	562.728
1922	1335	46688	1451	468	337	51461	1480	28.5	562.964
1975	742	24340	1165	419	120	-302	455	15.375	563.136
2479	629	42975	1552	584	175	-1686	550	17.875	563.201
1163	534	20197	2189	199	73	-9888	454	9.625	563.483
461	374	25582	1343	93	39	-4123	949	15.375	563.545
2087	1383	93906	2429	522	361	108804	3732	31.25	563.769
3126	2161	79773	3722	797	548	93614	4146	31.375	564.511
3702	2136	97483	2926	951	603	112119	3048	30.625	565.014
248	835	8246	647	16	100	-3745	305	9.625	565.02
11758	1484	157430	4072	3323	362	187249	5794	32.875	565.047
17511	8278	406450	9633	5147	2435	523586	12412	37.75	565.14
183	546	14038	363	7	123	-1882	-105	15.125	565.654
3533	3955	41695	1989	896	1014	45432	2315	27.75	565.672
2234	1589	107656	1427	550	383	133112	1650	33.375	565.687
2783	2157	39032	1655	624	519	40616	2108	26.75	565.779
8610	1617	183503	5410	2438	569	234745	6860	44.625	565.865
72463	23764	1273026	45758	25084	7763	1804303	60740	48.125	566.169
2183	1589	91544	3369	406	401	107697	4767	31.625	566.298
167	520	13640	425	-25	85	-3704	-117	12.5	566.605
2659	1031	52964	1498	682	269	412	9	18.875	566.844
893	1041	57257	1846	233	254	-1721	1023	18.375	567.031
6057	1841	119862	4974	1687	548	146738	7855	33.125	567.102
796	1672	6436	1828	122	206	5116	1667	15.75	567.222
404	634	24036	782	91	163	7603	189	21.25	567.233
211	751	36711	358	18	159	-828	-187	18	567.4
19925	1971	362903	7902	5672	512	446102	10045	35.25	567.511
5000	2402	106859	3394	1308	623	125383	5386	31.75	567.543
3826	2975	219697	3069	947	786	288253	3792	39.5	567.568
376	379	27561	334	-13	40	16968	-230	21.75	567.591
11946	3536	189530	7661	3467	980	241969	12168	36.875	567.649
11855	2679	232704	8804	3388	661	294236	11787	36.5	567.764
2513	1264	53092	2349	564	332	62896	2660	31.25	567.82
1590	834	40607	1077	307	169	-2168	506	16.75	567.891
311	571	18402	292	38	88	-3819	118	14.25	567.954
1642	706	31642	788	343	143	-1394	918	17.125	568.009
1663	994	74838	828	454	270	3215	489	20.5	568.103
1783	1491	38018	1672	426	496	44834	3306	30	568.211
5168	1975	197454	4492	1435	576	250203	5250	36.25	568.347
34473	5053	485765	15022	10209	1414	631302	20501	38.5	568.442
194	770	20946	1724	-48	137	28748	879	26.875	568.471
1150	999	23285	899	190	234	-3823	681	14.75	568.611
99	440	50051	327	-29	95	294	-57	19.125	568.675
659	490	39973	2062	129	90	-2167	2977	18.25	568.779
6122	2957	168456	4953	1649	833	203680	6663	33.625	568.795
17973	3309	243184	7235	5090	957	302787	9818	35.25	568.969
14067	1780	220462	7966	3963	431	276134	11137	35.75	569.494
1121	555	40569	962	258	86	-1963	1	17.625	569.609
1047	1000	20689	232	227	228	-3442	-140	15.25	569.906
2271	1303	97511	2566	626	372	118130	2032	32.625	570.081
19069	3901	259698	6821	5509	1084	320375	8520	35.625	570.206
35385	9305	702355	14816	10693	2861	939948	19098	47.75	570.249
0	368	51725	223	-201	57	7280	-475	22.875	570.256
0	479	15517	594	-66	96	-2618	411	14.5	570.422
7310	2093	245312	4894	2015	485	309647	6496	36.25	570.496
797	720	26375	1108	152	172	-2034	486	17	571.063
5647	1700	151284	3607	1543	419	181684	3194	32.75	571.258
162	505	17676	1136	-22	119	16179	141	21.875	571.295
1963	2212	49294	2325	471	527	52068	3695	27.125	571.759
2961	1187	97163	4103	801	327	113037	5514	30.875	572.179
31780	5598	467309	13295	9329	1641	603965	17097	38.375	572.491
128	530	15448	1051	-4	56	-2904	92	13.875	572.766
5412	2268	143266	3617	1566	644	174812	4543	33.75	573.404
147	373	22141	310	-9	52	-3377	-172	14.75	574.176
6836	1703	115699	4268	1896	456	141757	6285	33.5	574.298
6435	3263	160301	4585	1814	987	207025	5175	37.375	575.18
53127	7970	585632	17771	15871	2441	757068	24437	39.625	575.419
68785	8088	659502	17041	20430	2377	859664	22797	43.75	575.676
1700	935	45338	1092	500	333	8770	486	38.25	576.441
977	637	5213	774	156	90	-2491	649	7.375	576.564
265	359	20385	443	31	79	-3193	-512	15.125	576.653
710	707	17211	825	154	155	-1858	208	16.375	576.901
344	473	19602	1158	79	99	-2413	892	16.375	577.031
485	643	21850	944	110	158	-3497	-120	15.375	577.172
7782	4058	202809	2667	2192	1137	253243	3129	35	577.231
553	761	26082	1997	124	158	-2174	1052	16.875	577.417
5316	1460	192475	3569	1481	355	238873	5136	35.5	577.606
3237	1132	135028	3013	884	313	163905	3633	33.5	577.647
17865	3363	376991	7029	5279	849	484148	9311	37.75	577.688
4319	1497	102907	2336	1184	430	128287	3819	34.375	577.908
766	797	26369	751	190	170	-2743	442	15.75	578.157
1504	408	59700	1304	373	90	1841	600	19.625	578.39
387533	196892	7180535	263997	201929	84859	14242744	491061	131.5	578.566
529	1075	33953	186	-61	160	-2646	-184	16.75	579.1
31414	9138	399648	13858	9042	2472	506325	18562	37.125	579.179
17280	3283	315735	9673	4839	894	390246	12961	35	579.634
2158	1110	58189	2204	530	235	60631	1976	27.375	580.326
1210	502	32566	607	283	136	-2691	296	17.125	580.672
304	358	22053	212	2	32	-3116	208	15.375	580.751
1943	1209	71975	1939	546	295	84180	3619	30.75	580.989
204	689	9105	181	23	94	-4006	-122	9.375	581.283
1879	1452	71676	2534	507	384	87293	3175	33.125	581.598
14876	4931	194044	7893	4280	1384	239373	10762	35.25	581.691
535	642	104168	586	54	73	135679	183	37.125	581.729
67725	9494	1017264	34843	20855	2819	1375743	46758	46.375	581.972
0	346	24465	165	-270	-10	25324	-562	25.125	582.013
0	703	12933	732	-195	103	-3880	505	13.25	582.054
1603	874	52652	1525	405	185	826	74	19.5	582.518
44	667	13132	251	-31	154	-2466	76	13.625	582.545
2624	1205	162923	1456	678	321	192927	1827	32.625	582.849
5923	1604	84761	5129	1545	404	96990	6844	30.375	582.943
231	529	11975	574	-5	118	-3257	448	13.5	583.25
229	754	13030	705	51	108	-2722	300	13.625	583.34
577	586	20059	1316	108	142	-1449	719	16.625	584.286
9141	1195	164238	5248	2638	383	204494	8523	34.375	584.39
810	1249	31039	1126	174	291	-1613	506	18.125	584.525
69413	15243	1679590	44094	23529	5333	2461019	63597	51.375	584.881
7949	2751	157309	5457	2109	903	253118	9837	61.25	585.013
595	786	6437	917	77	97	-2316	-571	8.75	585.26
138	527	13254	0	-30	132	-3212	-269	12.875	585.368
1690	1273	64636	2291	425	330	76184	4468	31.625	585.472
76	348	11308	680	-44	32	-2767	337	13.75	585.534
62519	12636	1043142	28434	19446	3898	1423256	37617	48.625	586.011
60550	22365	758486	24063	18346	6726	1015400	31586	46.125	586.107
7799	2695	227777	3637	2369	918	325110	4203	75	586.851
49178	6082	609847	17893	14725	1700	804293	22038	48.125	586.874
398	536	23230	75	36	95	-2416	-638	16	587.071
2153	1302	18794	2673	450	236	16300	2993	21.25	587.301
11382	1699	162127	5877	3138	426	194792	8283	33.25	587.424
1375	676	23827	1023	375	137	-2427	950	16.625	587.652
613	814	19473	850	135	184	-3709	265	14	588.266
318	983	72998	722	89	215	-1363	951	18.625	588.56
827	981	49167	541	202	221	-229	160	18.875	588.843
20881	3161	377979	10339	6077	956	483032	11374	37.5	588.898
2215	748	45620	2142	534	178	52904	1966	29.875	588.915
48292	10259	624612	17043	14529	3030	823362	22016	44.125	589.127
287	855	13887	379	30	122	-2779	-306	13.5	589.528
14233	5388	143315	11118	4097	1523	180330	13046	35.625	589.825
7197	3687	172581	2470	1984	973	212780	2633	34.25	590.347
3523	1555	182017	3481	984	350	234754	5282	36.625	590.657
1628	1154	53891	1442	410	285	63176	2794	30.625	592.062
9510	1638	189673	4748	2667	442	230792	7839	33.75	592.227
4939	2535	137207	3570	1396	648	164951	5133	33.625	592.438
1923	1140	62310	2956	497	248	71782	3803	30.625	592.922
1474	1604	61431	1121	367	392	70492	901	30	593.41
385	755	22160	906	88	151	-3038	276	15.375	594.239
670	536	28074	1109	149	84	-3026	1124	16	594.315
5116	1234	182372	2215	1411	354	221271	2203	34	594.466
16297	3208	273487	8811	4854	908	349348	11288	36.625	594.654
8125	3185	111366	5637	2228	844	132618	7885	32	595.038
6081	1489	191527	4331	1698	384	238672	6386	34.625	595.46
21385	8973	217113	9064	6239	2577	267863	10259	34.75	595.818
1540	1510	63060	1522	300	396	75651	1987	31.75	595.871
8130	2366	195634	4822	2321	660	243115	5588	35	596.761
7435	1757	87769	4390	2009	515	102620	4467	31.375	596.98
763	1492	7722	1404	130	266	6413	1055	16.25	597.443
1043	480	18546	1000	256	111	-3305	728	15.625	597.717
136207	22177	1550908	44034	41824	6783	2131454	55959	50.25	598.202
263	543	8699	292	23	99	-3350	-123	10.5	598.935
23606	7785	175949	7224	6792	2256	216229	9448	34.625	599.713
1485	885	24530	772	351	179	-3979	58	15.375	600.184
421	914	15774	462	90	203	-3388	119	14.375	600.366
52644	10784	1099919	28589	16872	3472	1511789	41402	47.75	600.572
60238	8128	791032	26555	17973	2405	1038107	35120	39.5	600.733
222	1799	21879	754	-77	400	21824	311	24.25	601.044
0	645	14653	683	-96	97	4556	238	19.5	601.055
5334	4519	124510	3577	1514	1289	153854	4919	33.625	601.931
10042	1605	241137	6564	2898	434	309451	10107	37.375	602.349
938	956	41723	763	191	178	-2121	-178	17.625	602.411
1801	1382	73952	2370	467	409	89818	2886	32.375	603.169
959	616	30117	698	241	147	-1544	330	17.625	603.507
1067	1011	66001	1038	304	233	5487	311	21.5	603.561
688	994	24188	627	131	213	-4661	-56	15.25	605.301
1294	1641	38485	1853	264	470	40269	2522	26.25	605.488
8010	3201	232631	4736	2307	927	293967	5772	36.25	605.56
2472	966	84293	1895	643	234	4050	1321	20.125	606.006
6043	1254	123552	2588	1641	306	145006	4001	31.875	607.413
10198	2421	237874	6828	2938	718	301535	7727	36.625	607.541
4161	2425	66176	3497	1115	675	75461	4433	29.75	610.227
1274	1206	87040	728	329	271	104760	888	32.625	610.589
1465	1345	68386	1270	343	296	78986	1882	31.375	610.696
11180	2675	261500	5752	3267	784	324823	7051	36.375	611.214
25144	7217	798676	12536	7799	2234	1090933	19037	42.875	611.661
237	350	21966	137	7	34	-1534	-418	17.625	611.887
5891	2133	245490	2470	1677	635	300084	3741	34.375	612.943
1795	629	46587	822	490	154	-1564	-46	17.875	613.778
19301	5277	336002	6663	5549	1462	425362	8288	36.875	613.875
490	1053	10287	290	78	207	-2527	-19	12.25	615.567
4353	729	22964	635	1432	230	-4045	187	15.125	617.364
102	696	10744	458	17	137	-2398	100	13	618.363
336	901	9835	246	38	160	-2286	124	13.375	619.618
4332	1530	161098	3327	1204	417	200880	3115	35.125	620.496
1721	834	61311	1165	399	196	-502	272	18.625	620.791
3232	1066	50944	933	870	304	-297	498	18.625	621.007
12052	2151	226811	6574	3439	579	283093	9682	35.625	621.968
1029	1306	69415	612	188	361	78701	-87	30.125	623.25
48287	7316	767388	28468	14842	2222	1018476	37770	46.75	624.936
29636	6491	577572	16845	8921	1863	770614	19719	40.625	625.43
308	598	17685	954	30	102	-3255	508	14.625	626.457
2386	2223	81648	2136	666	539	96249	2693	31.25	626.668
263	555	13455	612	27	88	13929	-97	23	627.746
4973	2173	118704	2231	1370	619	140390	2689	32	628.904
453	1019	10824	460	59	197	-2397	677	12.5	629.92
3543	1496	67867	1894	894	415	78404	2116	30.5	630.662
3399	1697	118889	2825	884	443	143622	4003	33.125	630.959
4730	1630	68109	3596	1246	454	75052	5351	29.125	632.287
41957	6471	563038	13720	12434	1873	731131	18119	39.5	633.364
1820	1260	81996	2008	481	318	97379	2732	31.625	634.389
5525	1438	153859	3320	1541	287	190162	4702	34.25	634.723
33599	5794	566995	19046	9849	1647	736931	24473	42.375	636.361
7064	2491	150120	3492	2001	701	186247	4508	34.25	637.823
3139	984	62870	1185	827	222	-1252	129	18	637.881
2230	1444	88922	2587	597	331	107303	3293	32.5	642.565
8356	1421	147523	2084	2345	361	183297	2853	34.5	642.892
286	988	8171	48	29	200	-2802	-400	10.25	643.029
846	1643	45677	1975	168	383	51848	3053	29	643.289
6961	2312	339418	3926	1966	650	449022	6052	40.75	643.533
1071	1892	51715	2379	233	499	62255	3821	31.25	645.553
323	580	14476	385	45	143	-2956	-327	14	646.479
16214	2744	331140	7171	4659	753	415435	9622	36.25	646.69
3356	922	60211	2084	895	230	-1514	1318	18.625	647.172
2014	1439	95617	2075	532	342	111838	2557	31.625	648.02
1348	899	33854	1011	335	212	-2607	259	17.125	648.089
143613	18465	1458838	34711	43645	5892	2062391	49451	69.625	648.401
6802	1937	69783	4342	1381	423	83869	6706	32.25	648.49
0	930	3812	310	-124	78	-2250	238	5.75	648.635
100	780	9816	1546	-70	169	-2496	744	12.125	648.843
40	371	16647	31	-53	15	-2868	-68	15.5	649.112
129	883	15680	195	-22	131	-2889	-241	14	649.211
1465	1805	122495	805	308	479	158702	1748	36.375	649.406
682	710	23564	410	151	148	-906	313	17.125	649.932
10783	3739	105146	6664	2865	964	126039	7475	38.625	650.024
1003	1381	46453	1364	214	307	51819	1863	28.5	650.03
5681	1802	105209	5834	1460	454	120090	8207	30.625	650.1
1547	1011	53172	1163	378	218	-717	876	18	650.807
13445	3213	277299	10178	3968	914	358636	12463	38.125	651.065
13445	2163	250096	6867	3833	644	312442	10087	35.25	651.455
469	636	26686	807	66	131	-3949	249	15	651.529
1136	961	35483	1422	282	211	-3799	10	16.375	652.518
382	1346	11082	573	52	205	7991	-557	17.625	652.815
295	422	12780	180	34	38	-3295	247	12.875	653.106
31692	12197	158781	9766	9049	3398	192100	12234	33.375	653.122
4201	854	101759	2003	1111	205	10191	1084	22	653.244
2081	696	30623	1622	461	135	-4524	498	15.625	653.299
948	915	30115	1037	232	215	-2861	1034	16.5	654.062
682	941	27013	1500	154	247	-3228	211	15.75	654.464
914	584	31556	847	197	129	-4388	539	15.75	655.189
167	383	13823	156	25	79	-3637	-70	12.75	655.294
1053	654	30589	478	203	138	-2569	-398	16	655.696
432	631	21766	193	47	101	28529	21	30.125	655.965
691096	135513	7958570	282182	244250	46979	12940871	435699	125.5	656.02
386	348	51086	1343	-414	-29	-2030	595	17.75	656.339
0	358	11391	550	-610	-20	-3400	-570	13.125	656.427
25368	9016	231108	10135	7236	2513	293855	12864	37.25	656.929
33610	4351	483630	12232	9797	1203	626008	16669	38.875	656.992
15028	3659	316277	7743	4083	943	402633	11678	37	657.093
343	677	12124	774	5	81	-3120	-367	12.5	657.315
458	855	11221	766	49	160	-2463	-776	13.125	657.877
412	585	27053	1148	59	84	-3085	915	16.25	657.904
3806	891	51172	2308	975	252	-696	691	19.125	658.191
9994	1927	272058	4322	2793	607	341383	5845	36	658.306
6614	2048	133674	5646	1802	540	158511	6833	32.5	658.76
4606	1336	60821	3202	1169	379	66611	3569	28.125	658.883
4355	569	55855	1368	1127	150	-3739	977	17.5	659.158
1684	746	43284	856	449	164	-198	436	18.75	659.297
1594	784	55345	1182	417	181	-2250	443	18.375	659.541
1155	1399	80021	1838	301	395	93988	3628	31.125	659.566
2055	1137	105502	1062	543	319	123023	2131	31.5	659.935
511	577	28531	525	138	131	-3489	761	15.875	660.443
2729	1290	181127	2904	756	299	226005	4168	34.5	660.781
13223	7582	149457	6702	3636	2115	177568	7728	32.625	660.809
37214	6231	561432	20080	11121	1843	743092	27229	45.625	661.015
2898	1006	54686	2192	740	269	-1313	475	18.625	661.515
[truncated: 117,559 more rows]
