# Supplementary material for: Evolution of a minimal cell
Source: Nature. 2023 Jul 5;620(7972):122–7. doi: 10.1038/s41586-023-06288-x (PMC10396959; doi:10.1038/s41586-023-06288-x)
Supplement: Supplementary file 11 — Flow cytometry data for Supplementary Fig. 9. [file 41586_2023_6288_MOESM11_ESM.xlsx]

## Sheet: README
File contains data used for Supplementary Figure 3
FSC-H	forward scatter height
SSC-H	scide scatter heigh
SYBR Green-H	SYBR green height
mCherry-H	mCherry height
FSC-A	forward scatter area
SSC-A	side scatter area
SYBR Green-A	SYBR green area
mCherry-A	mCherry area
Width	signal width
Time	time of event

## Sheet: flow.data
FSC-H	SSC-H	SYBR Green-H	mCherry-H	FSC-A	SSC-A	SYBR Green-A	mCherry-A	Width	Time
298	1005	23835	-31	-1	200	-2636	-252	16	0.11
10303	4454	388344	8054	3739	1564	606835	12435	46.75	0.373
509	735	29291	116	81	112	-2835	-619	16.375	0.59
623	761	24750	1419	130	117	-4161	1105	15.5	0.711
643	1186	46472	459	152	231	-68	294	18.625	1.005
167	357	5234	-174	-4	35	-1817	-511	9.125	1.05
228	485	14624	917	17	28	-3039	373	15.125	1.172
1829	1115	47652	1406	467	238	-807	449	18.75	1.209
5232	1612	171278	7700	1423	452	214218	10699	36	1.252
498	427	10228	406	84	72	80	-282	26.25	1.679
116	379	10679	299	-21	51	-3040	132	12.25	1.9
13020	2902	310887	12166	3754	831	397595	16365	37.125	2.649
1931	1052	77861	395	497	244	-4372	248	18.125	3.054
530	438	82264	449	143	83	5018	-507	20.625	3.733
131	326	29472	181	9	38	-2583	19	16.625	4.233
187	312	8246	449	39	24	-2247	-348	12.375	4.426
733	676	111446	110	205	134	8203	-147	21	5.149
266	344	6557	115	47	38	-2130	-331	10.875	5.235
1924	1279	131123	707	509	329	158113	835	33.625	5.341
673	912	57498	465	139	188	-1711	305	18	5.703
88	321	4772	-247	-11	37	-2178	-1025	7.25	5.921
4305	2034	101286	982	1127	581	120652	1582	32	6.23
111	345	8418	862	6	-5	10230	678	23.5	6.261
1321	1678	70319	1434	271	440	81094	1469	30.5	6.648
4738	2344	148180	1370	1377	664	187784	1581	35.25	6.929
61	894	4886	459	-22	155	-1615	-132	10	7.318
232	392	8753	94	-6	28	-2806	-770	11.5	7.533
1345	1437	64304	394	313	331	74363	-751	31.125	7.619
508	623	32644	910	112	141	23394	67	25.25	8.02
1033	945	31781	728	165	132	-30816	314	7.5	8.024
4254	3285	228020	487	1265	891	293755	184	37.5	8.364
952	1001	26773	135	189	205	-3089	-249	15.875	8.664
90	578	6000	172	-21	67	-2015	-737	9.375	8.864
66	374	3850	1046	-30	28	-1206	-595	11.625	8.971
145	473	4808	83	12	106	-1929	-87	8.875	9.219
17828	1626	153113	10143	5051	459	185668	12585	33.625	9.348
10773	6365	359595	1592	3169	1861	491434	2175	41	9.385
349	581	20356	170	28	116	-2643	-938	15.5	9.741
9087	2369	243262	9384	2592	604	313888	13444	38	9.753
789	1195	30372	1100	73	237	33694	1390	27.875	9.864
3410	2792	144000	859	909	703	179352	1647	34.625	9.978
182	455	34222	471	-12	61	-896	-428	18.5	10.244
39024	6178	720074	30833	11269	1795	925824	38257	39.625	10.529
74	322	15626	417	-11	96	-1829	467	15.875	11.298
2228	1649	94788	1256	620	519	115140	1721	33.125	11.365
14979	2378	135266	9213	4054	622	159423	13668	32	11.581
2901	982	72318	4891	770	215	279	2736	19	11.858
4822	1589	207102	6049	1341	444	257756	7918	35.625	11.923
122	317	9712	836	-39	6	6278	342	19.25	11.964
318	375	14580	456	31	65	-4012	-1185	12	12.338
820	721	44167	763	206	167	-1849	333	18	12.527
772	690	31909	171	202	159	-3359	-367	16.625	12.784
794	861	67116	498	200	214	-1820	-402	18.625	13.164
1230	668	69271	2804	338	150	1837	1352	20.25	13.581
84	310	6927	-114	-11	35	-1092	-523	12.5	14.336
483	495	26607	325	110	104	-4757	-244	14.75	14.348
1316	700	50706	-1	347	154	-467	-721	19.375	14.603
2831	2308	139576	1018	814	586	168383	1218	33.125	14.803
2370	2736	54455	465	633	792	72644	-147	35.875	15.125
544	805	33898	550	92	127	41440	-724	31	15.144
4164	1350	91980	583	1096	336	112889	561	33.25	15.17
1279	850	139787	1644	319	220	16737	1793	23	15.277
996	5850	25082	1284	216	1472	26032	529	25.5	15.742
70	333	5124	706	-36	47	-1074	408	13.125	16.122
262	426	14169	902	37	92	-2093	292	15.5	16.177
9011	5418	256774	2621	2677	1578	330850	3987	37.125	16.24
165	387	6520	-93	-4	63	-2545	-281	9.125	16.462
377	825	10186	1367	66	180	-2770	-238	11.625	16.616
4625	1967	169051	5777	1323	533	214661	8273	35.5	16.636
10851	4263	360337	5749	3058	1206	456316	8679	36.625	16.762
815	2031	62226	2364	125	513	72884	2942	31.125	16.821
133	617	8635	716	-1	95	-3758	-129	10.625	17.125
2819	1565	120564	679	868	491	179307	-758	50.375	17.391
11182	6910	298149	1622	3248	1998	384551	2324	37.125	17.608
2213	1379	121953	270	540	294	151148	-39	33.75	17.652
3716	2732	140330	667	986	741	176452	1187	34.875	17.714
225	916	31513	1024	7	172	-2392	761	17	17.836
135	346	27722	63	-37	52	-1125	-349	18	18.015
278	362	12283	1488	-1	31	-3090	1088	13.875	18.446
378	814	41833	215	85	182	1608	-304	20.375	18.793
147	556	9373	147	-21	132	-1878	-113	12.625	19.409
12703	5822	344722	2430	3709	1641	440792	1934	36.75	19.419
1818	989	66167	930	516	203	-219	692	19.25	20.013
131	326	11716	824	-16	-20	-2330	299	13.625	20.37
308	489	9329	154	36	118	-2752	-70	11.125	20.423
4482	1167	119792	3305	1262	309	144375	3631	32.75	20.483
1152	964	27374	-19	343	250	-2010	-1610	17.25	20.831
195	621	14541	515	18	119	-2993	-835	14	21.383
1790	1245	79432	482	453	310	94373	489	31.625	21.655
9395	5493	132609	2341	2729	1510	172981	2851	37.875	21.809
52699	11647	720182	41298	16019	3382	959597	56240	43.25	21.987
4478	2269	225767	1327	1032	560	295584	1449	37.875	21.999
86	657	6238	821	-27	82	-2195	866	10.875	22.386
753	486	77262	798	115	107	4849	-30	21.25	22.451
1448	1387	67694	677	361	391	77985	876	31.25	22.562
1090	1223	123764	2356	232	309	157843	3401	35.25	22.601
18291	3866	169529	11814	5143	1049	204977	13921	33.5	22.938
2952	848	70138	405	764	183	-733	358	18.75	23.752
3616	4360	54445	6935	1335	1906	102658	12667	49	23.854
1161	842	66051	201	315	270	-204	194	19.375	24.932
71	375	13164	894	-24	58	-2698	371	13.75	24.951
803	539	34113	451	185	129	-1894	636	17.25	25.171
252	434	24576	491	49	76	-2221	-58	17.25	25.377
1072	1351	32066	728	227	324	33417	940	26.125	26.013
102882	20678	1308579	62417	35014	6926	1957453	95980	53.125	26.131
2121	1146	65637	2262	372	202	-62	1287	18.75	26.282
148	330	9976	-97	8	70	-1896	-577	13.75	27.447
48	590	3844	275	-10	52	-2252	185	6	27.47
311	536	16109	364	46	125	-2833	115	14.5	27.552
229	531	21691	752	23	103	-3023	666	15.75	27.776
746	1250	55824	305	241	300	69333	-629	33.25	27.875
1379	847	65762	441	362	236	2257	91	19.875	28.187
3792	2159	214778	584	1030	517	270638	-1287	36.375	28.389
1629	3285	238302	659	440	916	306637	1066	37.25	28.408
2107	3023	76854	576	657	1051	136832	586	52.5	29.083
33	325	5297	494	-31	5	-2177	-378	8.375	29.435
581	506	29350	1803	141	98	-1929	1814	16.75	29.745
564	642	48155	657	94	140	625	490	19	29.934
3954	2959	329961	947	1140	836	463224	1070	42.25	30.418
206	320	25519	338	15	28	-6916	-367	14	30.424
11248	1597	337213	13510	3210	439	415600	17479	35.125	30.474
523	604	39483	886	76	151	1541	675	19.75	30.708
9599	5319	532457	3052	2883	1608	717139	5351	40.375	30.877
447	718	32091	1507	91	157	-2947	613	16	31.381
294	551	12156	790	25	59	-3051	544	13.125	31.476
10207	2602	264606	13567	2902	719	339275	18115	36.75	31.676
57348	46106	663258	106065	44715	39935	2312810	381619	117	31.805
21	316	9218	961	-79	4	-1626	939	12.375	32.277
287	779	47019	573	50	149	1456	25	19.875	32.542
1283	1377	45214	622	297	320	56328	-963	33.125	32.591
434	525	26376	500	69	113	-2986	-600	16.5	32.988
4059	2076	57390	797	1160	610	71332	328	32.25	33.078
426	484	4187	466	18	61	-1911	-165	7.25	33.137
6663	2852	415916	6513	1908	785	534331	8216	38.25	33.816
19996	3088	292796	11200	5641	839	336708	13700	31.5	34.354
75	324	5185	874	-13	29	-2304	838	9.75	34.773
21485	12726	530670	4944	7179	4126	760285	8447	46.875	35.037
301	1154	29604	1381	10	232	-2150	1186	16.75	35.2
48805	24905	1513985	8051	16415	8248	2236413	11237	59.75	35.408
0	425	18843	932	-218	8	19110	808	23.375	35.446
2664	2725	34214	4477	664	803	42530	6768	32	36.519
304	399	33805	772	45	43	-4216	-347	16.125	36.571
450	515	21836	376	80	89	-1313	240	17	36.69
396	559	20297	615	59	118	-2733	-192	15.5	36.732
668	592	35743	85	171	110	-763	-1037	18	37.016
134	517	12406	700	-2	75	-2607	755	13	37.169
286	469	15078	1857	55	81	-2830	315	14	37.735
178	324	11249	793	-9	56	-1900	-445	13.625	38.206
5532	2926	223180	1945	1535	813	277818	1711	34.75	39.135
107	333	8492	299	-40	-5	7547	-265	19	39.172
1746	1237	75714	128	406	277	1757	-105	20.25	39.644
323	530	42228	388	53	119	-844	115	18.75	41.303
2942	822	64941	2139	807	180	2196	844	20.25	41.426
649	780	15744	345	135	193	-2039	164	15.625	42.165
1239	845	46155	1029	331	233	-550	926	19.375	42.7
506	731	18135	660	86	184	-842	140	16.875	43.07
344	339	11562	411	46	20	-2497	440	13.375	44.352
800	454	8459	2040	215	73	-1334	-43	16.125	44.949
145	369	3320	595	6	60	-2078	-425	5.625	45.098
286	665	15298	1217	32	119	-3612	796	13	45.595
168	324	4503	591	-5	54	-1884	305	8	45.83
195	434	5891	472	28	28	-2014	-236	11.625	46.181
383	379	15036	190	57	95	-1893	-706	16.125	46.191
14101	11172	482884	6863	4792	3484	681527	10403	44.5	47.104
276	415	12177	227	51	85	-1952	214	14	47.608
347	526	19219	148	51	135	-2254	16	16.5	48.11
67	370	6780	458	-26	54	-2596	205	9.875	50.059
250	327	9264	240	51	35	-2618	307	13	50.416
357	483	7104	700	58	60	-2375	507	10.375	50.834
521	1327	24219	927	57	311	24873	1355	25.25	51.049
9247	3693	165644	9562	2507	1029	199593	12723	33	51.503
316	458	5703	510	24	72	-2808	451	7.875	52.485
6122	1888	123478	5873	1655	462	147528	8150	32.5	53.45
115	330	9870	508	6	56	-2757	-18	12.125	54.11
6903	2703	289377	488	1928	711	364303	1093	35.875	54.256
1439	5453	60879	460	358	1473	73994	-468	32.875	57.907
340	529	12671	488	51	79	-2340	99	14	58.193
727	906	48937	484	173	210	-528	362	19.125	58.856
652	690	22228	558	148	149	-1781	-230	16.875	59.376
4412	4271	194710	938	1252	1249	249406	919	36.625	59.435
191	454	9090	244	23	81	-2464	224	12.75	59.656
135	307	3844	343	6	-18	-1858	-209	6.75	59.933
441	1208	28574	903	81	353	28600	613	25	60.623
861	829	9681	159	192	167	-2720	91	12.375	62.74
525	631	19085	395	104	116	-2049	461	16	65.036
352	362	24434	383	54	48	-3539	649	15.375	65.221
429	1128	13614	671	47	266	-2106	756	14.125	65.972
1872	2858	126852	232	480	781	156932	368	34.375	67.032
29365	5238	706496	32738	8925	1540	940707	45024	41.125	70.234
982	996	75294	1046	188	245	2882	83	19.75	70.244
343	411	8443	44	17	61	-2960	-250	11.375	72.828
173	521	9420	340	1	85	-2740	-241	11.125	73.181
280444	50923	4573295	91411	99844	16665	6846022	132177	109.5	76.244
130	609	14679	683	-10	96	-2473	390	14.5	78.722
3915	3658	223865	3903	1141	991	283241	5645	36.125	82.572
9812	1859	29275	3024	2284	416	29310	3255	24.5	82.991
63	357	7938	417	-25	13	-2426	402	12.125	83.302
3370	1166	154260	5097	886	271	187483	6123	33.625	83.426
2293	2217	128625	48	625	649	159653	-807	34.5	84.568
2831	2053	136617	1435	773	542	172559	2843	34.75	87.246
16512	2127	300732	15617	4761	553	380938	20818	36.375	90.747
3407	3325	299614	1184	970	957	387787	1215	37.625	91.193
11730	6479	417936	2016	3369	1867	546957	2504	38.125	91.209
1176	574	75516	58	278	160	-32	-27	18.875	92.037
1974	1126	102717	515	502	280	127716	509	33.875	92.993
856	985	12051	430	173	253	-3860	504	12.375	94.417
281	716	19673	-37	29	132	-4259	-232	14.125	94.722
288	333	8312	316	9	8	-3068	-358	10.75	95.236
241	449	21118	409	26	60	-2313	-26	16.5	96.282
133	339	6447	699	3	31	-2361	518	8.75	96.574
9670	5952	203523	671	2938	1737	262458	1321	36.75	96.627
15975	2749	361090	18100	4527	689	461370	22213	38	96.798
2237	2268	117079	452	605	656	145339	6	34.375	97.297
265	409	7060	358	67	65	-2330	150	11.375	101.068
4521	3657	295010	1882	1282	984	377146	2536	37.25	101.099
183	407	9978	534	13	44	-2588	-203	12.625	102.36
447	1183	70913	375	109	308	82496	-483	31	103.525
10662	5073	226561	1799	3048	1455	288075	3113	36.25	103.659
235	510	13516	164	41	74	-2885	-328	13.875	104.394
390	483	10015	168	44	62	-3109	235	11.875	105.36
1027	1025	47851	255	273	213	606	219	18.875	106.564
711	658	42127	428	144	139	-2387	397	17.625	106.699
101	376	7325	106	-4	75	-2991	-49	9.875	106.768
10098	6482	497321	1192	3066	2010	677832	1752	41.625	107.029
8309	1387	202583	9174	2315	316	250422	13239	34.625	107.602
1854	2446	96538	592	394	684	116546	596	32.75	107.627
299	424	16547	152	60	75	-3442	-428	14.125	108.726
254	496	12887	462	31	75	-2633	55	13.75	108.848
364	467	4514	214	47	82	-1699	218	8.75	109.009
411	558	36968	-4	92	124	-775	-462	17.75	109.823
234	463	7368	465	19	59	-2614	-252	9.875	109.851
153	308	10192	580	9	49	3549	-239	12	109.92
1476	1569	19953	2099	323	359	20721	1979	25.25	110.276
61	326	7830	1005	-24	20	-2352	-57	10	110.334
780	1107	60549	541	218	284	-335	555	18.75	112.021
764	1468	69045	872	193	382	85938	1636	34.125	112.099
568	943	21644	622	97	235	-3229	-459	15.625	112.428
137	424	9900	336	9	65	-2592	535	12.625	112.45
13599	7169	305456	3027	3924	2151	399042	5006	38.5	112.799
63	405	5479	633	-35	62	5202	13	19.25	112.828
521	590	19445	582	106	104	-466	617	18	112.987
2698	1625	91393	2561	695	310	108303	3757	31.375	113.073
1506	1794	125038	1180	347	503	163957	1485	38.875	113.53
880	1397	100088	181	227	408	123376	297	33.875	113.537
1316	1534	332087	386	308	412	439433	-522	39.375	113.63
11739	9104	449079	2497	3351	2379	593599	4595	39.625	113.668
1806	1115	115809	1212	393	53	138808	789	32.875	113.677
555	365	29354	1086	65	-89	-2722	736	17	113.711
628	631	26712	675	158	54	-2659	620	17.25	113.982
644	955	29175	454	136	210	-3044	-315	16.125	114.563
2726	3066	131749	-64	743	834	173046	-410	36.875	114.952
17931	3138	570629	11528	5181	848	719968	15391	36.75	115.009
52258	22651	1609440	47408	17077	7076	2301171	65837	58.125	115.106
11673	2410	389619	13091	3076	573	493724	17540	36.625	115.191
0	329	13713	595	-188	25	-3846	668	13.5	115.235
112	363	19377	787	-36	61	-1560	789	16	115.646
325	354	15074	295	33	77	-1872	-351	14.625	115.678
1388	826	25626	908	301	196	-1414	-599	17.625	115.864
562	1060	30781	839	87	245	-3158	489	16.375	115.904
3323	3226	68987	576	870	884	83240	-464	32.375	116.125
35580	8087	890749	46319	11300	2448	1200720	63162	42.625	116.369
55433	6445	645253	33653	16411	2041	853958	42207	40.25	117.467
9317	6562	351724	1690	2129	1773	456903	1932	38.25	117.554
0	475	5229	489	-115	45	-2091	42	9.25	117.901
2913	1152	73936	2755	732	231	2345	420	20.125	118.226
772	431	38361	660	159	106	-850	739	19.25	118.818
4125	2927	193877	804	1176	722	251214	219	37.625	118.943
18745	12733	1100706	4194	5731	3809	1520917	3809	49	119.049
237099	41042	3171649	117263	73313	13040	4418607	156963	60	119.844
628	1026	48890	691	-8	247	-2870	39	17.625	120.163
24367	12033	424904	10742	7087	3404	560833	14868	40.125	120.357
934	3090	87105	1504	127	808	107633	2540	33.5	120.539
94302	18185	1209237	56806	27911	5320	1595027	71419	46.375	120.749
0	331	7780	458	-247	-20	-2369	557	11.5	120.833
647	1952	25483	515	107	522	26601	-373	26.25	121.509
13285	2605	338829	12710	3768	751	432299	17240	43.375	121.948
31	435	7828	595	-40	57	-3038	326	10	122.007
1866	982	49853	703	493	215	777	332	19	122.18
331	456	58989	406	42	112	2240	-31	19.875	122.568
1653	813	58838	3563	456	200	269	2071	19.375	122.839
652	926	24096	54	167	259	-2877	-281	16.375	122.916
962	2037	109307	693	201	516	130926	670	33.25	123.085
9322	1750	275685	14348	2641	457	347432	19222	36.5	123.43
1778	1187	60680	764	464	261	787	309	19.5	123.883
183	381	14461	693	15	15	-3177	806	15.125	124.232
90	372	5328	462	2	74	-2100	390	8.625	124.441
544	1312	13453	1280	151	338	13224	1982	22.125	125.171
321	314	18073	464	66	-9	-3048	-215	14.5	125.544
1539	1756	185114	1721	425	427	243112	3021	37.875	125.615
10362	2739	243465	10560	2937	750	305943	14054	36.125	125.843
2228	3090	117955	719	544	800	151642	175	36.375	126.084
1217	1264	105428	1332	298	283	132938	2289	34.625	126.224
15003	4287	406823	20846	4354	1190	529434	27451	38.375	126.314
168	312	8404	582	5	74	-2977	822	11.25	126.445
175	564	13382	583	12	114	-2389	-741	14.5	126.462
429	852	21822	567	71	169	-4212	359	14.5	126.602
19602	2395	238597	10595	5600	682	302021	14914	36.25	126.725
23013	10147	304997	1818	6818	2898	389121	2731	37.125	127.754
294	579	25685	120	15	106	-1614	-284	17.125	128.014
2044	2601	32616	2716	742	1039	52827	4308	55.875	128.032
215	351	15596	337	39	22	-2447	251	14.375	129.687
79	356	13411	531	-36	50	-3044	409	13.75	129.725
315	1156	74398	997	15	216	87514	1578	31.625	129.863
122	657	17629	803	-8	154	-3470	578	14.5	130.291
22427	13868	739849	5545	6760	4187	989294	8156	40.875	130.871
242	470	5294	532	-12	30	-2378	94	7.875	131.133
11056	5908	437375	11703	3273	1815	568520	15804	38.875	131.232
16638	9412	495729	4471	4998	2771	671239	5945	41.75	131.421
811	882	30468	602	164	192	-3169	-54	16.5	131.729
693	851	30765	983	156	151	-3815	711	16	131.845
406	539	4627	714	43	64	-1832	37	8.5	131.898
352	1704	25740	346	32	359	26110	415	25	132.009
181	549	8962	429	7	90	-3672	453	10.375	132.415
1408	688	124579	809	364	211	31187	116	44.625	132.665
2584	2021	38652	651	697	652	49393	131	34.5	132.742
70575	13069	923146	37766	21144	3935	1221694	49958	40.75	132.987
0	1237	9112	120	-190	184	7799	-527	19.375	133.125
97	369	5709	91	-58	29	-2368	-304	9	133.178
63	374	6759	670	-30	30	-2564	605	9.5	133.49
1380	1095	36037	899	333	265	-2645	332	16.875	134.362
8653	2461	217577	9989	2465	698	278449	12588	36.875	134.491
2522	1888	82937	525	681	546	102540	-363	34.75	135.03
204	409	5272	611	29	62	-2970	284	7.875	135.464
836	2049	241336	505	196	454	316162	299	39.375	135.953
287	317	19906	1161	12	41	-3941	969	14.5	137.082
144	404	4160	99	-7	75	-2168	-481	7.625	137.408
1753	1651	55231	334	416	445	65933	-957	31.25	138.432
600	1108	36050	1105	149	335	42069	1981	29.625	138.498
325	490	6456	633	56	44	-2408	-85	10.375	138.977
135	675	6595	379	3	89	-2638	-158	9.375	139.314
805	1404	39322	535	169	358	44653	288	29.5	139.645
2273	1454	128008	361	606	373	153941	268	32.875	140.14
146	310	3416	595	22	23	-2118	306	5.625	140.345
368	537	15322	622	70	110	-3562	618	12.875	141.104
151	312	8714	-8	-3	22	-1453	-209	13.125	141.465
482	481	14001	13	80	68	-1896	-481	15.125	141.784
11481	2336	311014	7622	3257	679	399852	7995	38.5	141.866
1118	755	46754	735	243	154	-1157	56	18.375	141.96
169	440	8315	335	10	81	-3117	346	10.375	142.448
366	447	19742	330	83	42	-4296	86	14	142.484
202	638	8172	577	23	124	-1993	234	11.875	142.582
6400	1314	125439	5717	1712	280	147017	6954	31.5	142.598
4353	2622	190566	1307	1221	756	259325	2543	40.5	143.362
3524	1222	83647	5414	974	328	99591	5180	31.875	144.374
1475	1180	62641	465	403	298	2400	131	19.875	144.639
307	342	3849	695	29	34	-2012	746	5.625	144.735
2094	1393	117388	3964	519	376	139950	6022	32.875	144.771
957	665	34900	593	206	126	-764	-346	18	144.928
423	571	30859	870	94	127	-4031	890	16.125	145.262
6968	1928	239899	3111	1971	582	319925	5252	40.125	145.806
274	536	18678	1011	40	58	-811	733	18.75	146.907
770	1426	22561	379	144	287	24151	-328	25.625	146.989
1555	1089	32373	422	355	242	-3027	-34	16.875	147.9
428	584	27769	459	81	117	-4665	387	16.25	148.182
276	366	12733	354	44	47	-3728	601	12.5	148.514
842	1122	30778	-1	201	244	32941	-464	26.625	148.833
3869	2408	222042	776	1072	678	282060	75	36.125	150.351
369	441	22334	644	55	79	-1914	43	16	150.772
146	400	14555	396	5	68	-2621	485	14.375	151.887
2944	1011	91364	2041	756	290	4295	509	21.125	152.515
201	487	8759	213	15	84	-2327	163	12.875	153.349
675	1242	41219	1115	154	297	49931	681	31.375	153.796
326	433	10571	127	50	53	-2631	-586	13.125	155.334
5392	4559	281392	2143	1535	1285	367605	2410	37.875	155.837
626	1235	31974	395	129	215	34157	-60	27.125	159.073
99	425	6914	142	-18	34	-3066	-143	9.375	159.247
1898	958	55667	998	469	236	-384	785	18.875	159.528
2300	1094	62133	712	585	192	2105	357	19.75	159.873
36	370	6632	475	-16	29	-1413	506	13.25	160.057
1768	5853	18135	565	552	1828	30047	93	37.25	164.254
828	999	35473	1958	195	225	-718	780	18	164.306
551	768	29588	389	102	202	-3196	269	16.375	165.028
11599	2540	359944	16302	3316	775	462047	19821	37.125	165.147
647	554	31930	37	142	138	1153	-241	20.75	165.365
791	800	30635	266	172	167	-3552	-6	16.25	166.265
1146	1463	54689	534	238	388	60129	187	29	167.551
237	372	10544	554	41	51	-2338	-379	13.125	168.131
107	504	8526	-97	4	125	-1900	-342	13	169.423
224	700	4355	152	11	101	-1671	-126	7.25	170.058
1721	1305	3018	1030	885	578	4717	1948	23.25	170.34
3184856	16781808	69688	11792	1963789	12465720	202934	34026	78.75	170.353
503	892	43574	225	123	252	-1133	-528	18	172.395
5262	1702	149644	8140	1411	600	182953	9479	33.75	174.054
9958	3679	274982	13581	2864	1156	352171	17856	37.75	174.078
187	439	3671	279	26	45	-1837	-169	5.875	175.285
235	447	3548	-48	31	82	-1874	-156	6	175.807
131	449	3483	328	18	81	-1708	290	6.5	176.291
944	1163	105714	1118	255	365	128263	1819	33.5	176.73
1687	1092	132382	989	430	355	165407	1032	34.5	177.948
523	629	4149	227	65	138	-2002	-308	8.375	181.537
834	1041	8394	555	146	206	-2451	278	11.75	184.903
526	1010	26456	645	128	232	-3216	761	15.875	186.462
176	328	6599	531	-9	69	-2207	-277	11.375	186.489
1680	650	54194	1753	397	190	-141	660	18.625	192.532
286	678	26936	275	35	144	-3047	-807	16	192.601
131	518	18728	201	-9	84	-2240	-453	15.875	192.744
199	545	17517	121	24	115	-2936	159	15	193.523
62	641	8973	925	-25	95	-2376	707	11.125	195.131
398	537	20198	869	74	131	-2542	120	15.75	195.181
558	519	27215	1090	110	105	-3090	488	16.375	196.204
170	605	3225	514	-1	53	-1723	-101	5.25	198.977
121	351	6322	523	-4	71	-2404	-214	9.625	200.988
991	880	36777	127	237	217	-1810	75	17.625	201.482
4219	4920	247769	1461	1093	1386	324208	1732	37.875	202.005
827	1439	3655	519	95	133	2254	583	10.375	203.38
947	793	35433	578	253	214	-1579	98	17.75	204.445
4770	2199	233799	1947	1334	591	303734	2658	37.5	205.01
870	805	30529	129	218	184	-3584	34	16.375	205.701
906	447	32346	710	209	56	-3606	345	16	205.876
404	483	13210	748	78	83	-841	-31	16.625	208.284
4958	6219	204609	1959	1370	1827	255601	2449	35.375	209.156
1010	1140	48219	425	218	274	55391	100	29.375	209.255
215	319	3331	337	8	44	-2114	523	5.375	210.23
233	524	13491	-70	14	95	-3882	-743	12.375	211.04
342	1025	5949	281	35	184	-2816	-388	8.5	211.164
3289	1926	136275	357	896	446	161732	-397	32.75	211.362
193	576	6822	270	23	128	-1502	55	12.25	211.371
14366	10423	1408553	4666	4575	3106	2036896	6961	75.875	212.031
286	536	6780	731	30	64	-1852	639	10	212.535
285	387	17422	57	34	58	-1657	-71	15.875	213.321
8117	2150	307681	9039	2295	528	392253	11076	37.375	213.413
1661	1966	87272	605	448	504	108631	1087	34.125	214.026
1703	597	28632	3208	401	117	-2458	1989	17	214.209
3589	1792	138553	5099	1019	565	168173	7197	33.375	214.517
149	578	9455	336	-18	112	-2774	-242	11.125	215.322
2567	1296	129665	1169	743	211	156193	918	33.125	215.685
270	327	11979	667	17	49	-3529	58	12.5	215.806
186	1086	5957	1012	-10	160	-2518	608	8.5	215.881
572	734	6654	96	79	53	-3258	-440	9.125	215.984
234	449	16643	364	29	58	-2961	-108	13.875	216.21
221	378	8917	228	3	25	-2561	182	12.375	216.259
7307	3005	342758	7696	2095	855	447698	9973	38.5	216.78
3304	1429	95786	803	904	320	114006	1093	31.875	216.885
155	308	14636	1270	1	45	-2892	484	13.75	217.142
1737	1506	104225	1295	464	340	122314	1762	33	217.16
2098	1334	77823	1012	508	410	84805	1686	29.125	217.167
432	740	19296	719	67	144	-10615	-55	10.25	217.836
221	318	8042	340	26	34	-1616	137	12.625	219.172
1171	639	60421	1123	296	157	-217	59	18.75	219.244
12372	1424	190320	11908	3390	427	235347	14500	34.625	219.327
40251	7966	625649	27532	12169	2451	839568	35967	48.375	219.661
6714	4129	228061	1953	1759	1113	296234	3796	37	219.853
6993	5415	241759	951	1893	1482	319450	259	40	220.174
10949	4481	211208	11063	3021	1266	258337	14871	34.875	221.096
13260	2034	250328	13431	3752	509	314192	16566	35.5	221.704
161	337	14548	727	0	66	-2380	-333	13.875	221.82
234	540	17239	302	11	129	-2051	-1038	16.125	221.94
116	387	3338	931	-5	9	-1945	881	6	222.082
5701	4483	227327	1360	1584	1324	296371	998	37.5	222.948
413	1029	14417	553	75	226	-1550	350	14	223.184
34090	9272	688884	32993	10376	2800	907883	44624	40.75	223.247
791	2044	60274	1051	152	557	73326	2109	32.75	223.612
646	895	26164	977	110	152	-4255	322	16.125	223.753
149	314	6841	610	-5	26	-2263	-154	10.5	224
140	431	23649	340	12	127	-4328	-112	15.25	224.194
1495	1935	114796	1632	304	531	138291	2647	32.75	224.32
767	821	32254	652	152	238	-3598	392	15.875	224.625
7597	9651	627729	2724	2413	2983	881857	5048	44.875	224.729
507	1022	25182	815	89	144	28528	-461	28.125	224.767
134	529	19398	478	12	113	-1667	-168	16.625	224.926
0	312	4864	-41	-32	-1	-2187	-139	7.75	224.971
30945	12743	1085334	12027	9037	3734	1418260	13591	44.75	225.167
4394	4139	508335	3117	1131	1188	679242	3860	41	225.255
4437	4520	191322	1889	1176	1176	251598	1987	39.125	225.689
494	464	21464	398	67	91	-1929	141	16	226.288
8948	4452	525275	9255	2558	1251	701174	11665	42.625	226.338
2137	896	72266	2300	569	260	-338	250	19.25	226.931
473	557	11528	714	88	106	-3722	-346	12	226.941
841	1000	33722	216	183	274	-4038	-367	16.375	227.068
161	395	8234	889	26	71	-37	288	11.75	227.318
2219	1635	79755	602	611	380	91345	1108	30.25	227.355
33869	22076	1672669	16170	10847	6747	2347283	19673	58.625	227.368
2197	1989	289659	1449	428	489	363932	833	35.625	227.468
257	368	38461	1008	26	26	43828	93	29.375	228.187
991	735	28433	682	199	130	-4488	-219	14.875	228.229
1717	2016	63700	949	352	532	74779	1640	31	228.296
636	2209	25061	1405	124	567	28287	2100	28	228.396
575	554	18752	564	152	63	-2758	-94	15.75	228.451
128	535	11741	361	-15	108	-3142	19	11.75	228.514
8079	4891	295300	1864	2480	1401	393734	2247	40	228.651
2548	1310	196412	2310	669	329	248708	3500	35.5	228.799
191	332	39759	461	23	51	-351	742	17.875	229.775
8768	3412	386273	7057	2528	1022	502214	9219	38	230.176
225	588	19421	1040	34	103	-1218	231	17.5	230.502
52	333	7653	379	-21	9	-2212	-420	12.375	230.768
18979	11355	627284	2793	5586	3382	846221	3043	41	230.883
448	331	19132	84	70	38	-2504	-598	15.375	231.02
191	350	15878	1786	14	6	-2655	1570	14.5	231.064
399	522	27532	39	46	106	-3614	-771	17	231.14
2209	918	41112	2915	678	369	9601	1671	32.5	231.274
2935	2326	241468	982	705	681	308684	12	36.375	231.524
9659	7909	295923	13276	2878	2225	378870	17506	37	231.881
4840	2870	167927	1190	1388	854	217644	1362	37.625	232.744
27463	6970	487920	22030	7917	1988	619527	26169	37.25	232.754
370	528	14995	807	18	75	-3584	965	13.5	233.115
25689	2843	596371	18847	7311	733	764795	22903	38.25	233.201
4526	3262	175061	1190	1190	864	218629	548	35.25	233.831
175	414	19214	951	24	42	-2997	-473	15.625	234.608
443	421	28110	784	96	53	-2569	-327	16.75	234.762
11189	5367	244715	2011	3259	1537	317840	3120	37.75	234.873
1102	1029	35794	738	297	243	-322	248	18.75	235.413
169	466	8797	359	30	77	-2304	-173	11.875	235.819
150	361	27147	336	-35	58	-1185	-282	17.625	235.87
423	971	3526	616	62	104	-1286	773	6.625	236.159
5752	3209	241429	8819	1632	911	310735	12260	37.75	236.379
59	699	3883	298	-21	128	-1692	-235	8.125	236.859
126	337	15685	1012	-9	60	-3042	424	14.125	236.871
81	430	10533	609	-32	65	-2221	409	13.25	237.007
129	301	7205	417	-2	14	-2729	-260	9.125	237.284
347	492	13839	835	44	78	-3751	539	13.125	237.771
330	332	7257	105	66	8	-1726	-299	12.125	238.146
127	390	4039	587	5	27	-2074	240	6.625	238.866
185	305	21322	476	5	29	-2855	374	15.75	238.88
43	696	10052	49	-18	151	-3630	-155	11.375	239.514
593	531	4903	1093	90	65	-2359	-519	6.875	239.598
1139	1819	38674	858	288	436	43401	1073	28.75	240.566
390	480	39611	358	71	72	688	192	19	241.302
1159	635	42691	2026	267	120	-3169	1527	17.375	241.677
4936	3534	305530	1818	1393	1073	397913	2557	38	241.79
4207	1726	134162	4847	1114	445	160269	4685	32.875	242.238
214	592	9769	114	31	108	-3111	-599	11.875	242.569
2066	1339	102002	-237	529	331	121087	-1657	31.875	242.632
4363	2606	162825	528	1223	735	210047	360	37	242.665
345	758	17377	717	61	123	-3427	21	15.125	243.466
195	631	7432	515	7	98	-2250	296	12.25	244.06
224	490	8584	123	16	85	-2806	-227	11.625	244.892
36744	4854	292043	19172	10374	1343	361495	24078	35.25	247.262
182	316	11822	729	17	47	-2932	623	13.375	248.037
650	645	35376	1092	125	142	-2380	465	17	248.893
109	485	10006	601	-4	100	-2244	533	12.625	249.746
336	348	13706	3	18	55	-5246	-594	11	249.752
151	321	7344	483	3	37	-2260	251	11.5	249.851
290	342	18283	904	45	75	-3145	793	14.75	250.956
256	614	12076	411	39	144	-2108	-355	14.625	250.98
207	310	27496	392	55	14	-1758	-123	17.125	251.661
3305	1824	111863	882	895	455	144105	552	35.75	251.746
15924	2719	132714	12781	4322	686	158827	16632	32.375	252.157
10210	1706	206143	10095	2790	403	255808	14495	35.375	252.295
0	466	7711	-55	-86	51	-3153	-662	10.25	252.304
207	306	9357	401	13	49	-2880	-11	11.875	253.118
17200	3328	187588	11705	4800	869	228391	15791	34.125	253.146
325	330	13356	556	66	57	-1168	-184	15.5	253.505
7021	2485	183000	5932	1928	663	229901	8035	35.625	254.294
4108	1075	96861	4803	1098	268	113335	6747	31.125	254.841
398	600	35678	334	79	106	-2178	270	17	255.055
1851	2046	46531	251	470	521	51864	-458	28.875	257.099
93	1841	3767	730	-19	199	2397	187	10.625	257.315
1695	1311	112952	447	478	272	138620	278	34	258.583
250	527	13099	514	17	33	-2965	450	13.75	258.695
1160	1160	150643	765	295	284	193927	1205	36.75	258.817
202	385	7796	475	13	63	-2718	-125	10.375	260.714
171	398	16100	812	34	20	-3032	1154	14.375	260.99
505	776	24934	1456	105	148	-2245	832	16.625	261.307
18354	10455	828214	9291	7508	3876	1293007	12967	50.875	262.47
0	550	9152	-95	-73	91	-2751	-426	11.25	262.697
17033	11296	616157	1591	5099	3254	887308	2320	57.25	263.578
1900	1247	93453	1620	443	367	109078	1713	31	264.195
354	363	18069	132	73	66	-1939	-442	15.875	265.745
15266	6212	501817	1635	4436	1789	669301	2605	40	267.378
1066	812	62566	658	278	212	2535	171	19.875	268.928
330	351	18558	-289	35	50	-3353	-1100	14.875	269.635
168	473	10557	966	15	65	-3461	226	11.625	270.31
64	334	6288	-16	-22	31	-2666	-385	8.75	271.376
1106	590	52253	361	271	118	155	364	18.875	274.889
16268	7114	521093	3144	5011	2235	751012	3619	47.625	276.129
829	1514	48273	551	225	323	57405	510	31.875	278.476
925	1682	49365	631	258	419	59169	-238	31	281.439
985	1429	11971	497	186	311	10689	-513	20.75	281.844
62	369	9467	378	-17	20	-1070	351	15.75	282.585
1300	1298	70272	558	304	341	84854	867	32.125	283.711
639	1038	40404	130	137	254	-2387	-9	16.875	285.177
1014	606	63265	1089	231	102	-343	645	19.25	285.927
26497	4544	395591	15785	7696	1300	508472	19131	37.375	288.015
663	727	34835	602	152	177	-3550	-146	17.125	290.678
181	369	4436	291	0	49	-2099	332	6.875	292.923
2570	3551	170123	388	668	1026	212984	1015	35	296.048
454	637	34322	96	92	136	39210	-133	28.625	299.329
177	348	7161	-36	28	31	-1930	-167	11.875	299.645
581	430	24647	943	121	66	-4183	121	15.125	301.681
218	515	11135	576	37	89	-2789	697	13.125	303.134
599	1504	65111	286	78	360	80728	26	34	305.027
69	351	18054	851	-32	19	-2451	288	15.5	305.798
4753	3896	168141	1412	1253	999	202072	1949	33.375	305.879
2468	1754	205465	924	603	450	256746	298	35.625	307.637
191	656	54574	176	-33	124	634	-1001	19.25	307.769
111	374	31755	748	-17	56	-675	547	18.875	308.823
745	334	27763	1692	147	72	-3716	506	15.625	309.07
370	440	18080	290	69	93	-2573	-962	15.375	309.408
1241	1677	40415	622	337	413	45207	1196	28.625	310.432
329	771	25076	766	62	156	-2483	856	16.75	311.092
126	424	12209	216	-8	55	-3187	-519	12.625	311.581
301	536	26618	649	31	100	-2671	175	16.75	313.661
1110	964	103967	973	306	199	7251	697	20.875	314.379
588	369	29210	225	142	53	-479	-688	18.75	314.419
747	526	25665	540	186	112	-1977	880	17.375	314.965
231	466	18036	551	31	101	-4153	-205	13.625	315.293
9271	4275	336840	10870	2656	1246	432132	13484	37.875	315.449
150	320	7123	391	18	46	-1957	66	10.25	315.772
6996	3906	158596	1315	1954	1095	201748	2144	36.25	315.824
240	376	13068	1251	26	35	-2926	555	13	316.769
8902	2693	277386	9286	2517	706	352420	11465	36.125	317.594
1222	1388	42640	356	278	384	49444	-122	30.625	318.079
874	652	66503	459	227	180	157	-248	19.375	318.581
1475	1536	83326	407	374	461	96525	9	31	319.106
688	784	51740	439	151	133	-304	102	18.625	320.575
867	567	36443	377	192	84	-3053	-58	16.875	320.843
676	804	47776	624	156	207	2944	-1	21.375	321.561
140327	29497	2719689	85669	44894	9139	3862268	115939	87.25	321.696
6391	1915	218469	7509	1355	469	271690	9370	35.625	321.825
106	621	7808	268	-23	114	-2783	78	11.125	322.345
3952	4135	186083	930	1029	1152	236315	1250	35.75	322.8
134	430	15074	565	-6	80	-3401	-204	13.75	323.206
1258	1466	104908	564	318	389	130609	508	33.875	323.802
479	747	77826	330	122	137	2929	-26	20.5	324.132
1047	1227	86496	250	231	290	97712	-807	30.375	324.424
1148	1213	66432	2419	277	311	74921	1842	29.875	324.454
2673	1605	107721	392	705	360	127734	376	32	324.506
248	498	41925	510	28	113	4454	675	20.125	324.548
805	622	49656	1419	194	92	-1639	1237	17.875	324.648
1597	1049	107862	490	421	232	5555	590	20.5	324.758
109	442	12936	342	-24	58	-2877	203	13.625	326.076
7044	6479	364149	1636	1968	1833	465039	3346	36.25	326.118
947	540	55362	2397	222	110	-1559	491	18	326.215
1685	1789	7911	267	280	319	5899	244	18.125	326.369
1022	1186	81009	785	231	224	102952	-742	35.875	326.492
224	340	8911	-197	17	54	-2753	-468	11.5	326.768
1275	1746	100120	624	345	416	121589	-687	33.125	326.816
178	323	6341	723	11	-22	902	-82	17.75	326.857
4455	4684	177358	1495	1381	1568	266502	1502	63.5	327.1
351	380	48098	1219	25	59	53278	2401	29.5	327.12
850	500	44053	209	194	68	31145	-693	24.5	327.152
641	450	28781	732	119	68	-973	646	18.25	327.557
260	802	11763	427	21	139	-3277	-366	13	327.596
7650	5619	311470	2347	2144	1527	390722	1892	36.125	327.643
275	356	13067	1084	32	41	-3966	981	12.375	327.947
132	376	7595	833	6	38	-2807	152	10.75	328.006
22143	5508	312817	2315	6501	1653	401214	4367	36.375	328.384
132	349	19539	903	-27	14	-3490	-614	15.125	328.46
155	375	12465	309	0	68	-3963	-294	12.125	328.725
137	360	19458	47	-4	30	-815	-129	17	328.752
108	368	10080	182	4	74	-2019	-163	14.375	328.822
249	520	9352	686	-3	69	-3033	-17	11.75	328.974
9615	1451	204475	8696	2696	416	245713	10956	33.5	329.099
25744	10069	472710	3254	7723	2935	624576	4337	39.75	329.842
1616	1006	34107	1719	410	244	-3269	269	16.625	330.259
10358	6170	458572	2890	2891	1704	596832	5672	43.125	330.285
937	2832	108311	458	208	747	129720	589	32.625	330.602
4255	8549	472912	3039	1460	2677	677717	4822	44.875	330.991
969	1016	29720	542	210	220	-1871	823	17.25	331.097
446	947	25212	646	84	235	-2637	76	16.625	332.007
8821	10789	437588	1678	2874	3386	610318	1788	43	332.865
321	671	15269	944	0	170	-1798	579	15	333.136
4036	1510	159182	7106	1125	372	203353	9524	36.5	333.162
45713	94194	719378	7300	47306	120173	1869510	45194	187.5	333.271
4136	781	89817	4896	1071	191	4595	2039	21.125	334.232
295	547	53416	528	60	79	606	159	18.875	334.278
1383	1330	66867	401	340	280	74611	-509	29.75	334.377
14217	6133	502927	927	4074	1769	653220	1958	38.125	335.27
353	614	55368	419	3	74	76112	-517	39	335.306
213	354	7345	686	42	70	-3181	177	9.375	335.837
904	950	47749	1233	237	229	-1265	19	17.875	336.203
411	610	32307	614	106	105	-3707	-231	16.25	336.481
992	708	36745	187	251	164	-3045	-267	17.25	336.543
1132	1257	42104	461	248	327	48797	794	29.875	336.642
219	481	4820	34	27	83	-1462	-971	9.5	337.1
1102	1148	11734	580	243	176	-3363	386	12.625	337.886
238	366	5584	839	13	51	-2104	673	8	338.175
296	601	25794	650	34	96	-3359	392	16.25	338.834
1426	1655	141760	1561	380	402	179561	3332	42.875	338.882
183	387	5438	574	1	36	926	292	8.875	338.886
685	1171	58885	672	159	329	69796	305	31.5	339.462
180	347	7409	1292	4	60	-2683	713	10.125	339.621
2113	1408	126909	463	508	336	155203	-464	33.625	339.717
49451	8837	1156646	33665	14695	2585	1516234	43731	49	340.383
1922	2643	105406	1148	556	749	134563	2558	35.75	341.34
270	403	18696	192	6	45	-2553	-564	15.75	341.527
2847	2343	95161	1230	704	654	110412	1183	31.75	341.577
1282	3521	249339	1638	344	1045	333447	3139	40.25	341.753
6084	3095	139889	1285	1729	875	171746	950	34.375	342.179
917	738	23077	677	230	175	-2240	-82	16.625	342.339
144	426	7082	672	0	64	-1601	-169	12.75	342.39
503	313	14223	518	89	26	-5821	42	11.25	342.396
1517	2187	236741	749	385	622	302608	719	37	342.923
406	794	14002	-210	72	128	-2819	-982	13.875	342.998
5689	2567	173778	5074	1611	720	216704	5864	34.875	343.025
231	501	53507	169	57	110	11211	-33	20.625	343.25
168	388	13469	1440	19	59	-2601	928	13.75	343.676
5	527	9491	363	-37	123	-3172	14	11.5	344.043
293	382	12285	432	17	67	-3521	574	12.25	344.197
435	952	25966	694	84	200	-5404	160	14.5	344.204
251	513	22933	637	71	89	-2847	342	15.875	344.27
1851	2219	143481	1317	476	641	186118	2130	37.25	345.201
9064	1259	195577	5980	2530	320	242127	7123	34.75	345.359
672	938	30446	692	155	240	-3973	642	16.25	345.558
327	471	17561	515	60	39	-2550	542	15.375	346.022
1657	1481	242669	885	439	392	298988	-502	34.5	346.08
13064	1506	328649	9954	3651	474	417435	14283	37.375	346.402
73	452	4817	206	-45	56	-1826	-278	7.375	346.648
205	728	24779	917	32	175	-3338	-242	16.25	346.852
244	373	17638	629	48	88	-3084	495	14.625	346.977
2095	1922	209346	2272	573	539	270840	2154	37.375	347.288
381	811	23150	412	97	158	-3774	556	15.125	347.353
733	1006	44578	384	185	268	1148	223	19.625	347.452
1163	1002	47823	844	276	260	-3251	331	18.125	348.479
686	857	56992	1066	191	165	-217	776	18.625	349.578
203	304	4353	242	9	47	-1647	233	8.25	349.769
562	740	10602	-13	124	148	-2556	-666	13.5	349.778
3842	2499	89836	839	1042	651	108619	697	32.625	349.93
6947	5191	377659	407	2005	1539	515655	139	41.75	349.966
6710	6586	343922	2441	2058	1974	461895	2996	40.25	350.982
5431	4152	208403	1283	1493	1182	255885	1132	34.125	351.861
118	424	3038	-63	-6	62	-1314	-480	5.25	352.011
926	1134	32249	425	197	262	-3714	262	16.375	352.68
212	301	6475	555	24	15	-2040	177	11.25	353.021
73	372	6088	74	-1	50	-2373	-115	9	353.057
2779	1863	206696	946	746	562	259135	742	35.25	353.858
769	1218	159317	1446	202	272	207932	2080	38	353.878
480	1520	99534	1617	102	281	132317	3824	38.625	354.007
380	492	15785	1143	78	58	-3133	1180	14.75	354.172
384	819	17778	19	53	178	-3444	-287	14.375	355.524
7020	7060	223978	2519	1991	1964	285606	2602	37	355.602
1025	1261	60939	1417	249	219	71749	2067	30.75	356.721
130	304	11673	958	-8	44	-1933	1154	14	357.34
8996	8118	304367	1174	2527	2325	395339	1095	37.375	358.418
643	744	29902	237	140	146	-3438	147	16.375	358.61
430	498	36468	859	74	101	-2445	866	17.375	358.768
76	396	9729	343	-6	62	-2937	-491	11.625	359.097
532	870	32327	731	103	197	-2295	671	17	359.376
2104	2688	398768	1106	545	702	531083	2891	39.5	360.492
1572	1491	91945	831	438	458	108276	650	32.25	360.879
276	640	6093	264	48	90	-2801	293	8.625	362.137
3675	2897	129662	1306	1011	766	160996	2978	34.125	362.342
6975	3568	288063	9723	2034	1060	371134	13310	37.25	362.46
873	583	36747	1209	218	83	-2748	504	16.75	362.55
5134	1606	151752	4926	1385	438	187072	6314	34.375	362.81
1777	1570	82765	1614	425	451	99551	2538	32.25	363.431
15747	5721	307815	11738	4466	1699	416136	14668	50.25	364.422
547	1098	30652	106	119	277	-2163	-854	17	364.709
2350	1503	79409	747	587	310	91023	1087	30.25	365.334
177	365	35033	291	-29	25	38979	-658	27.875	366.134
1322	1213	78952	1656	370	323	110412	2363	37.625	367.241
280	617	10012	569	24	71	-2614	353	12.75	368.293
3959	3313	203514	751	1137	967	261147	1179	36.5	368.913
161	381	3123	540	15	39	-2140	569	5.375	369.133
29549	10872	898238	33630	9238	3384	1239859	45521	43.875	369.65
9821	8109	368914	1627	2773	2303	481014	2748	38.875	370.026
230	460	32074	524	40	61	-1347	25	17.75	370.734
9240	2326	184584	7258	2552	623	229807	8937	35.25	371.567
1209	1331	122920	672	318	337	151241	1374	34.25	372.683
6883	4596	354155	2154	2294	1456	494520	2597	42.375	374.82
1863	835	79747	1506	484	173	488	580	19.375	375.096
146	436	16185	1051	13	83	-3553	1009	13.5	375.495
1180	532	38570	2030	280	126	-2095	22	17.5	377.438
47349	10441	846910	39353	14177	3235	1155008	50368	46.5	378.811
390	861	8090	963	69	131	-2121	1240	12.5	379.702
1780	1592	180980	1389	526	435	236772	2134	37.125	381.413
283	539	13010	262	62	108	-2286	289	14.25	381.838
1094	602	44969	780	242	173	-1104	601	19	383.637
307	633	12224	547	58	108	-2466	207	14.5	384.147
1270	598	50567	312	368	195	2669	-97	20.5	384.458
560	420	26178	926	113	61	-2768	161	16.375	385.138
217	308	3311	873	28	46	-1863	740	4.875	385.598
3384	2924	144503	595	876	771	185773	366	36.625	387.533
122	322	6983	104	-39	38	-2496	-16	10.25	390.222
875	727	23529	643	157	158	-3035	286	15.875	391.995
1074	1180	95723	3709	243	264	114857	4466	32	392.091
205	557	10746	-10	25	81	-2681	-262	12.625	393.394
396	606	5274	1140	78	92	-2139	9	9	394.322
496	389	35406	344	97	62	-615	-15	18.625	397.856
942	1141	48627	431	207	296	55660	35	29.25	402.137
159	537	4592	116	-19	70	-2289	139	7.75	403.722
2957	2202	76327	515	747	616	94148	1170	33.375	404.701
154	456	16630	251	17	49	-4182	109	13.25	405.959
439	311	27856	676	113	75	-3202	-168	16.25	406.479
6	578	32489	865	-42	82	-1092	610	17.75	406.657
210	411	10106	-41	4	64	-2348	-365	13.625	407.738
150	316	7205	32	-16	12	-2239	-767	11.375	408.548
1736	876	48584	707	427	220	612	16	19	410.78
266	640	15722	339	47	103	-3662	-102	13.5	412.073
2129	3020	120959	1299	537	771	156846	1759	36.375	413.714
469	1078	15915	347	96	249	-3624	54	13.75	415.192
3992	2431	167570	1309	1118	690	209597	1556	35	416.453
2682	1869	54086	1245	675	437	61636	1997	29	417.812
918	912	18346	157	205	158	-2435	224	15.625	418.805
2115	875	66072	461	579	245	45	693	19.25	419.516
344	333	9728	345	17	30	-2539	166	11.875	420.219
1465	817	50380	2158	366	206	-1179	498	18.375	420.354
442	461	9881	-41	89	33	-2526	-979	12.375	420.49
143	333	8266	910	3	61	-2921	-615	12	420.694
187	403	14090	492	7	71	-1886	-80	15.5	420.978
357	689	28594	-183	82	157	-2800	-1151	16.75	421.57
599	548	24564	-173	129	110	-3605	-420	15.5	422.099
293	524	11523	338	60	170	-3103	381	12.625	422.321
595	500	26231	271	171	89	-285	-397	17.875	422.427
3000	1391	76679	3975	796	311	92771	4243	32.25	423.299
124	313	8160	661	-13	2	7824	430	25.875	423.315
12964	14363	576616	2633	3840	4237	777646	5111	43.375	423.628
1025	1053	56153	693	257	228	-1635	631	18.375	424.202
1891	1928	175851	493	482	542	233108	688	37.625	424.294
243	337	42855	1297	44	7	52204	271	40.125	424.332
425	478	19738	576	39	49	-2591	-524	15.875	424.387
399	670	19130	589	19	171	-2334	668	15.75	424.538
44	330	4472	1106	-19	52	-2392	452	7.25	424.784
1707	995	38869	296	372	195	-5150	69	16.125	424.962
562	1079	7209	439	96	111	-2472	-63	9.875	425.021
4853	898	112819	2638	1307	151	4565	781	20.375	425.219
119	309	3576	321	-6	60	-2330	74	5.625	425.225
16343	3569	442361	12861	4646	1007	555144	16231	36.5	425.473
5807	3316	351265	1593	1626	891	463611	2572	39.25	425.577
103	373	6085	664	-32	30	-2579	42	8	425.875
6374	1966	95317	6145	1830	549	133295	7112	48.625	426.243
117	888	14443	558	-4	152	-2068	-505	15.125	426.399
196	401	18557	155	10	44	-1322	-531	16.125	426.479
200	456	16076	827	35	104	-2895	262	14	426.88
41	384	3051	296	-20	34	-2202	-637	3.875	427.165
709	699	25223	882	147	168	-2642	869	16.375	427.737
321	700	11213	519	36	138	-3087	284	12.125	427.896
427	536	11652	580	95	78	-3273	654	12.625	428.091
465	757	43717	550	111	193	1710	545	19.625	428.508
269	414	60471	40	42	93	515	-64	19.5	428.538
254	304	13208	505	52	39	-3640	132	13.25	429.073
2713	1420	195884	689	781	331	249018	-291	35.875	429.651
106	419	5879	123	-11	62	-2247	-652	8.125	430.508
1158	549	45648	1498	276	143	-370	975	18.75	430.822
8396	1609	147200	8256	2292	432	192091	13850	43.625	430.937
158	806	9635	455	14	196	-2378	-545	13.375	431.504
208	416	19271	825	31	53	-2208	156	15.625	431.668
496	703	19182	806	79	127	-2278	-525	15.625	431.751
334	593	18112	487	49	123	-2602	232	15	431.897
265	304	9969	586	27	20	-2759	-240	13	432.201
202	331	8232	380	24	57	-3619	20	10.375	432.428
6144	3958	417665	2335	1947	1181	563514	1742	40.25	433.074
480	309	21964	584	87	65	-2228	-88	15.75	433.227
506	460	27122	1090	88	124	-2997	711	16.5	433.452
292	618	12340	557	39	142	-2186	-189	14.625	433.495
134	671	5018	399	-13	119	-2102	107	7.5	434.073
317	473	28001	483	65	120	-2047	61	17.125	434.298
225	364	5270	169	-2	43	-1686	167	9.75	434.32
10348	3348	177222	5724	2836	945	216167	6600	34	434.532
6772	5096	379735	963	2027	1540	510061	686	40.5	434.549
70	342	5369	432	-32	40	-3607	384	5.75	435.246
43	467	10402	281	-40	34	-3716	297	11	435.42
679	668	71983	377	157	162	1284	-173	20.125	435.468
6168	1442	156950	6750	1718	337	194947	7504	34.375	435.524
2926	2395	106498	1018	755	629	132228	377	35.375	435.563
541	445	30306	106	87	43	-2464	29	17.25	435.803
6187	3878	147167	1483	1743	1131	187974	2242	36.125	436.064
27245	9297	1271376	22613	8269	2927	1873065	28711	80.375	436.913
1686	1025	51235	1887	373	279	-711	476	18.75	436.967
236	448	24228	686	16	75	-2821	-438	16.125	437.332
10037	3334	194315	1828	2738	916	238782	1982	34.125	437.491
260	541	18126	477	25	80	-2999	363	14.125	437.825
164	444	6415	552	25	39	-2186	280	11.375	438.059
111	506	8983	-356	1	45	-2964	-1181	10.875	438.078
843	796	21714	407	188	198	-3751	-19	15.375	438.831
495	564	25260	281	92	168	-3112	89	16.375	439.258
1046	936	53245	431	277	243	-190	505	18.75	439.346
708	1106	113065	1505	164	336	146830	-988	62.875	439.633
64725	14139	1304399	52736	22365	4455	1856605	76083	47.375	439.751
6815	10516	233418	1027	1630	2890	300613	1690	37.125	439.776
19450	6413	466640	1738	5574	1800	606743	1830	38.125	440.233
0	406	5835	-4	-58	28	-2572	-104	9.25	440.474
9913	2657	188973	9694	2770	660	236333	14472	35.375	441.008
387	764	17803	138	63	121	-3566	45	14.5	441.162
2913	2493	257480	914	788	673	324629	1151	36.625	441.241
17759	8023	499468	20927	5531	2512	676344	24951	42.125	441.694
96	735	21447	1011	-54	168	-2159	-419	16.375	441.85
4583	3170	204220	583	1237	868	260109	1025	36.375	441.868
1394	1001	56885	2343	368	196	1148	260	19.625	442.066
5043	1257	161976	5694	1326	307	193966	6597	33.375	442.316
221	389	3571	830	4	12	-2433	336	5.625	443.619
195	817	27987	682	-26	127	-1562	-54	16.875	443.66
176	952	16670	914	3	194	-2626	292	14.75	443.691
44634	12188	940455	19859	12889	3605	1229894	25304	45.875	443.772
4124	2310	55687	1174	1015	551	64929	1566	30.5	443.921
15218	8298	443480	2607	4537	2494	592279	3597	41.75	444.368
259	426	71744	1270	3	75	2903	1145	19.875	444.374
708	588	36300	1413	120	110	-2626	585	17.125	444.496
1798	1991	56549	603	381	484	62703	62	29	444.633
168	308	9500	33	-26	38	-3287	-44	10.25	444.729
1355	1088	76242	925	318	309	91170	586	32.5	445.237
3181	2349	135731	1552	846	583	166979	2321	33.625	445.422
17951	4849	425699	19670	5240	1372	541299	24421	37.25	445.752
121	375	4257	334	5	55	-1959	51	7.875	446.224
1141	2362	34668	405	240	539	34485	-1001	25.25	446.289
7445	2716	165382	6561	1969	692	194559	6319	32.75	446.393
614	727	61792	723	106	148	69280	-270	29.75	446.414
82102	14904	992679	55070	25115	4449	1333529	75412	43.625	446.449
2607	3670	202766	1911	558	943	254783	4530	35.5	446.656
8165	5427	512522	1819	2501	1645	690485	1738	40.875	447.127
313	627	19422	293	17	127	-3334	-716	15.625	447.206
2075	1646	209678	2423	512	390	261057	4054	35.625	447.492
337	425	25473	120	77	31	-2327	111	16	447.92
249	427	15097	417	59	60	-2928	-396	14.25	447.961
1751	1867	98687	2050	603	633	179957	2305	74	448.6
223	514	30460	275	40	116	-1310	-34	18.375	449.424
1394	1254	27757	1140	357	337	29847	1491	26.75	449.518
1129	1503	36256	35	248	378	41886	-590	29	449.825
144	450	4067	202	7	46	-1696	-1542	8.625	449.914
173	335	6983	515	23	66	-2641	264	10.625	450.188
281	393	9096	4	74	87	-2212	-307	13.75	450.477
13859	16511	320760	3275	4142	4788	413651	4931	38	451.228
755	333	88135	476	111	68	5186	-26	21.25	451.321
83	308	8708	636	-12	-3	-2236	909	12.25	452.62
772	605	52824	881	208	136	2170	1109	19.5	452.646
10837	7487	297436	1261	3321	2449	467717	2310	60.875	453.141
51	381	12538	1069	-28	51	-3176	750	12.75	453.22
3796	1854	143740	5166	1034	441	176877	6236	33.875	453.582
186	728	11832	807	-19	152	-2525	-426	13.5	453.695
355	778	26865	234	79	190	-1100	126	17.75	454.72
1130	1337	26746	467	267	316	28753	847	26.5	455.474
3352	1861	126336	852	928	477	159796	985	35.125	456.31
1819	972	76036	1474	473	255	-1899	-240	18.5	456.356
4189	2955	353164	1311	1147	831	469986	1724	39.625	456.692
4372	1623	245403	350	1174	396	315118	-188	36.875	456.923
9660	6364	467110	1728	2938	1822	627336	1754	40.5	457.053
60	482	20022	1584	-88	-35	19777	-980	23.75	457.09
4301	1748	97371	464	1182	508	122352	-199	35.5	457.665
7408	1984	189874	3830	2071	536	233353	5173	34.375	458.419
2650	3713	168929	787	719	1016	219518	-408	36.875	458.485
197	754	8671	208	11	143	-2225	54	11.875	458.599
2039	3095	145037	888	516	837	182418	695	35	460.136
756	380	50083	473	183	93	-805	467	18.5	460.187
27185	15012	1153602	30495	8857	4629	1634520	44675	50.625	460.294
1543	1502	257665	399	453	353	337433	-411	37.875	461.052
213	394	16949	192	-5	32	17643	26	25.125	461.074
2087	2064	66885	1378	522	508	76858	2741	30.375	461.663
222	641	18307	1101	36	159	-1829	321	16.25	461.8
9942	4719	363814	12138	2846	1315	466013	15300	37.25	462.658
182	429	3703	74	2	25	-2499	-233	5.5	463.1
140	547	6917	639	6	86	-1816	-240	11.625	463.132
239	409	49735	889	27	89	797	870	20	463.259
1437	1764	155959	716	374	553	187532	-518	33.125	465.072
33	739	14535	311	-53	141	-2492	-264	15.125	465.153
4473	1850	176209	1707	1249	472	220831	2738	34.875	465.645
581	557	41381	391	137	100	-2409	-414	17	465.802
20988	1467	383010	17180	5904	328	480333	20458	36.125	466.002
120	439	7692	573	-26	67	-2312	214	11.625	466.231
203	341	8624	954	-18	47	-2311	419	11.75	468.443
403	896	20488	363	67	212	-3009	-41	16.125	472.314
250	453	15440	1320	33	98	-3009	744	14.125	472.666
2144	1559	153007	3274	597	411	194249	3474	36.125	472.712
550	591	35097	908	82	85	-3731	-102	16	473.215
327	467	17076	913	67	82	-2948	886	14.625	474.002
167	424	8886	287	-1	52	-2874	388	11	475.728
259	386	16059	775	45	87	-2009	785	15.625	476.327
186	400	9445	-12	33	59	-2887	-433	11.625	476.369
1485	1158	45188	1205	315	274	52045	1245	30.125	476.773
6302	1645	103791	8071	1687	396	123399	10034	31.75	477.064
9725	3506	330734	15165	2791	1026	428318	19230	37.75	477.539
11553	3131	228719	7211	3218	884	283017	10100	35.125	477.779
203	454	21949	954	-28	62	-1480	796	17.125	477.877
6223	2813	160014	3933	1715	748	198176	4805	34.375	478.115
3302	1257	135514	1324	848	350	170645	2176	35.5	478.32
557	625	27616	91	136	133	-2529	-176	16.625	479.515
40703	12384	1456469	55725	17013	4857	2404599	90837	58.375	480.906
3115	3611	426327	933	887	1094	564028	1028	39.5	483.936
7203	819	254168	6624	2024	147	318488	706	35.625	483.972
571	976	38983	646	112	234	-3135	-313	17.25	486.774
162	302	3207	395	-2	-35	-1824	-560	5.25	489.966
398	493	14847	366	65	116	-2694	-412	14	490.468
377	450	22053	437	56	59	-3045	207	15.5	491.878
2137	3595	109178	404	517	979	130331	581	32.375	495.252
515	866	46550	720	92	268	2504	1386	21.375	496.05
258	399	17314	434	42	45	-2954	-51	14.875	498.977
339	548	36572	61	64	107	-2621	-282	18	502.268
9681	4925	231786	1006	2815	1429	295493	443	36.75	503.704
2470	3243	49438	1478	561	809	54421	1589	28.375	503.736
1195	1027	3192	230	111	124	1398	234	7.25	504.518
332	334	10773	468	60	37	-1161	329	13	504.543
2135	703	90376	3393	558	184	73	1102	19.5	505.411
3306	3207	123841	1877	927	864	152269	1584	33.375	505.769
153	310	12968	629	0	83	-2495	91	14.125	507.949
507	449	14877	103	80	89	-2927	-183	14.625	512.751
323	1015	8168	-29	43	234	-1756	-283	12.125	513.958
10546	3719	206005	6693	2940	1052	251977	7872	34.25	515.118
289	680	5069	254	32	37	3519	-940	12.625	516.437
2483	1559	92145	495	645	411	114015	300	34.375	517.266
2080	1238	16840	2887	405	262	16852	2627	23.375	518.191
364	596	3105	168	52	64	-1182	71	6.25	520.512
41383	11113	901985	38679	12511	3435	1214174	51069	48.125	521.934
5368	2175	193110	1062	1470	570	243822	1721	35.5	522.299
1094	1064	57520	1344	247	193	64278	1662	28.875	522.43
439	576	8526	1212	27	50	-3197	386	9.5	522.782
19935	6102	547350	1708	5749	1764	709069	1371	38.375	524.132
1837	2651	236410	1845	415	721	315623	3369	39.125	524.411
208	1076	24856	585	50	218	-2730	856	16.625	524.619
214	398	13231	405	23	39	-3629	423	12.5	525.066
763	673	7780	768	122	103	-2010	74	11.75	526.129
1692	1009	69578	723	401	242	3010	421	20.5	526.351
686	741	22886	5	182	151	-3190	-485	15.5	526.515
202	374	7531	533	31	54	-2924	528	11.125	526.759
7969	4024	217927	1697	2346	1321	278188	1109	36.25	527.598
26638	4343	565540	19316	7835	1219	754591	23660	45.375	527.619
882	961	33866	704	164	268	-2468	144	16.875	527.77
99	301	6315	234	-29	20	-1960	193	10.625	527.911
162	494	3824	92	-12	67	-1884	-543	7.25	528.168
193	447	3361	640	5	78	-2067	-451	5.375	528.187
22	453	6135	312	-22	1	-2274	446	9	528.448
1483	1190	74909	132	352	325	88231	-577	31.875	529.536
1658	2260	75329	631	395	590	89118	241	31.75	529.586
590	593	30001	465	119	109	-1389	-558	17.75	529.635
1778	1085	53647	324	449	231	-2370	-37	17.75	529.937
160	386	10305	634	13	93	-2124	-193	13.375	529.95
209	548	7493	677	-2	77	-2467	1019	9.25	530.043
1155	804	62880	1870	300	187	-838	524	19	530.543
109	378	3550	252	6	52	-1964	152	4.875	530.976
906	794	56344	1254	253	220	-2117	1529	18.25	531.642
179	329	23814	377	18	52	-3779	85	15.375	531.983
605	2120	3959	330	62	257	1497	60	7.75	532.179
11256	9607	388492	2730	3440	2842	515872	2939	41.5	532.344
406	553	30321	702	82	106	-4643	482	15.125	532.713
608	554	26421	1857	134	134	-2177	1763	16.625	532.852
215	406	14017	364	14	37	-2219	262	14.625	532.957
302	618	24015	622	26	175	-3282	7	15.625	533.299
3024	2797	124506	2187	815	774	143642	3634	31.375	533.385
474	563	14329	311	112	137	-2050	277	14.875	533.945
689	925	56509	534	199	271	3160	-13	20.625	534.15
5943	3377	280918	549	1652	958	355347	252	36.75	534.4
248	535	16011	440	34	85	-4274	122	14.25	534.609
770	1030	30275	977	196	206	-2638	89	16.875	534.991
2988	2789	277130	1127	832	711	371950	1930	39.875	535.126
465	710	55642	157	60	65	73299	-704	35.125	535.163
6130	3806	283298	2458	1764	1113	369796	3186	37.875	535.277
3965	1696	195323	5559	1103	406	239314	7241	34.625	535.389
2503	3243	131988	1625	740	909	176284	2484	38.125	535.582
4852	1904	179597	3586	1321	506	223181	5643	34.75	535.744
12612	4182	436871	12051	3663	1144	573781	14521	39.5	535.782
67097	27827	650229	12356	20581	8460	883126	15708	47.125	535.838
362	1575	55873	1056	71	422	64508	-363	30.125	536.452
881	552	54960	2140	212	93	213	1167	19.25	536.589
3099	3691	142305	937	782	993	175099	509	34.5	536.726
973	878	36314	1413	254	161	-3052	608	17	536.913
178	413	24098	436	16	49	-3184	-139	15.75	537.416
453	1276	30397	1126	60	285	33365	1930	28.25	537.648
401	1054	12834	614	70	200	-2528	905	13.75	537.827
1176	896	72490	1448	266	224	2074	1281	19	537.959
645	674	20005	-174	114	117	-2258	-462	15.875	538.252
271	668	20351	501	45	138	-1894	395	15.875	538.39
164341	20418	2127076	97117	51463	6330	3023484	129667	82.375	538.616
10311	1254	222771	12433	2367	275	282791	16069	37.375	538.673
335	833	51396	316	-188	127	850	603	19	538.75
0	519	19511	520	-255	99	-3675	-171	14.875	538.832
0	770	8468	143	-142	103	-2628	-471	10.875	538.924
198	614	36290	20	-15	187	-1128	-636	18.25	539.387
154	374	13531	367	-16	25	-2584	-302	14.5	539.482
5661	1886	273847	5058	1568	481	350345	6972	37.125	539.52
394	639	13145	185	6	116	-1560	-377	16.375	539.586
91	313	3260	602	-23	22	-1739	503	4.625	539.982
3689	3542	126784	2545	1051	982	159299	3114	34.75	540.2
10302	2525	278819	10143	2904	654	354096	11038	36.625	540.249
67	693	12521	573	-63	135	-3232	585	12.625	540.311
76	303	6648	59	-8	32	-1990	-478	10.125	540.476
185	692	14679	894	4	276	1018	767	27.125	540.619
3475	2158	217854	1067	924	632	280743	2104	37.125	540.99
183	492	16072	-8	-19	83	-3323	-127	13.5	541.84
17517	11550	676696	3624	5461	3526	923601	5264	42.125	542.082
2275	1409	97456	823	518	336	117579	935	32.375	542.095
1242	1285	99808	860	318	309	122759	978	33.625	542.231
2234	1931	28595	1086	494	480	32875	1017	27.375	542.321
332	500	42440	977	19	54	48566	1010	29.375	542.357
4963	2035	279634	1310	1325	498	359884	2116	36.5	542.37
2560	2038	58004	797	546	460	59293	878	36.375	542.473
463	1324	29121	1150	60	301	31678	1765	26.75	542.552
227	509	14682	1212	59	102	-119	182	23.875	542.877
171	467	6840	374	8	30	-1741	-280	11.625	543.092
5585	3315	214812	1269	1612	950	276278	1386	36.625	543.308
86	368	5340	-40	-10	33	-2969	-723	7.5	543.577
943	1093	13114	797	205	189	-3923	297	12	544.181
4536	2348	135714	752	1310	739	173184	101	35.375	544.495
172	437	8399	473	1	55	-1893	241	12.25	544.581
2432	1594	18698	3692	610	378	21458	4189	26.75	544.608
148	319	6957	159	4	20	-2716	-695	10.625	544.871
124	711	8352	358	9	122	-2484	-350	11.5	545.228
14525	4815	398716	1240	4185	1441	521944	1792	38.875	545.277
308	354	7985	437	8	41	-2847	-9	11	545.459
365	340	16478	94	79	67	-2093	21	15.25	545.493
636	559	23414	482	137	138	-4027	-169	15.625	545.705
1896	1217	84243	1448	464	302	100890	1556	32	545.924
6871	5901	348770	1254	2721	2028	606519	1724	80	546.014
309	496	9022	42	38	40	-3095	-170	11.375	546.334
75239	13203	1323747	60565	23696	3959	1791012	84773	50.625	546.579
0	312	8754	222	-132	21	-3088	-128	11.125	546.778
104	362	32080	1251	-73	28	-2818	-164	16.5	546.827
57	320	4624	550	-22	42	-1964	502	6.625	547.468
439	617	32375	277	86	145	-1821	24	18.25	547.607
367	791	16870	1034	67	143	-3832	347	14.125	547.799
215	332	8383	560	29	72	-2174	-839	12.75	548.119
115	400	3637	651	13	28	-2207	437	5.875	548.168
1694	2301	60105	200	469	558	72260	-543	32.25	548.528
1189	787	26825	20	307	176	-2078	-13	17.25	548.578
277	521	9401	21	41	112	-3074	-792	11.25	548.79
4049	2859	130796	1083	1101	841	165530	1286	34.875	549.259
34828	14900	929146	17007	11712	5012	1362969	21829	46	549.585
93	370	6695	164	-24	52	-1807	-432	12.375	549.931
1534	1982	88197	453	415	528	109410	-1071	35	550.327
431	999	55118	206	111	207	588	-675	19.375	550.567
977	1224	97485	899	185	285	121170	481	34.5	551.187
257	349	12148	840	35	28	-3475	923	13.125	551.452
467	684	3128	1215	73	114	-982	1306	8.625	551.532
15080	6194	496463	3165	4407	1769	627216	5097	36.5	551.653
107	410	7328	248	-2	69	-2881	265	9.875	552.044
667	642	73765	347	165	135	-2235	322	18.5	552.182
166	373	8724	605	9	55	-2159	524	12.125	552.426
265	371	13630	336	22	95	-3982	-256	13.25	552.693
269	573	8163	796	17	133	-1286	-425	13.5	553.184
103	382	7678	-8	8	79	-2243	-376	11	553.563
9857	1682	225394	7888	2881	474	282340	10814	35.5	553.889
3308	1654	142930	3434	929	375	172545	4276	33.5	554.384
4800	4261	218494	1194	1382	1192	287504	3128	38.875	554.41
9604	2867	391633	8892	2742	796	518771	14432	45	554.581
1264	737	41640	588	318	198	-21	511	18.875	554.733
76	403	5431	559	-14	64	-2131	196	8.875	554.794
1360	766	35778	778	316	136	-1228	79	17.875	555.121
8313	3479	263562	5408	2351	914	338778	8833	37	555.398
1057	1037	47366	-50	268	258	-1470	-435	18.375	555.605
2726	835	90463	1893	749	222	2790	869	19.75	555.845
31	393	4211	-345	-25	44	-1868	-799	8.375	555.927
42532	14852	575236	2449	12414	4343	765159	4542	40.25	555.975
749	1069	32820	280	54	195	2515	38	18.625	555.999
3628	717	133715	3314	961	196	6556	867	21	556.25
10151	1064	208025	8133	2902	264	21386	4236	23.25	556.324
26071	23169	1020917	7253	8411	7078	1441755	10242	45.5	557.157
621	825	36863	157	121	175	-3666	-722	16.75	557.593
7921	2843	307717	11915	2276	837	394501	14503	37	557.76
4496	2075	171766	1643	1286	607	217883	1445	36.25	558.881
280	716	21769	574	28	135	-4122	207	14.375	559.037
235	521	11979	-51	27	102	-2238	-589	14.5	559.111
399	767	22019	737	89	152	-3900	40	15.125	559.818
3093	1945	79639	1192	765	444	95698	-666	32.5	560.013
355	746	17778	261	67	102	-3654	-107	14.375	561.084
1006	640	49860	297	259	136	-2306	143	17.625	561.127
394	564	14395	397	88	122	-3829	162	13.25	561.169
873	2162	163430	796	203	523	202632	591	34	562.099
924	1127	4838	597	137	167	-2734	759	6.875	562.445
1320	1616	87986	3221	329	370	103062	5247	31	563.017
320	426	21543	290	44	66	-1093	222	17.375	564.619
30983	11321	785295	7477	9274	3398	1081732	9991	42.125	565.404
813	738	31653	825	166	166	-1806	442	17.5	565.771
5985	3987	117990	1370	1622	1131	144162	1367	33.5	566.262
301	886	29907	305	55	203	-3584	-370	16.25	567.242
1156	1626	53307	628	271	405	61359	162	29.25	568.497
126	417	14294	87	-8	44	-3527	-212	13.25	569.326
782	1183	33392	1369	168	311	36888	566	27.5	570.014
8259	3050	237194	422	2381	888	301677	-357	36.625	570.209
452	464	42553	542	74	112	44735	108	27	570.247
25103	11671	784477	4055	8192	3815	1070495	4866	43.5	570.479
29	627	11763	-127	-75	111	-2888	-602	13.5	570.634
154	403	6867	348	10	51	-1873	-2	12.125	571.494
15006	3366	320718	13520	4300	937	402267	16318	36.5	572.603
2944	873	48994	1354	821	228	2528	308	19.875	573.251
54691	16989	1395346	55991	17903	5434	1956761	74829	52.75	573.263
111	341	16523	238	-63	56	-2746	-311	15	573.396
399	600	14410	447	66	137	-2175	-552	15.125	573.623
15732	2269	265208	6356	4537	578	334125	7322	35.75	574.846
9421	4368	384508	2158	2719	1254	499739	2113	38.25	575.496
999	782	82277	236	244	209	7824	354	21.75	575.667
1333	1291	20660	2528	336	410	25400	2681	29.125	576.187
194	1106	4138	-82	4	183	2267	-322	10.5	576.381
3140	2829	164294	1411	830	753	207381	2550	35	576.503
273	927	6661	-350	42	200	-2871	-570	9.5	576.687
784	646	24719	330	168	133	-3152	461	16.25	576.825
13785	3833	377847	8469	4064	1098	493974	11450	37.875	577.29
209	306	12011	125	3	43	-2621	-553	13.625	577.357
6704	5908	97030	762	1943	1715	126762	572	36.25	578.891
281	570	16646	779	28	65	-3149	-106	14.875	579.277
6700	1989	182761	4484	1891	463	226774	7131	35	579.579
4783	3749	204628	2191	1406	1110	285803	3629	40.25	579.694
1179	566	37223	313	295	105	-2055	56	17.5	579.796
302	766	4433	805	29	109	-2103	22	7	579.829
785	811	25679	-17	214	212	-3466	-500	16.375	580.777
3295	2086	233859	1359	929	552	299275	2146	36.5	582.081
2082	1543	417272	932	587	446	597619	192	80.125	583.09
260	529	10242	153	-5	93	-2655	-19	12.625	585.62
307	740	8324	73	44	100	-2690	-313	11.75	586.374
276	495	8066	426	58	114	-2932	-476	10.5	586.921
3383	1773	143642	661	964	494	178395	1020	34.5	587.171
197	370	3689	201	3	36	-1636	54	6.5	588.043
3967	2947	105978	1142	1091	838	131655	782	33.75	588.135
2842	3389	232333	991	719	947	313173	2816	41.5	588.182
8362	4571	66357	7843	2545	1426	94336	12815	38.25	588.274
130	323	41124	930	-9	49	-850	894	18.5	588.368
3040	1735	70651	270	788	424	83440	480	31.625	588.394
1450	1935	93198	1065	376	492	112348	1507	32.375	589.425
977	488	35122	784	222	98	-2550	338	17.375	593.885
662	387	4445	452	78	78	-2175	187	7.625	594.821
400	449	41311	43	80	70	-438	-330	19.125	597.145
253	549	15225	306	41	121	-2480	-251	15.25	599.083
296	473	18446	775	60	89	-3098	488	14.75	601.375
4803	2118	194422	787	1353	574	250110	1211	36.5	601.461
169	302	8141	1196	-19	60	-2515	1167	11.5	603.531
1702	1342	103347	286	459	404	125838	127	33	604.822
329	549	13305	838	52	128	-2282	231	14.625	606.349
139	433	9174	347	0	46	10852	-123	22.125	607.622
517	1170	30725	1187	84	283	33128	1541	27.5	609.586
1913	2083	101063	751	478	513	119166	1703	31.875	609.698
1146	551	61172	1498	275	104	-148	447	18.75	609.83
559	831	19131	1120	135	153	-4012	534	14.25	610.248
685	553	24577	27	149	117	-2732	-283	16	611.154
8323	5046	257417	2078	2347	1462	332772	2046	37	611.361
7742	4934	309542	877	2239	1401	410603	-411	38.5	612.248
245	372	4692	691	26	37	-2575	219	7.25	613.35
222	569	20606	59	8	123	-2743	-177	16.25	613.859
147	409	18433	212	1	55	-1911	158	15.75	615.177
328	445	27857	248	44	107	-4385	46	15.5	616.02
182	425	14242	646	9	62	-2703	593	14.125	616.541
93	462	3494	372	-10	72	-1919	362	4.875	617.687
109	620	10897	219	8	174	-2517	-497	12.75	618.155
427	665	24877	178	94	103	-1025	-277	18.25	619.191
800	644	24994	621	195	146	-3242	188	16.25	619.5
354	436	20334	498	54	54	-3122	106	15.25	622.259
5965	3031	164021	1286	1609	901	207435	1762	35.25	622.706
623	615	36119	1004	164	138	-4291	-227	16.25	623.727
4308	1349	122337	5334	1206	325	150220	7203	33.75	625.059
5161	3367	181130	656	1395	934	228315	3	35.5	625.963
124	359	5352	623	-6	14	-2372	573	8.625	626.821
794	814	42540	580	135	147	-1670	85	17.625	627.168
29	642	17775	37	-50	137	-2314	-26	15.5	628.258
9490	8368	246592	2259	2711	2460	310126	1829	36.125	629.032
91483	17124	1760935	38487	27114	4984	2435140	48102	70.625	630.476
18651	4653	363605	16909	5365	1342	468650	21591	37.875	632.927
97	312	8360	802	-4	27	-3179	466	11.25	633.165
5296	3123	126438	1014	1453	763	160893	1657	35.25	633.403
2129	1549	120807	1135	606	485	151392	2282	35	633.445
581	1019	23334	601	131	225	-2392	-657	15.75	633.694
1497	1988	152263	1297	338	523	191109	1005	35.625	634.069
189	314	13257	433	12	18	-3051	-206	13.5	634.328
142	350	6084	159	-24	48	-2594	-136	9.25	635.126
141	539	6837	40	17	76	-2913	-393	10	635.697
1182	757	60315	2064	298	171	-41	1403	19.375	636.166
217	663	24018	213	7	107	-3084	-148	15.625	636.591
260	371	13622	340	16	59	-2579	-115	14.375	637.135
426	599	13334	1363	61	129	-3184	1052	13.625	638.082
894	683	69515	992	233	203	-824	-48	19.25	639.212
32543	16906	573003	3285	9922	5145	772566	5124	42.125	639.396
662	1101	8422	1777	59	95	5879	2555	16.75	639.411
0	486	24599	1773	-71	24	-2893	1153	16.25	639.53
6511	7190	400247	1493	1891	2054	533910	1730	40	639.705
660	807	78776	404	151	213	5233	462	20.75	640.055
24855	3923	479804	18996	7258	1119	615374	25517	37.75	640.269
925	1561	108550	393	125	397	142173	-616	36.875	640.31
172	587	13412	361	10	78	-3291	403	13.5	640.576
5144	4317	210167	1338	1460	1269	277931	733	48.25	640.626
148	339	20400	380	-25	33	20068	418	24	640.642
11285	5717	396176	10048	3236	1618	511451	14064	38.375	640.772
335	467	19533	642	57	65	-2784	-686	15.75	641.11
545	481	27292	664	78	117	-2852	309	16.375	641.189
5189	2026	192635	7036	1452	601	236873	9681	34.75	641.415
359	802	19529	989	38	196	-3355	24	15.5	641.421
252	467	13767	1425	43	102	-3437	56	13.625	641.492
419	503	29126	366	78	97	-2004	-100	17.625	641.69
5441	1452	145454	6994	1514	353	179994	9458	34	641.742
32683	15098	746243	7305	9914	4584	1004576	9502	42.125	641.901
853	507	49546	1109	165	84	-220	-171	18.875	642.032
0	314	4526	215	-288	-36	-1901	-337	8.625	642.639
0	814	24673	443	-173	167	-2286	233	17	642.779
169	360	42283	528	-88	36	-177	548	19.25	642.821
0	793	4848	554	-159	127	-2100	-29	8	642.866
1201	1388	85921	1726	261	302	106704	2425	33.25	643.113
15586	1695	297896	14892	4331	447	365289	19087	35	643.691
0	407	10196	640	-36	82	-2562	752	12.875	643.841
1307	1242	62659	810	313	392	68278	1015	29.25	644.239
2840	2264	162169	1083	768	630	208939	2603	36.75	644.366
1103	848	56344	1422	329	218	-211	104	18.625	644.489
390	427	24072	604	69	77	-589	-802	18.5	644.625
264	524	18795	1040	39	109	-1887	361	15.625	645.177
133	535	7497	153	9	79	-1872	-525	12.125	645.282
3956	2530	205857	593	1105	681	258816	598	35.375	645.413
402	545	21116	252	57	110	21648	-713	25.125	645.447
3165	1932	150337	570	906	496	189490	433	35.25	645.528
1820	1021	12211	1150	358	195	-3212	-575	12.875	645.855
359	654	35252	381	64	146	-1174	134	17.75	645.919
547	619	54269	387	120	124	-294	-68	18.625	646.021
200	428	19537	612	0	93	-2318	426	15.375	646.157
154	397	24460	954	-20	110	-3870	-396	15.25	646.306
2692	1380	184965	992	715	341	235270	847	36.125	646.494
1005	1291	48234	507	221	295	55376	388	29.375	646.554
1121	942	41204	1285	293	247	-3199	259	17.375	646.921
889	1306	42525	1211	225	341	48622	916	29.125	647.311
213	418	12652	286	8	11	-1962	-564	15.375	647.666
866	1040	33639	622	220	272	-2678	550	17	647.783
123	420	5338	807	-12	68	-1443	297	11.125	648.184
356	774	14586	308	77	128	-2385	-446	14.875	648.217
1131	1690	57227	934	312	459	68288	33	36.75	648.652
197	399	7528	338	44	78	7477	109	22.5	648.666
773	1038	40451	988	195	266	44465	1006	28.125	649.182
31530	16092	536479	9112	9722	5067	750352	14512	43.375	649.474
20755	7564	455862	17722	6042	2116	591463	25111	38.875	649.483
0	316	4554	315	-89	17	-2190	177	7.75	649.661
2041	1599	118286	1442	459	444	145841	3314	33.875	649.854
21	326	6227	-12	-64	0	2091	-309	12.5	649.876
143	1032	9278	603	4	202	-3043	944	10.875	650.015
186	325	8566	552	10	66	-2845	265	11.375	650.212
2676	2587	147558	1663	700	674	188209	1928	36	650.964
412	413	28157	789	79	94	2534	391	17	650.988
3482	2426	74435	3595	1078	825	123794	6317	64.375	651.305
1365	1720	80704	801	269	387	98442	66	33.5	651.417
462	795	37911	355	66	125	15422	57	19.75	651.44
8968	3564	284160	2830	2605	1006	371479	5090	49.875	651.605
705	657	28993	372	121	128	-2936	680	16.875	651.947
180	315	13092	324	5	60	-2547	290	13.625	652.067
29	326	5265	343	-28	38	-2017	-68	9.375	652.091
232	493	22153	288	14	133	-2753	252	15.625	652.69
7253	3211	195160	2203	2031	848	253956	2523	36.625	652.734
408	483	21948	594	83	115	-3879	816	15.125	653.104
996	1872	35534	1146	183	479	36116	705	25.5	653.292
131	391	14267	538	-20	61	-3898	759	13.25	653.321
5617	2823	112522	5536	1525	787	135220	4517	33	653.482
14227	9020	217667	3572	4118	2627	288445	5796	38.375	653.502
125	337	4422	-70	-17	28	-1810	-248	7.375	654.01
66	534	11423	714	-12	89	1383	-542	15.625	654.247
483	558	35401	148	72	99	-16951	-176	10.75	654.252
161	437	12978	375	9	40	-1951	-40	15	654.652
127	303	6156	144	-14	7	-2201	-308	9.375	654.824
208	350	3594	-197	28	50	-2064	-770	6	654.955
160	346	7938	268	-22	37	-2174	-236	11.75	655.001
953	1122	59108	872	248	248	3301	414	20.375	655.49
61	339	8583	95	-35	24	-2783	-779	11	655.805
537	432	27719	879	112	45	-355	190	17.875	656.114
1342	2236	34712	1084	279	566	36791	-195	27.25	657.023
17848	1745	248039	12628	5028	509	306568	15509	35.125	657.074
5796	1557	126647	5341	1641	324	155278	5577	34	657.315
735	789	92360	634	170	100	14421	-393	25.5	657.626
363	761	14559	116	51	123	-3801	-1408	12.75	657.841
349	462	23526	643	67	9	-3308	287	15.25	658.331
422	1278	49248	803	123	319	55020	646	29.125	658.356
2103	1604	144711	814	511	410	180205	1202	35.5	658.438
246	318	14386	1247	9	47	-3091	732	13.125	658.58
15480	6805	592760	12719	4535	1862	794001	16157	41.125	658.895
230	474	15641	228	22	74	-3979	273	13.25	659.119
14438	2097	299502	12367	4044	554	367749	14413	34.375	659.16
250	946	7242	716	5	134	-3037	74	8.75	659.451
675	426	24597	386	118	93	-3317	-38	15.625	659.976
372	479	20093	608	38	62	-4135	-112	13.625	662.773
289	1079	16201	82	42	200	-3715	-230	13.375	663.253
94342	13701	1307417	55106	28305	3955	1735537	73246	46.25	663.38
2131	1929	341055	1835	326	510	453796	2973	40	663.539
1023	1003	45512	983	233	227	-406	567	18.625	663.995
406	841	14503	1166	60	177	-1842	1019	14.875	664.066
23605	13730	518888	3318	6846	4050	690843	3646	40	664.709
7514	6044	141553	2506	2010	1650	169705	3029	33.25	664.986
333	717	27470	663	70	139	-3080	149	16.25	665.566
342	394	17574	995	74	41	-1827	979	16	665.903
251	391	35011	786	20	121	-462	-228	18.125	665.96
263	472	12218	1441	65	98	-1377	1176	15.125	666.151
727	1030	18400	311	103	138	-10919	-342	8.625	666.156
299	598	31424	347	70	133	-2921	-366	16.75	666.21
5200	2825	190373	1579	1379	832	241225	2014	35.75	666.563
826	653	50743	740	135	143	-836	481	18.375	666.751
461	617	14402	477	79	88	-2706	483	14.5	667.065
626	690	37265	1438	121	159	-1239	1048	18.25	668.228
5230	1273	100557	5315	1386	246	120407	6983	32	668.283
169	458	14463	223	22	78	-2596	-295	14.125	669.199
194	347	10479	156	23	16	-3312	58	12	669.419
195	579	13302	856	16	117	-3496	-252	12.625	669.648
977	1148	45943	740	277	301	52900	897	29.25	670.149
250	516	15738	639	31	132	-2930	244	14.25	670.323
58	316	3253	286	-13	-11	-2089	-1193	5.75	670.953
14915	4514	388408	13330	4370	1282	508166	17266	40.25	670.985
225	422	20341	528	25	100	-3396	276	15.25	671.494
14322	7411	472371	1216	4227	2121	620676	1167	39.25	671.993
529	361	32429	890	88	16	-1259	-647	17.5	672.553
198	343	5587	1460	0	49	-2044	-84	11.125	672.642
149	442	4575	465	10	45	-1775	-58	9.25	673.326
7834	1344	236772	9123	2148	354	289763	10757	34.5	674.225
232	349	12075	523	4	71	-2796	449	13.125	674.445
823	781	24509	601	184	156	-3198	267	16.125	674.637
8566	4627	364888	1959	2471	1384	477063	2507	38.625	674.759
8812	5908	566363	1952	2557	1683	743647	2575	39.375	676.106
485	648	16007	225	68	122	-2410	-30	14.875	676.432
9712	3409	274526	8755	2722	1012	358657	11484	37.5	676.475
184	316	22844	344	-7	69	-962	-435	18.5	676.866
175	457	7373	867	39	84	-2685	-123	10.875	676.967
69	301	6622	312	-34	37	-1063	-32	12	677.385
654	575	17270	-74	136	90	-3261	-526	14.875	678.793
10716	3915	226433	1748	3042	1035	303778	1105	41	679.736
4479	6221	188125	1132	1228	1786	243748	1452	36.875	680.002
116	365	3735	152	4	50	-1998	265	6.625	680.966
1192	759	36942	419	265	186	-1107	55	18	680.996
551	856	21163	397	113	247	-1843	325	16	681.516
3264	1503	141111	1146	859	349	171353	992	33.875	681.699
8748	7844	657063	2493	2749	2553	941242	5936	50.5	684.731
22851	3348	379581	14507	6517	1007	482627	17459	36.5	686.31
13182	10239	570730	2370	4422	3487	819757	3763	46.125	687.703
240	330	19528	-32	61	35	-1123	-1182	18.125	688.627
1942	2161	71595	36	544	637	86015	-346	32.375	689.215
141	457	7874	276	8	85	-1886	379	12	689.84
781	1292	132505	12	174	409	172478	-444	36.625	690.504
4051	1508	131230	1253	1139	450	174449	241	67.25	691.931
277	497	3032	428	31	58	-2159	639	4.375	692.007
312	619	46898	149	47	141	-603	-203	18.875	693.001
158	399	5321	352	5	49	-2697	126	7.75	693.849
2164	1706	76212	899	552	401	91731	46	40.25	694.562
387	1713	57965	1162	112	460	70368	233	32.5	695.374
4802	3336	110011	439	1268	898	133384	105	32.625	696.244
542	448	5110	32	68	42	-1851	-274	9.25	697.586
9711	5190	297692	2003	2802	1537	385125	3029	37.5	697.751
608	566	14697	240	106	90	-3513	-180	13.5	698.099
259	965	13737	454	26	172	-2562	-683	14.25	698.851
222	2256	3226	-139	-7	262	1734	-433	8.25	699.369
514	790	6395	970	102	166	-2072	-497	12.25	700.868
8591	7274	228198	1015	2588	2144	296848	1055	37.75	702.705
127	306	12948	238	5	58	-3360	226	13	704.292
288	592	23195	609	31	148	-2115	-202	16.625	706.294
1283	1927	40161	808	306	557	51170	1779	33.5	706.951
59537	60465	2746508	17946	26202	23571	4580753	29261	104	707.615
15782	15273	636036	24770	4857	4564	862312	31116	43.375	710.418
263	436	9816	533	1	104	-3210	594	11.5	711.102
1386	1383	56286	648	352	330	65132	520	30.25	711.157
164	319	21231	637	-16	-16	-2819	-129	16.25	712.32
23	366	7097	352	-27	47	-2869	277	9.125	713.504
77	321	4431	106	-8	42	-2228	-85	7	713.794
157	362	5977	-13	-3	32	-2620	-53	9.875	714.209
184	689	17995	412	30	136	123	529	19	714.326
0	409	3556	313	-36	80	-2254	145	5.375	716.367
230	665	12285	368	33	109	-2106	42	14.625	717.811
283	687	19933	351	46	165	-4234	-598	13.875	718.314
58388	10964	694035	27714	16925	3226	903198	34260	42	720.556
0	489	12726	801	-92	105	-2844	168	13.125	720.786
1064	838	36835	768	224	158	-2645	-304	17	722.927
335	574	6095	545	24	112	-2523	566	9.25	724.476
715	625	30958	1309	158	165	-1427	6	17.625	724.579
5266	4655	275967	1159	1457	1242	352164	2159	36.625	724.668
1045	469	26672	556	221	56	-3320	-443	16.25	726.295
21	648	8982	115	-44	96	-3391	-215	11.625	727.876
133	301	6920	291	-17	-4	-2335	79	10.75	728.633
140	346	14421	41	-8	30	-3361	-157	13.5	730.628
196	349	10998	241	12	36	-2921	-450	11.875	730.674
147	479	3665	457	-2	62	-2114	-425	5.75	731.607
3476	2864	75360	831	900	709	93126	1265	32.875	732.292
4469	6266	198199	1353	1204	1700	248832	2068	35.625	732.516
126	368	31514	561	0	-18	-4063	-218	16.125	732.884
1020	1192	33534	1516	219	240	36314	2696	27	732.938
1980	1216	66782	459	518	303	84412	366	35	732.983
102	339	7775	246	-24	41	-2667	240	11.125	733.332
242	443	45849	1446	26	80	-2222	576	17.625	734.78
481	424	28239	1035	89	27	-3222	-201	15.875	734.897
4952	1345	195243	6130	1337	344	239876	9211	34.5	735.294
2417	3311	177135	1135	628	924	219097	2563	33.875	735.353
4	427	8791	432	-33	35	-2297	-306	12.5	735.383
1960	1878	94098	1186	481	488	115361	1229	33	736.103
1961	2026	256065	518	561	546	342012	249	39.125	736.423
5374	4803	234774	1348	1447	1328	295895	3159	36.125	736.659
5203	1934	146612	6486	1389	496	182034	8296	35.125	737.082
8993	1206	149381	8493	2473	290	180344	10154	33.625	737.229
131	486	3637	143	1	54	-1158	-309	7.625	737.386
176	729	12227	643	24	132	-3803	-380	12.375	737.57
762	778	43673	500	118	180	-960	-618	19	737.657
1288	723	37163	70	304	149	-1052	-475	17.75	737.851
465	430	31732	1463	80	95	-2066	33	17.125	738.502
845	2069	72872	745	189	571	86393	-158	31.625	738.832
5524	5324	300360	1126	1563	1454	386155	1510	37.875	738.912
304	418	15727	1240	31	126	-2175	896	15.25	738.995
0	492	7137	1257	-57	57	-2276	864	10.875	739.012
6249	4810	203124	1271	1774	1238	253300	1887	35	739.061
514	432	23889	-66	103	70	-4331	-594	15.25	739.427
2053	3050	55229	618	579	832	67628	570	33	739.654
2194	1664	105319	611	594	370	129802	531	33.375	739.993
4861	1742	192233	5497	1287	455	235028	6607	33.875	740.299
4562	1194	182886	6375	1152	269	221437	8780	33.75	740.353
951	1345	105219	172	136	398	142056	-915	48.625	740.388
418	752	19539	1146	56	70	-2815	167	15	740.447
439	327	28158	114	74	26	-3202	-14	16.375	740.574
1918	1587	152598	1110	517	351	190471	1047	35.25	740.848
247	518	9194	263	35	85	-3068	-111	12.25	741.435
155	400	11064	287	27	81	-3163	-882	13	742.326
154	366	11583	586	8	40	-3398	85	11.875	742.557
3507	1830	151106	878	926	453	181129	1776	32.75	742.572
203	626	9126	777	21	92	-4015	-650	9.875	742.649
918	568	16064	1098	200	138	-2220	469	16.375	742.923
196	493	29029	841	-11	114	-2066	-633	17.25	742.984
1105	989	25712	1106	226	211	-2116	301	16.625	743.011
4188	2894	77339	1533	1010	723	83141	2158	28.5	743.021
212	521	4517	780	21	74	-2549	708	7	743.2
203	543	17185	821	-5	84	-3265	-741	13.875	743.41
26652	3313	211080	12919	7538	937	266510	15226	38.75	743.896
450	485	35348	1058	11	84	-3678	47	16.375	744.01
265	414	10459	-26	7	67	-3073	-764	11.625	744.17
1855	2308	136563	1223	475	663	175008	1330	36	744.611
89	450	7636	93	-16	34	-2217	-472	10.875	744.996
106	527	4272	120	-25	64	-2035	-598	7.625	745.051
16	408	14502	768	-79	77	-2096	614	14.875	745.183
332	497	13978	478	59	65	-4280	543	12.625	745.236
111	362	4142	-2	-28	51	-1278	-246	7.25	745.778
196	408	7219	10	-9	44	-2278	-486	10.75	745.973
11912	1481	246970	10021	3262	406	298170	10782	33.375	746.319
4626	1785	142504	4414	1159	438	171625	6957	33.875	746.404
2204	1591	72555	711	532	371	86397	610	31.125	746.455
261	670	33125	533	8	134	858	298	19.375	746.461
189	399	4753	351	2	38	-2472	-210	8.375	746.849
625	460	49128	229	126	133	1313	-508	19.375	747.036
127	422	30877	384	-23	46	-2928	-508	16.625	747.135
15124	3727	390981	12301	4236	1007	501056	14719	38	747.492
8255	2817	240078	1450	2199	694	290266	998	33.875	747.643
6927	7546	249918	2086	1883	2026	318039	3745	37.125	747.673
28643	10176	932315	46146	8636	3075	1256885	59947	53	747.843
15	405	3279	951	-27	66	-1492	437	6.125	748.134
566	1014	31336	347	95	193	-2595	153	17	748.376
16138	8317	743239	3034	4854	2444	993920	5090	42.875	748.388
36289	11821	510867	15920	10118	3427	694582	22634	80.5	748.443
0	406	47758	503	-140	18	-2241	198	18.125	748.448
1602	559	63337	2362	340	91	-563	1605	18.75	748.547
598	898	51775	1361	72	160	-3963	1112	17	748.828
155	414	16227	631	-2	62	-3141	703	14.875	748.984
75	415	14931	361	-44	59	-2944	252	14	749.188
1637	1670	94856	986	449	387	111526	1443	32.125	750.313
115	456	9124	323	-11	103	-1125	308	14.875	750.361
2141	869	27436	1341	407	158	-3743	672	15	750.465
15927	8850	457644	4132	4837	2492	606764	4694	39.625	750.725
1852	1640	112018	1176	422	454	134337	1780	33	750.947
53367	13899	1218282	50323	16074	4163	1643425	66132	47	751.139
455	347	32288	496	51	28	-3797	489	15.75	751.48
4028	1958	114824	3993	987	508	134459	4831	31.75	751.696
3907	2272	97959	1450	1017	613	120621	1384	33.625	751.836
580	761	27876	1301	134	129	-2169	1050	17.25	751.966
214	301	12443	226	13	25	-3413	-309	13.25	752.048
300	346	15960	694	20	16	-3154	356	14.125	752.541
16559	14875	231045	28862	5648	5401	363129	45963	54	753.072
346	353	8564	1387	36	-1	-2819	210	10.875	753.78
13434	1590	273250	10577	3647	388	340024	14357	42.375	753.929
163	342	13127	647	-11	49	-1586	481	15.875	754.305
1549	717	70449	2848	410	148	3417	2126	20.25	754.494
155	413	6035	925	7	46	189	827	15.375	754.511
3532	1918	190027	1309	900	440	238110	529	35.125	754.538
163	302	4139	300	-2	33	-2264	188	7.25	754.755
1070	1114	47851	664	257	278	54673	1012	29.125	754.93
678	904	36391	393	169	214	-619	-21	18.5	755.652
295	556	21939	1183	19	86	-3742	537	14.625	755.793
281	302	15231	640	49	22	-3686	312	13.375	756.279
25945	4018	540413	19313	7345	1161	686736	25247	37.5	756.388
10665	6945	567992	9202	3102	1906	748393	13503	40.125	757.013
173	307	36939	1363	24	58	-918	1140	17.875	757.1
209	419	19905	636	36	67	-3954	553	15.125	757.594
110	326	18576	490	-18	36	-2947	-540	15.25	758.233
4489	2722	149193	834	1177	726	183688	1402	35	758.277
104	659	8970	288	-15	92	-5081	-276	8.25	758.571
352	702	43674	896	90	133	-179	347	18.75	758.965
722	1013	50442	432	166	267	1596	422	20.375	759.461
753	400	31651	1190	174	52	-3716	293	16.375	759.569
12645	7838	358335	11375	4357	2997	722711	15457	90.375	759.637
139233	25087	2347640	84066	45362	7907	3548464	122748	79.625	759.743
5243	3220	276121	901	1327	906	352009	1988	36.5	760.1
0	350	21470	-32	-219	28	21645	-392	27.25	760.133
414	708	39126	835	42	144	-3435	673	16.75	760.264
1436	3154	32756	629	274	790	37632	798	28.5	760.377
1621	1078	72186	2318	371	223	-580	1069	19.25	760.433
225	511	21188	385	16	115	-2222	-132	16.625	760.73
4548	2895	330901	1237	1211	728	415921	881	36	760.798
252	614	11185	409	1	100	-2086	-52	13.875	760.981
104	542	13426	638	-16	70	-2807	36	13	761.007
98424	63839	13928	4182	20251	13024	15727	4232	26.375	761.582
0	387	8454	417	-131	-20	-2606	-275	10.75	761.887
270	541	28660	278	7	82	-4725	-312	15.375	762.293
1242	755	53973	86	290	184	2044	-467	19.875	762.385
3955	3612	148277	904	1099	989	187924	770	35.25	762.486
76	457	7505	203	-30	49	-3342	-363	11.25	762.808
287	708	6315	1240	8	109	-2043	1187	11.25	763.076
678	396	41838	613	201	65	-1044	459	17.875	763.315
772	1407	81289	1335	157	333	94962	2094	31.75	763.586
4982	2847	209389	815	1414	800	264824	613	36.5	763.927
690	1123	26417	894	136	238	-4004	-36	15.25	764.114
383	408	19654	-23	48	68	-3342	-231	14.875	764.225
318	453	26558	350	41	52	126	-160	18.75	764.759
16536	5184	759075	4432	5076	1558	1076561	6309	58.875	764.988
158	485	16385	513	31	81	-1681	-293	16.75	765.279
174	306	6556	517	5	15	-1932	532	11.5	765.352
5710	3573	201670	456	1607	990	264659	-164	38.5	765.486
870	539	51618	1472	183	92	57597	1645	28.875	765.506
1153	1036	35782	669	299	235	-2320	127	17.375	766.232
4286	2726	397182	6788	1206	744	530654	7472	42.125	766.297
740	576	132423	473	145	172	12648	-303	22.375	766.703
336	857	17493	89	26	197	-2559	-14	14.875	767.059
174	824	13103	191	18	87	-3317	227	13.75	767.205
394	820	53094	750	63	193	707	544	19.625	767.373
4316	1348	155640	4631	1133	405	186957	4719	33.125	767.869
7234	3665	319344	1915	2128	1031	413032	1807	37.625	768.165
3466	2727	269695	754	898	705	339557	1198	36.625	768.24
7627	7772	106625	15726	3818	3261	195580	27219	55.625	768.298
881	696	52065	663	117	105	59549	221	29.5	768.336
1773	2518	48444	293	350	542	54484	165	28.75	768.351
514	858	17657	286	90	162	-2573	-467	15.875	768.512
55	441	11651	130	-16	71	-3301	-190	13	768.851
820	760	45639	888	186	136	-805	624	19.125	769.616
3673	3399	133165	866	967	895	162422	1147	33.625	770.201
1041	1160	69123	1266	253	265	846	372	19.5	770.375
265	541	16225	754	34	81	-3747	-346	13.5	770.603
2572	909	70595	2664	671	212	-374	982	19.25	771.544
121	598	8371	133	-8	86	-2568	-66	12.25	771.791
233	404	13222	145	-18	39	-2895	-542	14.875	772.242
589	702	42405	1455	136	128	-1968	1318	17.625	772.49
42716	15101	960001	28028	12813	4675	1287941	38223	45.75	772.875
0	381	8417	427	-185	-6	7291	225	17.75	772.909
8990	2053	276163	3469	2450	525	346336	4252	36.375	773.181
106	572	10892	207	-15	135	-2534	2	12.75	773.57
568	350	25698	552	96	47	-3929	678	15	773.631
7452	3525	340932	4953	2067	922	435799	6098	37.75	773.816
6593	7526	80415	12331	2324	3139	139578	21397	51.875	773.943
18524	8678	1242866	12766	6668	2884	1826832	17652	54.625	774.081
427	533	17598	175	42	77	-3463	59	14.375	774.521
23307	4709	542500	13881	6905	1379	720711	17672	40.125	774.75
884	719	39187	1496	140	167	-2415	536	17	774.847
5495	4456	333175	1957	1532	1311	451284	2714	40.625	774.963
317	649	16623	-11	91	150	-3704	-357	13.875	775.495
242	788	40842	738	27	172	-1142	98	18.625	775.78
219	1076	8754	1646	33	235	7330	1939	18.375	776.665
847	534	48285	394	229	110	-79	-98	19.125	776.724
210	312	10316	558	35	18	-2015	335	13.875	777.326
1551	916	60549	270	398	199	-625	16	19.125	777.462
246	449	27626	563	20	65	-3611	726	15.875	777.729
1515	889	84743	378	376	161	1291	330	19.625	778.096
20711	3909	274202	15722	5858	1114	350206	20284	37.5	779.731
1234	1100	54610	496	273	280	3461	553	20	779.774
0	313	3458	502	-39	36	-1853	59	5.875	780.666
489	475	23498	136	82	84	-1985	-1369	16.375	780.766
437	448	5371	-135	88	57	-2045	-924	9.25	782.041
91	401	4305	11	-17	41	-2133	-261	7.125	782.104
240	359	10275	407	17	36	-2123	593	14.5	782.698
3812	3554	269122	878	1084	985	366126	1427	41.125	783.938
5004	2588	114491	1402	1315	695	143665	1174	34.75	785.032
985	575	59037	561	217	122	-191	579	18.875	786.307
15694	3642	236269	9595	4402	1027	291712	12152	34.75	786.688
1511	1620	102225	557	334	385	124657	-169	32.625	786.719
276	353	34151	676	57	87	-1053	160	18.125	787.394
86030	15741	1723969	73537	25744	4620	2344434	95284	56.625	787.545
0	317	6713	198	-95	57	-2624	-126	10.625	787.786
84	334	6887	983	-19	51	-2806	1020	9.25	789.342
2657	1724	123737	154	692	415	150768	-550	33.25	789.376
1955	871	45000	679	488	205	-2451	158	17.5	789.44
4166	1918	324695	6179	1097	512	411533	7810	37.75	790.73
148	469	5702	424	12	74	-2835	179	7.75	790.792
894	2505	21900	736	185	667	25056	565	28.375	793.322
299	1826	31772	337	53	456	35455	-93	29.125	796.285
15962	5378	276124	2048	4499	1519	348083	2386	36.5	796.407
197	328	4610	27	22	48	-2442	-702	7.25	797.861
1709	1838	125638	1437	452	481	155148	3167	34.125	799.862
186	417	11397	204	24	47	-2183	134	14.25	799.872
1347	1255	77360	229	352	292	92374	335	32	801.961
22879	4653	616899	24267	6767	1394	801656	31899	39.375	802.625
1143	755	30706	510	272	156	-3002	418	17	803.429
216	462	25352	-43	7	53	-4199	-190	15.25	803.885
247	335	6734	457	18	41	-2653	489	9.75	806.777
378	984	14910	503	63	164	-2966	4	13.875	807.341
177	304	14134	-99	6	24	-3600	-957	13.125	807.711
87	310	3352	432	-14	3	-1542	-209	8.5	808.172
1466	2560	55096	607	346	679	63529	714	30.25	809.931
14355	9956	474827	5806	5173	3290	679716	7384	46.875	811.369
145	368	15147	356	26	63	-3145	87	14.25	812.693
2268	1864	61086	739	569	457	70449	177	31.25	813.952
16602	3890	108564	1236	4845	1062	147749	1963	39.25	814.577
304	431	15786	58	16	94	-2299	-678	15.5	815.888
557	455	46719	665	118	104	-1255	603	18	816.361
386	746	14670	129	63	129	-3773	-127	13.5	816.93
949	320	47509	1404	178	49	-216	412	18.625	817.862
1877	913	37540	1944	409	120	-2464	-17	17.5	817.873
902	785	103573	1403	239	181	9805	1056	21.625	818.718
400	952	19629	448	75	200	-4157	17	14.25	819.102
495	865	44442	871	122	193	-2165	656	17.75	819.184
1326	835	56153	492	343	211	-2947	-200	17.625	819.192
50593	6980	494600	23367	14352	1988	636708	29628	37.875	819.79
0	591	9215	70	-118	78	-2741	-172	12.375	819.907
7362	3416	255807	10321	2080	913	323523	11981	36.125	823.017
173	515	13374	465	13	74	-3505	191	13.5	825.022
98	316	5844	461	-18	47	-2509	319	10.25	827.04
331	512	10629	82	32	117	-2272	-147	13.375	829.484
5301	3372	229769	646	1424	930	285792	668	35.25	829.935
289	423	19623	1036	56	36	-560	-473	17	830.189
1114	1872	109359	434	263	498	154412	116	49.125	830.694
76	453	6232	77	-13	53	-2878	-742	9.375	832.007
4029	3661	101574	2326	1129	1077	130994	4418	36.875	832.5
566	895	36567	422	105	180	-2080	144	17.75	833.581
229	424	7634	429	42	14	-2618	-112	11.25	834.086
242	606	9285	148	30	134	-2659	-942	11.5	834.303
1175	1552	47443	488	264	415	56497	-361	30.375	834.566
2888	1213	110584	2926	664	250	127757	3149	31.25	834.907
166	349	14456	120	-23	49	-2165	-170	15.375	835.485
1774	2109	85790	1400	401	520	105057	1667	33.125	835.63
120	317	6815	572	4	23	-1969	213	10.875	835.683
215	434	5624	266	13	2	-2267	-193	8.75	835.844
276	684	13738	75	52	55	-2738	-362	13.875	836
132	612	8006	1377	-7	51	-1993	172	12.25	836.703
172	321	4729	424	-21	31	-1747	293	8.125	836.839
257	1067	45267	210	11	225	2735	-41	19.875	837.34
267	1053	5495	797	25	191	-2400	-204	9	837.397
445	731	4330	637	78	121	-1181	697	10.25	837.915
4617	3492	118180	1063	1243	887	141573	-360	32.625	838.306
597	735	22242	618	122	154	-4705	618	14	838.451
1266	1246	69135	138	305	305	76034	-928	29.5	838.465
22094	6802	548390	19141	6328	1943	709250	23361	41.25	838.536
136	556	10448	441	-8	88	-3326	240	11.5	839.069
183	603	7595	644	-5	64	-3700	393	9.25	839.242
543	603	26512	465	132	125	-3567	174	15.375	839.256
16077	1742	188497	8253	4365	461	225398	9126	33.5	839.979
219	531	12223	254	-47	100	733	-94	12.625	840.02
2541	1899	69052	1717	562	474	78734	2926	30.5	840.116
213	614	10268	511	0	111	-3215	632	11.5	840.38
419	1658	80542	1257	45	415	101823	2210	34.625	840.505
265	350	21786	1439	58	64	-3131	908	15.75	840.709
6585	1378	207934	6775	1779	317	251270	7839	33.625	841.255
232	328	9060	769	1	39	-2915	123	10.5	841.929
182	379	12871	1175	20	64	-2420	354	14.5	842.292
15414	10524	621517	2360	4516	3009	810163	4373	38.5	842.402
4121	1862	154047	2638	1112	476	194101	2839	35.25	843.114
1446	2363	319981	1331	350	520	429694	3556	40.25	843.293
1558	852	38223	1127	362	198	-1903	672	18	844.045
2849	6643	50509	1972	688	1822	59311	3240	30.875	844.129
58	545	6739	56	-12	37	-1958	-218	9.75	844.294
178	446	21422	312	10	35	-2367	76	16	844.346
410	358	51769	1383	83	13	-875	927	18	844.497
3151	2425	132331	1287	802	632	155846	2781	32.125	844.665
3442	1686	88736	6002	855	451	102945	7110	31.75	845.073
574	775	94618	309	140	124	7722	-377	21	845.166
14961	4055	471097	12681	4289	1168	608501	16003	37.875	845.234
837	598	30852	1263	181	167	-2168	1323	16.75	845.424
317	493	16205	790	23	85	-3464	942	14.125	845.596
3631	2600	117041	2064	941	608	139712	2385	32.375	846.109
2041	1571	110623	993	544	377	134988	534	33	846.767
979	1941	63472	746	228	496	77578	-562	32.875	846.917
779	1129	24996	2015	140	276	26654	3111	26.125	847.051
142	362	7902	699	-37	39	-2182	828	11.125	847.211
243	827	14086	581	34	105	-3120	29	13.25	847.22
475	1370	7670	1636	93	312	5210	1725	16	847.452
185	335	8440	-66	7	24	-3487	-1150	10.5	847.753
372	1057	10839	117	29	177	-2781	-746	11.75	848.115
77	388	4261	641	-15	30	-2614	661	7.5	848.84
183	421	8435	92	15	50	-2646	-193	11.375	848.997
915	604	52139	696	216	174	-2266	-354	18.125	849.122
1056	1017	29213	862	225	253	-3593	120	16.5	849.676
1292	1740	39336	1261	245	436	47194	-331	38.25	850.323
3910	1521	103851	3478	1092	360	125868	3027	33	851.092
47	416	4123	358	-38	81	-1060	122	10	851.888
5905	3588	233631	1825	1605	1014	297557	2899	36.625	852.067
27942	3981	279272	16859	7776	1149	350382	19344	35.875	852.162
71	403	5047	478	-23	7	-1495	412	10.5	852.443
117	438	7964	503	-18	68	-2992	372	10	852.591
37750	5719	802399	25953	10704	1607	1031592	34016	38.875	852.675
188	340	27477	426	-10	85	-2769	437	16.75	853.068
160	608	6881	779	20	118	290	-1394	18.375	853.513
2605	1810	73316	998	644	445	88351	1451	32	853.699
311	375	25241	1349	71	72	-3842	-218	14.875	853.962
5015	2374	246014	817	1351	679	310336	648	36.375	853.984
230	320	38670	271	12	86	-894	-208	18	854.131
50	535	10393	-163	-18	116	-2470	-1518	13.625	854.169
1008	1688	94850	780	240	453	113125	186	31.75	854.19
172	948	70352	532	9	178	-2654	-38	18	854.544
246	450	10175	721	52	66	-3525	709	11.625	854.869
127	587	7372	64	-5	131	-2507	-732	10.875	854.934
38249	8816	580077	32560	11050	2456	749235	39773	40.375	855.061
14327	12088	335967	3252	3941	3334	427824	2881	36.75	855.167
0	318	6518	40	-96	-8	-2321	-778	9.75	855.262
2602	2390	204746	499	661	626	259360	587	37.375	855.421
208	591	19131	-7	-28	38	-3417	-336	15.375	855.626
2915	1634	123745	885	714	445	144170	1952	31.875	855.64
508	660	33746	827	96	152	-2209	342	16.875	855.765
83	492	7315	111	-15	49	-2639	-613	9.75	855.818
876	1112	23756	655	186	227	-3398	-82	15.5	855.882
4027	1132	96112	2844	1081	262	-777	424	19.25	856.392
196	406	12127	375	17	63	-1406	-416	14.75	856.523
171	349	25264	589	9	38	-1655	366	17.5	856.566
690	352	34707	277	143	44	-2644	418	17.375	856.584
7608	1567	173520	6137	1999	441	213427	7615	34.375	856.697
506	371	37648	1242	64	63	46038	2397	31.125	856.716
1968	1221	107429	3238	487	298	123928	3785	30.75	856.934
347	786	11582	587	23	139	-3266	214	12	857.331
223	335	13525	377	11	0	-4609	11	12.25	857.36
125	325	10113	254	-32	56	-1592	135	12.25	857.901
379	505	11899	560	86	79	1493	195	24.375	858.293
7916	3727	242734	11045	2225	993	298509	13411	35	858.374
1414	2465	166278	1798	375	602	213447	4401	37.25	858.696
3896	913	101869	190	1041	191	5286	-407	20.875	858.846
1303	724	64333	233	273	186	2568	-486	19.875	858.873
1917	934	59884	2452	427	157	-2704	1078	18.125	858.98
438	852	64982	1193	88	162	-1760	1356	18.5	859.133
268	845	21578	2452	40	135	-3496	948	14.75	859.605
15304	3812	321009	15843	4469	1044	415946	19190	38.125	859.625
18119	17069	672765	7014	5811	5297	934847	10943	45.5	859.97
64425	23534	2476265	72923	21387	7837	3731372	100321	87.625	860.116
0	301	23174	449	-132	24	-2936	-203	16.375	860.335
0	304	20931	400	-123	-1	-4215	-1254	14.25	860.346
7624	4023	360248	5633	2122	1107	455614	6701	36.75	860.592
7333	3355	142391	1600	1994	829	173656	1514	33.625	860.746
227	864	52019	282	12	191	-3733	-530	16.875	860.876
3163	1384	93084	4100	804	299	109190	4595	32.125	861.063
317	572	11968	586	31	56	-2700	-581	13.75	861.195
6246	1532	188116	256	1728	377	233427	-378	34.875	861.247
2770	1229	75396	3957	674	237	83656	4007	29	861.418
839	653	68979	561	189	160	2140	-654	20.375	861.742
275	361	11927	-37	22	64	-2350	-1036	13.875	861.841
937	1051	37690	935	234	247	-1419	1162	17.875	861.958
1448	820	225545	862	383	265	27328	-532	22.875	861.972
653	659	24070	1194	137	154	-2815	-153	16.25	862.467
490	608	16437	505	69	132	-2980	614	15.375	862.655
641	1021	31096	322	153	251	-4128	-906	16.125	863.031
83	359	13009	762	-25	52	-3182	398	12.875	863.158
1327	935	46905	1753	338	203	1292	1216	18.75	863.287
505	568	66040	463	71	119	5255	-64	21.125	863.466
170	611	28812	389	9	127	-2358	-168	16.75	863.497
11224	4545	292840	13150	3122	1246	373881	18447	37.625	863.511
589	1562	35294	1085	90	387	47224	1083	37.75	863.662
126	515	5088	864	-17	52	-2017	-266	9.75	863.88
245	466	32661	189	19	84	-1923	-637	17.375	863.978
1274	600	32093	32	251	120	-3298	-535	16.75	864.082
395	501	27440	783	68	112	-1726	757	17.375	864.177
1367	1707	108013	761	323	479	129221	-215	33.375	864.208
215	429	10268	676	0	83	-2230	-95	12.875	864.48
1070	940	100513	367	285	246	4871	-390	20.375	864.778
6914	4675	320820	2987	1948	1348	419456	5729	38.625	864.864
113	307	15149	288	-8	19	2464	98	16.375	864.906
129	511	12389	1166	-19	114	-1676	384	14.125	865.034
3410	1532	152697	6254	956	415	189767	8037	35.875	865.427
262	773	8655	468	45	147	-1215	-79	12.875	866.083
554	717	10014	-22	52	147	-2779	-218	12.125	866.332
1605	763	77575	2270	404	153	781	1920	18.875	866.788
9846	1940	254059	8411	2715	614	317996	10116	36	866.805
474	869	23502	947	70	162	-2605	872	16.5	866.959
6628	3019	119770	6635	1453	684	113318	7791	26	867.294
62	464	18255	595	-51	39	-904	-539	17.5	867.48
4071	5590	222859	2135	1080	1560	294662	5625	38.875	867.521
526	1066	24123	221	115	189	-2476	-336	16.375	867.962
793	1283	13494	710	180	275	12554	48	22.375	868.258
10455	2750	8542	608	3336	809	8642	572	25.25	869.184
925	980	36256	1051	184	187	-3305	1100	16.375	869.979
874	431	47474	1537	203	48	-2443	499	17.125	870.05
180	339	9409	46	17	47	-3563	-335	10.625	870.226
1003	1129	29459	1052	213	236	-5216	972	15.375	870.478
143	362	7123	231	0	39	-3037	-544	9.25	871.127
1874	1930	81263	823	462	490	95643	146	31.5	871.619
89	563	15808	306	-16	134	-2839	-178	15.375	872.071
1193	1049	81141	1003	262	200	91232	-1007	30.5	872.093
2273	948	45435	452	593	241	-947	62	18.5	872.222
264	900	11717	384	16	196	-2486	572	12.75	872.322
1457	1657	85852	484	371	441	101823	659	31.625	872.786
430	524	28305	1006	71	92	-2572	-7	16.875	872.873
8913	10178	290008	2355	3447	3002	389112	2518	40.25	872.89
6467	1340	197137	10785	1724	274	244248	14190	35	873.049
1809	2092	173648	433	459	557	216015	592	35.125	873.476
355	486	37115	179	65	95	-4307	-237	15.875	873.77
1407	1648	121782	1111	347	456	144809	-677	33.125	874.123
562	723	24240	934	116	101	-1069	535	17.5	874.551
141	389	6952	1280	-14	30	-2251	697	10.375	874.943
190	314	7469	347	24	41	-1905	236	11.5	875.524
2306	704	51495	2322	585	144	-1526	580	18.375	876.01
365	686	13035	1292	31	127	-3404	-34	13.125	876.427
316	374	9671	471	75	10	-2668	315	12.125	876.865
118	346	9919	637	-27	41	-2523	117	14.25	876.966
948	2319	54306	1822	211	632	69897	3205	38.75	877.261
135	380	10888	184	-16	25	-2128	91	13.5	877.304
9231	4557	257382	1467	2627	1305	324076	1901	35.625	877.433
73	329	4643	49	-19	42	-1887	-281	10.375	878.036
665	1485	49623	809	112	374	59028	675	31	878.121
1933	1901	144020	599	508	507	179408	540	34.625	878.804
2564	1035	168230	616	640	265	9186	-568	21.25	878.91
9289	7074	541891	1615	2766	1968	726221	2841	40.75	879.002
1197	1239	205595	1391	281	265	267689	1399	39.25	879.241
24263	2211	270221	16563	6791	542	338958	21941	36.125	879.298
574	623	47420	573	78	112	-2523	-643	18.125	879.422
9320	6605	509912	2183	2748	2017	678627	3063	40.875	879.587
2259	1158	126163	1251	598	329	158744	1277	34.5	880.26
4514	2319	200693	1326	1316	722	266273	3052	38.875	880.633
109	308	6713	270	8	17	-2299	-206	11.625	880.962
89894	14780	970353	49562	27239	4410	1287553	67460	45.25	881.168
0	1120	4009	816	-159	122	2497	912	10.5	881.28
592	779	65964	247	75	151	242	194	19	881.394
197	584	22295	641	-8	55	-2614	80	15.875	881.423
6384	6612	186924	2527	1786	1913	247608	2888	37.75	881.591
559	545	37304	341	105	130	-2373	754	17.25	882.975
1547	1965	61320	2921	356	561	73775	3234	32.75	884.263
395	964	3305	152	62	131	-2110	-76	5	884.783
0	459	9256	482	-59	11	9726	244	23.25	884.874
1022	1223	79016	443	242	287	92990	476	31.25	884.917
1140	770	57027	1817	286	154	-951	974	18.5	885.088
344	373	24828	1435	55	101	-3423	300	15.875	885.133
455	718	19891	682	90	185	-1584	42	17.25	885.655
3944	1911	161769	591	1048	482	202624	-440	35.125	886.122
145	508	10465	392	8	112	-3228	95	11.625	886.189
2400	2874	150124	639	592	817	190238	991	35.75	886.258
194	427	26350	88	36	44	-1362	96	17	886.542
215	786	6029	599	0	111	-2443	504	8.75	886.825
47	314	3167	366	-34	7	-1637	-60	6.125	887.616
252336	144707	2180606	304506	213744	97688	6057936	903895	164.125	889.947
6500	3451	365575	5487	1813	899	471105	7747	38.125	891.396
6860	2360	119834	8101	1753	575	142549	10518	32.125	891.608
245	362	13347	609	34	69	-2904	335	12.875	892.871
8437	41300	179190	3632	6973	32179	393813	17103	127.625	892.94
542	547	25347	1016	142	155	-3180	613	16.375	894.222
8651	3964	187000	1690	2364	1038	231355	1779	34.75	894.291
471	982	22614	1150	84	161	-3734	788	15.25	894.357
3864	1728	155568	4746	1027	415	190875	5581	33.75	894.757
207	360	3766	-39	36	58	-2322	-166	6.125	895.517
230	805	7119	416	38	140	-1711	-154	11.875	897.474
73	346	6989	239	-23	46	-2524	167	9.75	898.031
931	1197	44925	251	201	340	54115	211	32	899.21
6271	3647	436787	2133	1778	1017	576470	3990	39.375	899.708
1128	1340	48398	458	287	342	59325	-92	31.75	901.131
341	477	17531	1219	32	82	-4005	-506	13.625	901.412
90	607	14352	599	4	84	-3200	-143	13.125	901.888
195	785	13686	31	23	159	-2573	-139	15.125	902.713
945	427	37031	205	193	125	-1695	-367	17.75	904.578
2029	1698	74937	457	538	440	88658	-52	31.5	905.834
1303	873	57742	633	289	240	-1388	-44	18.375	906.308
80	421	4079	84	-7	3	-2128	45	6.75	906.559
389	746	30713	215	60	168	-3398	6	16.5	906.623
904	934	33616	602	194	248	-2594	-117	16.875	906.807
321	423	22349	353	68	44	-3275	-202	15.5	907.601
1248	1380	87485	741	280	337	113371	1202	46.25	907.948
15336	4826	359059	13352	4280	1348	447594	16377	36.25	908.705
2136	1775	152386	1584	563	390	206785	2046	39.75	908.909
3153	1409	140789	2586	829	426	171843	2817	34.375	911.999
574	990	39920	753	122	231	66727	1616	34.5	912.602
1102	1820	80730	474	273	489	94168	-792	31	913.061
1367	1634	238715	985	306	413	303548	2745	37.25	913.867
443	869	30337	703	91	183	-1521	-273	17.5	914.461
1078	1180	37095	686	269	261	-738	398	18	914.486
1209	1323	66305	1109	261	340	82327	1110	33.375	914.999
256	313	7983	407	24	45	-2238	-932	11.625	918.592
208	356	10492	317	8	48	-2589	-153	12.625	919.033
335	436	25025	1242	72	50	-2020	-162	16.625	919.615
5191	2976	191756	6710	1366	883	237347	8004	35	920.178
857	815	59871	-63	178	195	-704	-785	18.625	920.273
41268	10350	1622436	40755	13292	3371	2360549	62068	80.75	920.347
1961	862	46435	986	462	151	-1712	66	17.75	923.221
451	554	19343	309	115	92	-2542	437	16.25	925.006
3508	3038	103680	953	937	750	128140	-82	33.875	925.081
1235	1636	27051	486	234	370	27805	737	25.375	929.709
14069	1777	379826	17973	3901	451	472883	22585	35.5	929.938
4761	3043	98141	717	1284	783	119549	1121	33	931.629
790	610	39183	1194	192	140	-929	127	18.5	931.8
177	637	14381	-37	16	116	-2882	-510	14	932.258
7244	4677	361809	7637	2142	1409	479585	10455	40.25	932.375
1342	1393	77209	643	326	316	92733	1343	32.5	932.756
180	717	11300	289	-9	115	-2914	214	12.875	933.856
276	301	15921	976	39	22	-3442	530	13.5	934.068
701	635	19525	524	165	104	-3348	132	14.875	934.974
225	388	19019	1002	-1	30	18821	941	23.125	935.215
609	723	19350	680	124	120	-3048	-258	14.375	935.641
916	629	51918	217	200	164	1099	-22	20.125	936.012
5590	1337	111976	2598	1504	256	136976	2931	33.5	936.407
180	369	13966	590	-26	41	21167	-102	29.875	936.439
100	437	3227	697	6	59	-2009	625	4.5	936.76
44	348	7891	603	-18	55	-2876	-533	10.875	936.887
221	570	15453	294	29	104	-4630	257	12.125	937.049
1016	492	67725	771	223	47	-41	611	19.375	937.107
342	721	24386	501	42	111	-109	193	17	937.303
352	535	5301	287	51	54	-1184	-207	10.25	937.81
302	463	25333	898	16	125	-1488	1310	17.625	938.31
9104	1915	158914	5765	2490	543	198734	7831	35.375	938.651
2330	1989	105253	1096	489	494	124070	1527	32	939.006
1711	1356	92611	1137	350	307	106418	2170	30.875	939.091
4686	1156	144603	7821	1202	229	170907	8518	32.5	939.754
487	672	36834	1006	81	163	-2587	607	17.375	940.003
351	349	9849	88	58	23	-2022	-242	12.375	940.067
1413	2227	135419	1775	350	636	193389	4892	40.5	941.125
109179	23003	1973520	107457	36244	7742	2873258	146392	56.25	941.801
229	339	21143	823	21	28	-4275	303	14.75	942.52
1879	1293	16154	662	346	199	16633	251	23.5	942.704
134	356	8681	382	2	58	-2830	-420	10.125	943.951
336	329	27546	291	49	68	-1463	221	17.5	944.041
842	1230	81694	352	211	263	2997	175	20.375	944.117
1343	1286	69713	610	358	409	88143	100	33.875	944.394
4922	1929	222383	7693	1380	543	275068	8746	34.625	944.424
87	397	3890	256	-7	18	-1869	230	6.125	945.17
1207	881	66803	392	309	184	1422	-565	19.625	945.739
584	548	17986	1933	102	114	-2782	1260	15.375	946.048
1930	1600	98884	2023	474	399	120225	2723	33.625	946.536
1343	1145	98546	413	301	280	117954	527	36.5	947.736
1104	1012	19772	487	228	230	-2974	-513	15.5	948.633
8025	2611	255968	1407	2200	648	325230	2541	37.375	948.751
27700	8952	608924	24957	8571	2712	826435	33584	42.75	949.055
0	537	12430	1223	-91	64	-2131	864	14.875	949.192
1847	2507	143687	560	437	663	177209	163	33.875	949.469
2721	3864	68734	415	713	1067	77805	-307	30.125	949.811
303	474	14090	132	28	104	-1546	186	14.875	950.259
105	389	3541	510	-10	37	-1676	198	6	950.269
1944	1395	175877	554	470	381	218774	510	34.75	950.58
136	405	7241	985	4	40	-2618	1001	11.625	950.668
103	367	16044	938	-20	67	-2389	408	14.125	950.734
0	512	4245	340	-32	36	-1859	-134	7	950.848
3616	1892	121029	1283	946	504	141905	700	32	951.159
7690	4586	263710	1698	2083	1287	339535	1578	36.875	951.278
1786	989	98640	917	450	270	6879	153	21	951.474
30245	9134	393110	13885	8614	2544	510648	17874	38.625	951.594
1323	1141	76178	824	302	275	87890	-589	30.875	951.941
2049	1518	59274	260	477	398	78501	150	38.625	952.652
338	937	9755	865	64	147	-2737	589	10.875	952.84
3174	1936	115056	2823	830	501	134310	3776	32	953.263
83	501	6566	6	-14	33	-1140	-631	11.375	953.64
235	712	3652	840	38	58	-1984	508	6	954.043
302	385	25011	667	49	71	-2408	460	16	954.075
2482	2240	139681	968	642	596	169291	1766	33.125	954.087
8387	2117	205410	9159	2258	518	253833	14462	34.5	954.472
537	737	26913	490	111	163	-4269	-21	15.625	954.869
720	987	8237	561	166	263	-1862	82	14.625	955.051
6141	3818	276558	1501	1685	1018	357270	911	37.25	955.09
98	381	14687	1244	8	9	-3300	757	14.25	955.582
208	480	8388	399	24	110	-2323	-404	11.875	956.768
5993	4943	302853	1073	1723	1394	379162	1235	35.5	956.909
14	309	5201	1185	-50	13	-1042	786	13.375	957.679
1037	1853	42958	770	248	562	59829	-361	36.125	957.7
610	729	44781	792	149	196	-3118	184	18	957.825
3138	2355	83041	745	799	632	95359	1328	30.75	957.847
[truncated: 79,320 more rows]
