# Supplementary material for: Evolution of a minimal cell
Source: Nature. 2023 Jul 5;620(7972):122–7. doi: 10.1038/s41586-023-06288-x (PMC10396959; doi:10.1038/s41586-023-06288-x)
Supplement: Supplementary file 12 — Source Data Fig. 1 [file 41586_2023_6288_MOESM12_ESM.xlsx]

## Sheet: README
File contains data used for Figure 1 on mutation rate and spectrum.
All data and code can be found on https://github.com/LennonLab/MinimalCell

## Sheet: Fig1A
cell	mutation rate
non-minimal	3.16e-08
non-minimal	2.92e-08
non-minimal	2.81e-08
non-minimal	3.16e-08
non-minimal	3.39e-08
non-minimal	3.51e-08
non-minimal	3.04e-08
non-minimal	3.96e-08
non-minimal	1.52e-08
non-minimal	3.16e-08
non-minimal	1.87e-08
non-minimal	2.81e-08
non-minimal	1.32e-08
non-minimal	1.99e-08
non-minimal	3.27e-08
non-minimal	2.61e-08
non-minimal	2.32e-08
non-minimal	2.82e-08
non-minimal	2.73e-08
non-minimal	1.91e-08
non-minimal	3.18e-08
non-minimal	3.3e-08
non-minimal	2.27e-08
non-minimal	2.61e-08
non-minimal	3.04e-08
non-minimal	3.74e-08
non-minimal	3.27e-08
non-minimal	2.96e-08
non-minimal	2.05e-08
non-minimal	3.41e-08
non-minimal	2.5e-08
non-minimal	2.27e-08
non-minimal	2.16e-08
non-minimal	2.73e-08
non-minimal	1.93e-08
non-minimal	2.61e-08
non-minimal	2.39e-08
non-minimal	2.73e-08
non-minimal	2.5e-08
non-minimal	2.41e-08
non-minimal	3.03e-08
non-minimal	2.5e-08
non-minimal	2.73e-08
non-minimal	3.36e-08
non-minimal	3.07e-08
non-minimal	1.02e-08
non-minimal	4.09e-08
non-minimal	5.8e-08
non-minimal	4.77e-08
non-minimal	3.75e-08
non-minimal	2.73e-08
non-minimal	2.25e-08
non-minimal	3.48e-08
non-minimal	3.89e-08
non-minimal	7.37e-08
non-minimal	2.05e-08
non-minimal	2.39e-08
non-minimal	2.57e-08
non-minimal	3.3e-08
non-minimal	3.58e-08
non-minimal	6.14e-08
non-minimal	4.77e-08
non-minimal	4.77e-08
non-minimal	2.5e-08
non-minimal	3.3e-08
non-minimal	2.81e-08
non-minimal	3.07e-08
non-minimal	4.35e-08
non-minimal	1.79e-08
non-minimal	3.96e-08
non-minimal	2.69e-08
non-minimal	3.86e-08
non-minimal	9.09e-09
non-minimal	2.73e-08
non-minimal	3.7e-08
non-minimal	4.75e-08
non-minimal	3.96e-08
non-minimal	4.22e-08
non-minimal	2.69e-08
non-minimal	3.39e-08
non-minimal	4.44e-08
non-minimal	3.04e-08
non-minimal	2.9e-08
non-minimal	5.34e-08
non-minimal	4.09e-08
minimal	7.08e-08
minimal	5.79e-08
minimal	5.66e-08
minimal	5.12e-08
minimal	5.08e-08
minimal	4.94e-08
minimal	4.78e-08
minimal	4.31e-08
minimal	4.21e-08
minimal	4.18e-08
minimal	4.18e-08
minimal	4.14e-08
minimal	4.09e-08
minimal	4.05e-08
minimal	3.76e-08
minimal	3.76e-08
minimal	3.75e-08
minimal	3.65e-08
minimal	3.62e-08
minimal	3.58e-08
minimal	3.58e-08
minimal	3.55e-08
minimal	3.39e-08
minimal	3.37e-08
minimal	3.31e-08
minimal	3.29e-08
minimal	3.29e-08
minimal	3.28e-08
minimal	3.28e-08
minimal	2.99e-08
minimal	2.9e-08
minimal	2.9e-08
minimal	2.9e-08
minimal	2.81e-08
minimal	2.81e-08
minimal	2.81e-08
minimal	2.81e-08
minimal	2.69e-08
minimal	2.61e-08
minimal	2.61e-08
minimal	2.57e-08
minimal	2.55e-08
minimal	2.53e-08
minimal	2.39e-08
minimal	2.39e-08
minimal	2.25e-08
minimal	2.2e-08
minimal	2.16e-08
minimal	2.12e-08
minimal	2.12e-08
minimal	1.79e-08
minimal	1.79e-08
minimal	1.74e-08
minimal	1.71e-08
minimal	1.69e-08
minimal	1.45e-08
minimal	8.43e-09

## Sheet: Fig1B
cell	type	count	proportion
non-minimal	Insertion	46	0.0226489
minimal	Insertion	20	0.0331126
non-minimal	Deletion	175	0.0861645
minimal	Deletion	63	0.104305
non-minimal	Single-nucleotide	1810	0.891187
minimal	Single-nucleotide	521	0.862583

## Sheet: Fig1C
cell	type	count	proportion
non-minimal	A:T to C:G	20	0.0110497
minimal	A:T to C:G	7	0.0134357
non-minimal	A:T to G:C	131	0.0723757
minimal	A:T to G:C	8	0.0153551
non-minimal	A:T to T:A	68	0.0375691
minimal	A:T to T:A	20	0.0383877
non-minimal	C:G to G:C	189	0.10442
minimal	C:G to G:C	5	0.00959693
non-minimal	C:G to T:A	759	0.419337
minimal	C:G to T:A	341	0.654511
non-minimal	C:G to A:T	643	0.355249
minimal	C:G to A:T	140	0.268714
