# Supplementary material for: Evolution of a minimal cell
Source: Nature. 2023 Jul 5;620(7972):122–7. doi: 10.1038/s41586-023-06288-x (PMC10396959; doi:10.1038/s41586-023-06288-x)
Supplement: Supplementary file 13 — Source Data Fig. 2 [file 41586_2023_6288_MOESM13_ESM.xlsx]

## Sheet: README
File contains data used for Figure 2 on relative fitness
All data and code can be found on https://github.com/LennonLab/MinimalCell

## Sheet: Fig2.summary
cell	time	relative.fitness	sem
Non-minimal	Ancestor	1	0.0455475
Non-minimal	Evolved	1.37889	0.0660876
Minimal	Ancestor	0.469363	0.00807161
Minimal	Evolved	0.9977	0.0208353

## Sheet: Fig2.raw
cell	timepoint	relative.fitness
minimal	ancestor	0.463973
minimal	ancestor	0.45888
minimal	ancestor	0.485236
non-minimal	ancestor	0.935047
non-minimal	ancestor	1.01801
non-minimal	ancestor	1.12158
non-minimal	ancestor	0.925362
non-minimal	evolved	1.26148
non-minimal	evolved	1.43239
non-minimal	evolved	1.54069
non-minimal	evolved	1.28098
minimal	evolved	1.05528
minimal	evolved	1.00144
minimal	evolved	0.967187
minimal	evolved	0.966893
