# Supplementary material for: Evolution of a minimal cell
Source: Nature. 2023 Jul 5;620(7972):122–7. doi: 10.1038/s41586-023-06288-x (PMC10396959; doi:10.1038/s41586-023-06288-x)
Supplement: Supplementary file 14 — Source Data Fig. 3 [file 41586_2023_6288_MOESM14_ESM.xlsx]

## Sheet: README
File contains data used for Figure 3 on composition of putatively beneficial mutations
All data and code can be found on https://github.com/LennonLab/MinimalCell

## Sheet: Fig3
cell	PCoA1	PCoA2
minimal	-0.242173	-0.0667668
minimal	-0.394522	0.00520388
minimal	-0.338101	-0.153397
minimal	-0.401188	0.208469
non-minimal	0.330666	0.227663
non-minimal	0.282346	-0.459659
non-minimal	0.292061	0.224477
non-minimal	0.470912	0.0140091
