# Supplementary material for: Evolution of a minimal cell
Source: Nature. 2023 Jul 5;620(7972):122–7. doi: 10.1038/s41586-023-06288-x (PMC10396959; doi:10.1038/s41586-023-06288-x)
Supplement: Supplementary file 15 — Source Data Fig. 4 [file 41586_2023_6288_MOESM15_ESM.xlsx]

## Sheet: README
File contains data used for Figure 4 on cell size
All data and code can be found on https://github.com/LennonLab/MinimalCell

## Sheet: Fig4.summary
		diameter(um)	diameter(um)	volume(um3)	volume(um3)
cell	timepoint	mean	sem	mean	sem
Minimal	Ancestor	0.304907	0.0133048	0.0212637	0.00242571
Minimal	Evolved	0.379477	0.0107809	0.039926	0.00432456
Non-minimal	Ancestor	0.43929	0.0127423	0.0511913	0.00446129
Non-minimal	Evolved	0.811368	0.0223855	0.508669	0.0556483

## Sheet: Fig4.raw
cell	timepoint	population	diameter(um)	volume(um3)
Non-minimal	Ancestor	s1_anc	0.427	0.0407645
Non-minimal	Ancestor	s1_anc	0.417	0.037967
Non-minimal	Ancestor	s1_anc	0.423	0.0396296
Non-minimal	Ancestor	s1_anc	0.391	0.0312989
Non-minimal	Ancestor	s1_anc	0.45	0.0477129
Non-minimal	Ancestor	s1_anc	0.365	0.0254611
Non-minimal	Ancestor	s1_anc	0.469	0.0540153
Non-minimal	Ancestor	s1_anc	0.349	0.0222574
Non-minimal	Ancestor	s1_anc	0.729	0.202853
Non-minimal	Ancestor	s1_anc	0.642	0.138549
Non-minimal	Ancestor	s1_anc	0.615	0.121793
Non-minimal	Ancestor	s1_anc	0.411	0.0363516
Non-minimal	Ancestor	s1_anc	0.386	0.0301135
Non-minimal	Ancestor	s1_anc	0.417	0.037967
Non-minimal	Ancestor	s1_anc	0.438	0.0439968
Non-minimal	Ancestor	s1_anc	0.354	0.0232278
Non-minimal	Ancestor	s1_anc	0.443	0.0455208
Non-minimal	Ancestor	s1_anc	0.448	0.0470796
Non-minimal	Ancestor	s1_anc	0.474	0.0557614
Non-minimal	Ancestor	s1_anc	0.453	0.0486736
Non-minimal	Ancestor	s1_anc	0.127	0.00107253
Non-minimal	Ancestor	s1_anc	0.585	0.104825
Non-minimal	Ancestor	s1_anc	0.305	0.0148559
Non-minimal	Ancestor	s1_anc	0.49	0.0616009
Non-minimal	Ancestor	s1_anc	0.459	0.0506334
Non-minimal	Ancestor	s1_anc	0.469	0.0540153
Non-minimal	Ancestor	s1_anc	0.286	0.0122489
Non-minimal	Ancestor	s1_anc	0.412	0.0366176
Non-minimal	Ancestor	s1_anc	0.495	0.0635059
Non-minimal	Ancestor	s1_anc	0.552	0.0880675
Non-minimal	Ancestor	s1_anc	0.464	0.0523061
Non-minimal	Ancestor	s1_anc	0.458	0.0503031
Non-minimal	Ancestor	s1_anc	0.172	0.00266431
Non-minimal	Ancestor	s1_anc	0.458	0.0503031
Non-minimal	Ancestor	s1_anc	0.427	0.0407645
Non-minimal	Ancestor	s1_anc	0.443	0.0455208
Non-minimal	Ancestor	s1_anc	0.448	0.0470796
Non-minimal	Ancestor	s1_anc	0.61	0.118847
Non-minimal	Ancestor	s1_anc	0.328	0.0184765
Non-minimal	Ancestor	s1_anc	0.521	0.0740477
Non-minimal	Ancestor	s1_anc	0.646	0.141155
Non-minimal	Ancestor	s1_anc	0.313	0.0160558
Non-minimal	Ancestor	s1_anc	0.558	0.0909706
Non-minimal	Ancestor	s1_anc	0.428	0.0410516
Non-minimal	Ancestor	s1_anc	0.406	0.035041
Non-minimal	Ancestor	s1_anc	0.542	0.0833674
Non-minimal	Ancestor	s1_anc	0.453	0.0486736
Non-minimal	Ancestor	s1_anc	0.511	0.0698653
Non-minimal	Ancestor	s1_anc	0.427	0.0407645
Non-minimal	Ancestor	s1_anc	0.427	0.0407645
Non-minimal	Ancestor	s1_anc	0.464	0.0523061
Non-minimal	Ancestor	s1_anc	0.37	0.0265218
Non-minimal	Ancestor	s1_anc	0.333	0.0193344
Non-minimal	Ancestor	s1_anc	0.458	0.0503031
Non-minimal	Ancestor	s1_anc	0.469	0.0540153
Non-minimal	Ancestor	s1_anc	0.334	0.0195091
Non-minimal	Ancestor	s1_anc	0.396	0.032515
Non-minimal	Ancestor	s1_anc	0.443	0.0455208
Non-minimal	Ancestor	s1_anc	0.438	0.0439968
Non-minimal	Ancestor	s1_anc	0.386	0.0301135
Non-minimal	Ancestor	s1_anc	0.417	0.037967
Non-minimal	Ancestor	s1_anc	0.407	0.0353006
Minimal	Ancestor	B_anc	0.266	0.0098547
Minimal	Ancestor	B_anc	0.172	0.00266431
Minimal	Ancestor	B_anc	0.229	0.00628789
Minimal	Ancestor	B_anc	0.266	0.0098547
Minimal	Ancestor	B_anc	0.224	0.00588495
Minimal	Ancestor	B_anc	0.132	0.00120426
Minimal	Ancestor	B_anc	0.474	0.0557614
Minimal	Ancestor	B_anc	0.24	0.00723823
Minimal	Ancestor	B_anc	0.161	0.00218512
Minimal	Ancestor	B_anc	0.453	0.0486736
Minimal	Ancestor	B_anc	0.412	0.0366176
Minimal	Ancestor	B_anc	0.115	0.000796328
Minimal	Ancestor	B_anc	0.322	0.017481
Minimal	Ancestor	B_anc	0.183	0.00320887
Minimal	Ancestor	B_anc	0.157	0.00202627
Minimal	Ancestor	B_anc	0.407	0.0353006
Minimal	Ancestor	B_anc	0.152	0.00183878
Minimal	Ancestor	B_anc	0.137	0.00134636
Minimal	Ancestor	B_anc	0.417	0.037967
Minimal	Ancestor	B_anc	0.174	0.00275833
Minimal	Ancestor	B_anc	0.13	0.00115035
Minimal	Ancestor	B_anc	0.499	0.0650579
Minimal	Ancestor	B_anc	0.307	0.01515
Minimal	Ancestor	B_anc	0.178	0.00295297
Minimal	Ancestor	B_anc	0.458	0.0503031
Minimal	Ancestor	B_anc	0.219	0.0054996
Minimal	Ancestor	B_anc	0.14	0.00143676
Minimal	Ancestor	B_anc	0.167	0.00243864
Minimal	Ancestor	B_anc	0.385	0.02988
Minimal	Ancestor	B_anc	0.292	0.0130361
Minimal	Ancestor	B_anc	0.146	0.00162951
Minimal	Ancestor	B_anc	0.169	0.00252731
Minimal	Ancestor	B_anc	0.25	0.00818123
Minimal	Ancestor	B_anc	0.173	0.00271105
Minimal	Ancestor	B_anc	0.292	0.0130361
Minimal	Ancestor	B_anc	0.276	0.0110084
Minimal	Ancestor	B_anc	0.271	0.0104209
Minimal	Ancestor	B_anc	0.313	0.0160558
Minimal	Ancestor	B_anc	0.458	0.0503031
Minimal	Ancestor	B_anc	0.26	0.00920277
Minimal	Ancestor	B_anc	0.292	0.0130361
Minimal	Ancestor	B_anc	0.292	0.0130361
Minimal	Ancestor	B_anc	0.287	0.0123778
Minimal	Ancestor	B_anc	0.375	0.0276117
Minimal	Ancestor	B_anc	0.276	0.0110084
Minimal	Ancestor	B_anc	0.37	0.0265218
Minimal	Ancestor	B_anc	0.313	0.0160558
Minimal	Ancestor	B_anc	0.318	0.0168376
Minimal	Ancestor	B_anc	0.396	0.032515
Minimal	Ancestor	B_anc	0.393	0.0317816
Minimal	Ancestor	B_anc	0.344	0.0213144
Minimal	Ancestor	B_anc	0.209	0.00478011
Minimal	Ancestor	B_anc	0.234	0.00670882
Minimal	Ancestor	B_anc	0.146	0.00162951
Minimal	Ancestor	B_anc	0.533	0.079283
Minimal	Ancestor	B_anc	0.439	0.0442988
Minimal	Ancestor	B_anc	0.522	0.0744749
Minimal	Ancestor	B_anc	0.38	0.0287309
Minimal	Ancestor	B_anc	0.579	0.101633
Minimal	Ancestor	B_anc	0.417	0.037967
Minimal	Ancestor	B_anc	0.318	0.0168376
Minimal	Ancestor	B_anc	0.386	0.0301135
Minimal	Ancestor	B_anc	0.35	0.0224493
Minimal	Ancestor	B_anc	0.453	0.0486736
Minimal	Ancestor	B_anc	0.151	0.00180272
Minimal	Ancestor	B_anc	0.307	0.01515
Minimal	Ancestor	B_anc	0.396	0.032515
Minimal	Ancestor	B_anc	0.432	0.0422134
Minimal	Ancestor	B_anc	0.271	0.0104209
Minimal	Ancestor	B_anc	0.427	0.0407645
Minimal	Ancestor	B_anc	0.375	0.0276117
Minimal	Ancestor	B_anc	0.281	0.0116176
Minimal	Ancestor	B_anc	0.292	0.0130361
Minimal	Ancestor	B_anc	0.458	0.0503031
Minimal	Ancestor	B_anc	0.38	0.0287309
Non-minimal	Evolved	s1_1	1.142	0.779825
Non-minimal	Evolved	s1_1	1.102	0.700718
Non-minimal	Evolved	s1_1	1.305	1.16367
Non-minimal	Evolved	s1_1	1.58	2.06524
Non-minimal	Evolved	s1_1	1.891	3.54057
Non-minimal	Evolved	s1_1	0.758	0.228037
Non-minimal	Evolved	s1_1	0.516	0.0719362
Non-minimal	Evolved	s1_1	0.642	0.138549
Non-minimal	Evolved	s1_1	1.055	0.614831
Non-minimal	Evolved	s1_1	0.75	0.220893
Non-minimal	Evolved	s1_1	0.688	0.170516
Non-minimal	Evolved	s1_1	0.766	0.235334
Non-minimal	Evolved	s1_1	0.946	0.443274
Non-minimal	Evolved	s1_1	0.633	0.132804
Non-minimal	Evolved	s1_1	0.532	0.0788376
Non-minimal	Evolved	s1_1	0.541	0.0829069
Non-minimal	Evolved	s1_1	0.618	0.123585
Non-minimal	Evolved	s1_1	0.813	0.281365
Non-minimal	Evolved	s1_1	0.805	0.273141
Non-minimal	Evolved	s1_1	0.617	0.122986
Non-minimal	Evolved	s1_1	0.883	0.36048
Non-minimal	Evolved	s1_1	0.656	0.147812
Non-minimal	Evolved	s1_1	0.586	0.105364
Non-minimal	Evolved	s1_1	1.078	0.655926
Non-minimal	Evolved	s1_1	1.477	1.6871
Non-minimal	Evolved	s1_1	0.594	0.109738
Non-minimal	Evolved	s1_1	0.805	0.273141
Non-minimal	Evolved	s1_1	0.548	0.0861669
Non-minimal	Evolved	s1_1	0.618	0.123585
Non-minimal	Evolved	s1_1	0.634	0.133434
Non-minimal	Evolved	s1_1	0.625	0.127832
Non-minimal	Evolved	s1_1	0.759	0.228941
Non-minimal	Evolved	s1_1	0.594	0.109738
Non-minimal	Evolved	s1_1	0.547	0.085696
Non-minimal	Evolved	s1_1	0.641	0.137903
Non-minimal	Evolved	s1_1	0.564	0.0939368
Non-minimal	Evolved	s1_1	0.675	0.161031
Non-minimal	Evolved	s1_1	0.5	0.0654499
Non-minimal	Evolved	s1_1	0.61	0.118847
Non-minimal	Evolved	s1_1	0.774	0.242785
Non-minimal	Evolved	s1_1	0.587	0.105904
Non-minimal	Evolved	s1_1	1.139	0.773695
Non-minimal	Evolved	s1_1	1.297	1.1424
Non-minimal	Evolved	s1_1	0.821	0.289753
Non-minimal	Evolved	s1_1	0.751	0.221778
Non-minimal	Evolved	s1_1	0.58	0.10216
Non-minimal	Evolved	s1_1	0.588	0.106446
Non-minimal	Evolved	s1_1	0.758	0.228037
Non-minimal	Evolved	s1_1	0.555	0.0895112
Non-minimal	Evolved	s1_1	0.774	0.242785
Non-minimal	Evolved	s1_1	0.719	0.194619
Non-minimal	Evolved	s1_1	0.586	0.105364
Non-minimal	Evolved	s1_1	1.196	0.895761
Non-minimal	Evolved	s1_1	1.009	0.537864
Non-minimal	Evolved	s1_1	0.861	0.334201
Non-minimal	Evolved	s1_1	1.173	0.84507
Non-minimal	Evolved	s1_1	0.824	0.292941
Non-minimal	Evolved	s1_1	0.502	0.0662384
Non-minimal	Evolved	s1_1	1.039	0.58728
Non-minimal	Evolved	s1_1	0.44	0.0446022
Non-minimal	Evolved	s1_1	0.469	0.0540153
Non-minimal	Evolved	s1_1	0.703	0.181913
Non-minimal	Evolved	s1_1	0.672	0.158894
Non-minimal	Evolved	s1_1	0.62	0.124788
Non-minimal	Evolved	s1_1	0.75	0.220893
Non-minimal	Evolved	s1_1	0.696	0.176533
Non-minimal	Evolved	s1_1	0.617	0.122986
Non-minimal	Evolved	s1_1	0.805	0.273141
Non-minimal	Evolved	s1_1	0.734	0.207056
Non-minimal	Evolved	s1_1	0.954	0.454615
Non-minimal	Evolved	s1_1	0.797	0.265078
Non-minimal	Evolved	s1_1	0.602	0.114232
Non-minimal	Evolved	s1_1	0.609	0.118263
Non-minimal	Evolved	s1_1	0.93	0.42116
Non-minimal	Evolved	s1_1	0.742	0.2139
Non-minimal	Evolved	s1_1	1.001	0.525171
Non-minimal	Evolved	s1_1	0.484	0.0593656
Non-minimal	Evolved	s1_1	0.654	0.146464
Non-minimal	Evolved	s1_1	0.54	0.082448
Non-minimal	Evolved	s1_1	0.664	0.153286
Non-minimal	Evolved	s1_1	0.418	0.0382408
Non-minimal	Evolved	s1_1	0.578	0.101107
Non-minimal	Evolved	s1_1	0.36	0.024429
Non-minimal	Evolved	s1_1	0.782	0.250391
Non-minimal	Evolved	s1_1	0.461	0.0512981
Non-minimal	Evolved	s1_1	0.555	0.0895112
Non-minimal	Evolved	s1_1	0.477	0.0568269
Non-minimal	Evolved	s1_1	0.969	0.476398
Non-minimal	Evolved	s1_1	0.821	0.289753
Non-minimal	Evolved	s1_1	0.627	0.129063
Non-minimal	Evolved	s1_3	0.48	0.0579058
Non-minimal	Evolved	s1_3	0.458	0.0503031
Non-minimal	Evolved	s1_3	0.537	0.0810814
Non-minimal	Evolved	s1_3	0.583	0.103754
Non-minimal	Evolved	s1_3	0.568	0.0959497
Non-minimal	Evolved	s1_3	0.536	0.0806293
Non-minimal	Evolved	s1_3	0.599	0.112533
Non-minimal	Evolved	s1_3	0.458	0.0503031
Non-minimal	Evolved	s1_3	0.438	0.0439968
Non-minimal	Evolved	s1_3	0.474	0.0557614
Non-minimal	Evolved	s1_3	0.448	0.0470796
Non-minimal	Evolved	s1_3	0.557	0.0904824
Non-minimal	Evolved	s1_3	0.354	0.0232278
Non-minimal	Evolved	s1_3	0.573	0.098506
Non-minimal	Evolved	s1_3	0.552	0.0880675
Non-minimal	Evolved	s1_3	0.578	0.101107
Non-minimal	Evolved	s1_3	0.323	0.0176444
Non-minimal	Evolved	s1_3	0.458	0.0503031
Non-minimal	Evolved	s1_3	0.531	0.0783939
Non-minimal	Evolved	s1_3	0.511	0.0698653
Non-minimal	Evolved	s1_3	0.438	0.0439968
Non-minimal	Evolved	s1_3	0.635	0.134066
Non-minimal	Evolved	s1_3	0.339	0.0203985
Non-minimal	Evolved	s1_3	0.505	0.067433
Non-minimal	Evolved	s1_3	1.057	0.618335
Non-minimal	Evolved	s1_3	0.511	0.0698653
Non-minimal	Evolved	s1_3	0.329	0.018646
Non-minimal	Evolved	s1_3	0.594	0.109738
Non-minimal	Evolved	s1_3	0.537	0.0810814
Non-minimal	Evolved	s1_3	0.609	0.118263
Non-minimal	Evolved	s1_3	0.724	0.198708
Non-minimal	Evolved	s1_3	0.438	0.0439968
Non-minimal	Evolved	s1_3	0.49	0.0616009
Non-minimal	Evolved	s1_3	0.365	0.0254611
Non-minimal	Evolved	s1_3	0.432	0.0422134
Non-minimal	Evolved	s1_3	0.578	0.101107
Non-minimal	Evolved	s1_3	0.662	0.151905
Non-minimal	Evolved	s1_3	0.552	0.0880675
Non-minimal	Evolved	s1_3	0.885	0.362935
Non-minimal	Evolved	s1_3	0.844	0.314794
Non-minimal	Evolved	s1_3	0.261	0.00930937
Non-minimal	Evolved	s1_3	0.448	0.0470796
Non-minimal	Evolved	s1_3	0.453	0.0486736
Non-minimal	Evolved	s1_3	0.594	0.109738
Non-minimal	Evolved	s1_3	0.427	0.0407645
Non-minimal	Evolved	s1_3	0.438	0.0439968
Non-minimal	Evolved	s1_3	0.479	0.0575447
Non-minimal	Evolved	s1_3	0.615	0.121793
Non-minimal	Evolved	s1_3	0.276	0.0110084
Non-minimal	Evolved	s1_3	0.516	0.0719362
Non-minimal	Evolved	s1_3	0.521	0.0740477
Non-minimal	Evolved	s1_3	0.484	0.0593656
Non-minimal	Evolved	s1_3	0.625	0.127832
Non-minimal	Evolved	s1_3	0.5	0.0654498
Non-minimal	Evolved	s1_3	0.609	0.118263
Non-minimal	Evolved	s1_3	0.631	0.131549
Non-minimal	Evolved	s1_4	0.87	0.344791
Non-minimal	Evolved	s1_4	0.615	0.121793
Non-minimal	Evolved	s1_4	0.792	0.26012
Non-minimal	Evolved	s1_4	0.703	0.181913
Non-minimal	Evolved	s1_4	0.698	0.178059
Non-minimal	Evolved	s1_4	0.742	0.2139
Non-minimal	Evolved	s1_4	0.49	0.0616009
Non-minimal	Evolved	s1_4	0.682	0.166093
Non-minimal	Evolved	s1_4	0.615	0.121793
Non-minimal	Evolved	s1_4	0.641	0.137903
Non-minimal	Evolved	s1_4	0.672	0.158894
Non-minimal	Evolved	s1_4	0.594	0.109738
Non-minimal	Evolved	s1_4	0.781	0.249432
Non-minimal	Evolved	s1_4	0.746	0.217378
Non-minimal	Evolved	s1_4	0.552	0.0880675
Non-minimal	Evolved	s1_4	0.615	0.121793
Non-minimal	Evolved	s1_4	0.693	0.17426
Non-minimal	Evolved	s1_4	0.656	0.147812
Non-minimal	Evolved	s1_4	0.725	0.199532
Non-minimal	Evolved	s1_4	0.558	0.0909706
Non-minimal	Evolved	s1_4	0.891	0.370367
Non-minimal	Evolved	s1_4	0.547	0.085696
Non-minimal	Evolved	s1_4	0.771	0.239973
Non-minimal	Evolved	s1_4	0.646	0.141155
Non-minimal	Evolved	s1_4	0.667	0.155373
Non-minimal	Evolved	s1_4	0.703	0.181913
Non-minimal	Evolved	s1_4	0.839	0.309232
Non-minimal	Evolved	s1_4	0.781	0.249432
Non-minimal	Evolved	s1_4	0.615	0.121793
Non-minimal	Evolved	s1_4	0.824	0.292941
Non-minimal	Evolved	s1_4	1.458	1.62282
Non-minimal	Evolved	s1_4	1.188	0.877906
Non-minimal	Evolved	s1_4	1.553	1.96116
Non-minimal	Evolved	s1_4	1.626	2.25092
Non-minimal	Evolved	s1_4	1.472	1.67002
Non-minimal	Evolved	s1_4	0.865	0.338881
Non-minimal	Evolved	s1_4	1.552	1.95737
Non-minimal	Evolved	s1_4	1.615	2.20555
Non-minimal	Evolved	s1_4	1.708	2.60893
Non-minimal	Evolved	s1_4	0.917	0.403745
Non-minimal	Evolved	s1_4	0.908	0.391973
Non-minimal	Evolved	s1_4	1.605	2.16483
Non-minimal	Evolved	s1_4	1.563	1.99929
Non-minimal	Evolved	s1_4	2.229	5.79868
Non-minimal	Evolved	s1_4	1.615	2.20555
Non-minimal	Evolved	s1_4	1.438	1.55695
Non-minimal	Evolved	s1_4	1.188	0.877906
Non-minimal	Evolved	s1_4	1.573	2.03791
Non-minimal	Evolved	s1_4	1.771	2.9084
Non-minimal	Evolved	s1_4	1.844	3.28308
Non-minimal	Evolved	s1_4	1.417	1.48973
Non-minimal	Evolved	s1_4	2.042	4.45826
Non-minimal	Evolved	s1_4	1.167	0.832168
Non-minimal	Evolved	s1_4	1.209	0.925289
Non-minimal	Evolved	s1_4	1.188	0.877906
Non-minimal	Evolved	s1_4	2.333	6.64879
Non-minimal	Evolved	s1_4	2.146	5.17473
Non-minimal	Evolved	s1_4	1.828	3.19836
Non-minimal	Evolved	s1_4	1.834	3.22996
Non-minimal	Evolved	s1_4	1	0.523599
Non-minimal	Evolved	s1_4	1.36	1.31709
Non-minimal	Evolved	s1_4	1.959	3.93642
Non-minimal	Evolved	s1_4	1.849	3.30986
Non-minimal	Evolved	s1_4	2.12	4.98892
Non-minimal	Evolved	s1_4	0.948	0.446091
Non-minimal	Evolved	s1_4	1.714	2.63652
Non-minimal	Evolved	s1_4	0.833	0.302645
Non-minimal	Evolved	s1_4	1.229	0.971973
Non-minimal	Evolved	s1_4	0.906	0.389389
Non-minimal	Evolved	s1_4	1.083	0.665095
Non-minimal	Evolved	s1_4	0.969	0.476398
Non-minimal	Evolved	s1_4	1.135	0.765572
Non-minimal	Evolved	s1_4	0.98	0.492807
Non-minimal	Evolved	s1_4	1.302	1.15566
Non-minimal	Evolved	s1_4	0.782	0.250391
Non-minimal	Evolved	s1_4	0.938	0.432123
Non-minimal	Evolved	s1_6	0.912	0.397176
Non-minimal	Evolved	s1_6	1.172	0.84291
Non-minimal	Evolved	s1_6	0.922	0.410385
Non-minimal	Evolved	s1_6	1.011	0.541068
Non-minimal	Evolved	s1_6	0.542	0.0833674
Non-minimal	Evolved	s1_6	1.323	1.21249
Non-minimal	Evolved	s1_6	0.725	0.199532
Non-minimal	Evolved	s1_6	0.656	0.147812
Non-minimal	Evolved	s1_6	0.573	0.098506
Non-minimal	Evolved	s1_6	0.88	0.356818
Non-minimal	Evolved	s1_6	0.917	0.403745
Non-minimal	Evolved	s1_6	0.604	0.115374
Non-minimal	Evolved	s1_6	1.01	0.539464
Non-minimal	Evolved	s1_6	0.584	0.104289
Non-minimal	Evolved	s1_6	0.724	0.198708
Non-minimal	Evolved	s1_6	0.495	0.0635059
Non-minimal	Evolved	s1_6	0.667	0.155373
Non-minimal	Evolved	s1_6	0.768	0.237182
Non-minimal	Evolved	s1_6	0.787	0.255225
Non-minimal	Evolved	s1_6	0.844	0.314794
Non-minimal	Evolved	s1_6	0.693	0.17426
Non-minimal	Evolved	s1_6	0.615	0.121793
Non-minimal	Evolved	s1_6	0.876	0.351974
Non-minimal	Evolved	s1_6	0.844	0.314794
Non-minimal	Evolved	s1_6	0.709	0.186611
Non-minimal	Evolved	s1_6	0.552	0.0880675
Non-minimal	Evolved	s1_6	0.813	0.281365
Non-minimal	Evolved	s1_6	1.01	0.539464
Non-minimal	Evolved	s1_6	0.792	0.26012
Non-minimal	Evolved	s1_6	0.76	0.229847
Non-minimal	Evolved	s1_6	0.828	0.297228
Non-minimal	Evolved	s1_6	0.646	0.141155
Non-minimal	Evolved	s1_6	0.844	0.314794
Non-minimal	Evolved	s1_6	0.849	0.320422
Non-minimal	Evolved	s1_6	0.651	0.144458
Non-minimal	Evolved	s1_6	0.948	0.446091
Non-minimal	Evolved	s1_6	0.88	0.356818
Non-minimal	Evolved	s1_6	0.521	0.0740477
Non-minimal	Evolved	s1_6	1	0.523599
Non-minimal	Evolved	s1_6	0.542	0.0833674
Non-minimal	Evolved	s1_6	0.641	0.137903
Non-minimal	Evolved	s1_6	0.609	0.118263
Non-minimal	Evolved	s1_6	0.667	0.155373
Non-minimal	Evolved	s1_6	0.521	0.0740477
Non-minimal	Evolved	s1_6	0.516	0.0719362
Non-minimal	Evolved	s1_6	0.542	0.0833674
Non-minimal	Evolved	s1_6	0.927	0.417098
Non-minimal	Evolved	s1_6	0.708	0.185823
Non-minimal	Evolved	s1_6	0.636	0.134701
Non-minimal	Evolved	s1_6	0.854	0.326116
Non-minimal	Evolved	s1_6	0.724	0.198708
Non-minimal	Evolved	s1_6	0.781	0.249432
Non-minimal	Evolved	s1_6	0.792	0.26012
Non-minimal	Evolved	s1_6	0.709	0.186611
Non-minimal	Evolved	s1_6	0.677	0.162467
Non-minimal	Evolved	s1_6	0.766	0.235334
Non-minimal	Evolved	s1_6	0.636	0.134701
Non-minimal	Evolved	s1_6	0.839	0.309232
Non-minimal	Evolved	s1_6	0.693	0.17426
Non-minimal	Evolved	s1_6	0.484	0.0593656
Non-minimal	Evolved	s1_6	0.552	0.0880675
Non-minimal	Evolved	s1_6	0.688	0.170516
Non-minimal	Evolved	s1_6	0.531	0.0783939
Minimal	Evolved	B_1	0.417	0.037967
Minimal	Evolved	B_1	0.328	0.0184765
Minimal	Evolved	B_1	0.552	0.0880675
Minimal	Evolved	B_1	0.547	0.085696
Minimal	Evolved	B_1	0.417	0.037967
Minimal	Evolved	B_1	0.484	0.0593656
Minimal	Evolved	B_1	0.333	0.0193344
Minimal	Evolved	B_1	0.313	0.0160558
Minimal	Evolved	B_1	0.313	0.0160558
Minimal	Evolved	B_1	0.438	0.0439968
Minimal	Evolved	B_1	0.589	0.10699
Minimal	Evolved	B_1	0.688	0.170516
Minimal	Evolved	B_1	0.49	0.0616009
Minimal	Evolved	B_1	0.464	0.0523061
Minimal	Evolved	B_1	0.411	0.0363516
Minimal	Evolved	B_1	0.865	0.338881
Minimal	Evolved	B_1	0.531	0.0783939
Minimal	Evolved	B_1	0.609	0.118263
Minimal	Evolved	B_1	0.443	0.0455208
Minimal	Evolved	B_1	0.344	0.0213144
Minimal	Evolved	B_1	0.432	0.0422134
Minimal	Evolved	B_1	0.953	0.453187
Minimal	Evolved	B_1	0.792	0.26012
Minimal	Evolved	B_1	0.479	0.0575447
Minimal	Evolved	B_1	0.174	0.00275833
Minimal	Evolved	B_1	0.458	0.0503031
Minimal	Evolved	B_1	0.542	0.0833674
Minimal	Evolved	B_1	0.615	0.121793
Minimal	Evolved	B_1	0.386	0.0301135
Minimal	Evolved	B_1	0.281	0.0116176
Minimal	Evolved	B_1	0.35	0.0224493
Minimal	Evolved	B_1	0.451	0.0480317
Minimal	Evolved	B_1	0.333	0.0193344
Minimal	Evolved	B_1	0.339	0.0203985
Minimal	Evolved	B_1	0.323	0.0176444
Minimal	Evolved	B_1	0.427	0.0407645
Minimal	Evolved	B_1	0.505	0.067433
Minimal	Evolved	B_1	0.328	0.0184765
Minimal	Evolved	B_1	0.443	0.0455208
Minimal	Evolved	B_1	0.474	0.0557614
Minimal	Evolved	B_1	0.386	0.0301135
Minimal	Evolved	B_1	0.537	0.0810814
Minimal	Evolved	B_1	0.547	0.085696
Minimal	Evolved	B_1	0.464	0.0523061
Minimal	Evolved	B_2	0.203	0.00438013
Minimal	Evolved	B_2	0.406	0.035041
Minimal	Evolved	B_2	0.36	0.024429
Minimal	Evolved	B_2	0.13	0.00115035
Minimal	Evolved	B_2	0.307	0.01515
Minimal	Evolved	B_2	0.184	0.00326176
Minimal	Evolved	B_2	0.282	0.0117421
Minimal	Evolved	B_2	0.344	0.0213144
Minimal	Evolved	B_2	0.261	0.00930937
Minimal	Evolved	B_2	0.318	0.0168376
Minimal	Evolved	B_2	0.333	0.0193344
Minimal	Evolved	B_2	0.365	0.0254611
Minimal	Evolved	B_2	0.5	0.0654498
Minimal	Evolved	B_2	0.365	0.0254611
Minimal	Evolved	B_2	0.323	0.0176444
Minimal	Evolved	B_2	0.313	0.0160558
Minimal	Evolved	B_2	0.349	0.0222574
Minimal	Evolved	B_2	0.328	0.0184765
Minimal	Evolved	B_2	0.157	0.00202627
Minimal	Evolved	B_2	0.299	0.0139963
Minimal	Evolved	B_2	0.417	0.037967
Minimal	Evolved	B_2	0.391	0.0312989
Minimal	Evolved	B_2	0.339	0.0203985
Minimal	Evolved	B_2	0.328	0.0184765
Minimal	Evolved	B_2	0.359	0.024226
Minimal	Evolved	B_2	0.583	0.103754
Minimal	Evolved	B_2	0.276	0.0110084
Minimal	Evolved	B_2	0.24	0.00723823
Minimal	Evolved	B_2	0.194	0.003823
Minimal	Evolved	B_2	0.37	0.0265218
Minimal	Evolved	B_2	0.101	0.000539464
Minimal	Evolved	B_2	0.448	0.0470796
Minimal	Evolved	B_2	0.23	0.00637063
Minimal	Evolved	B_2	0.349	0.0222574
Minimal	Evolved	B_2	0.406	0.035041
Minimal	Evolved	B_2	0.354	0.0232278
Minimal	Evolved	B_2	0.183	0.00320887
Minimal	Evolved	B_2	0.391	0.0312989
Minimal	Evolved	B_2	0.308	0.0152986
Minimal	Evolved	B_2	0.245	0.00770011
Minimal	Evolved	B_2	0.13	0.00115035
Minimal	Evolved	B_2	0.208	0.00471182
Minimal	Evolved	B_2	0.125	0.00102265
Minimal	Evolved	B_3	0.443	0.0455208
Minimal	Evolved	B_3	0.387	0.0303481
Minimal	Evolved	B_3	0.423	0.0396296
Minimal	Evolved	B_3	0.474	0.0557614
Minimal	Evolved	B_3	0.496	0.0638916
Minimal	Evolved	B_3	0.292	0.0130361
Minimal	Evolved	B_3	0.354	0.0232278
Minimal	Evolved	B_3	0.412	0.0366176
Minimal	Evolved	B_3	0.401	0.0337623
Minimal	Evolved	B_3	0.376	0.0278331
Minimal	Evolved	B_3	0.417	0.037967
Minimal	Evolved	B_3	0.38	0.0287309
Minimal	Evolved	B_3	0.37	0.0265218
Minimal	Evolved	B_3	0.36	0.024429
Minimal	Evolved	B_3	0.37	0.0265218
Minimal	Evolved	B_3	0.377	0.0280558
Minimal	Evolved	B_3	0.432	0.0422134
Minimal	Evolved	B_3	0.542	0.0833674
Minimal	Evolved	B_3	0.292	0.0130361
Minimal	Evolved	B_3	0.521	0.0740477
Minimal	Evolved	B_3	0.406	0.035041
Minimal	Evolved	B_3	0.349	0.0222574
Minimal	Evolved	B_3	0.354	0.0232278
Minimal	Evolved	B_3	0.318	0.0168376
Minimal	Evolved	B_3	0.287	0.0123778
Minimal	Evolved	B_3	0.417	0.037967
Minimal	Evolved	B_3	0.474	0.0557614
Minimal	Evolved	B_3	0.427	0.0407645
Minimal	Evolved	B_3	0.355	0.0234252
Minimal	Evolved	B_3	0.428	0.0410516
Minimal	Evolved	B_3	0.438	0.0439968
Minimal	Evolved	B_3	0.343	0.0211291
Minimal	Evolved	B_3	0.136	0.00131709
Minimal	Evolved	B_3	0.231	0.00645408
Minimal	Evolved	B_3	0.32	0.0171573
Minimal	Evolved	B_3	0.537	0.0810814
Minimal	Evolved	B_3	0.13	0.00115035
Minimal	Evolved	B_3	0.361	0.0246332
Minimal	Evolved	B_3	0.355	0.0234252
Minimal	Evolved	B_3	0.365	0.0254611
Minimal	Evolved	B_3	0.464	0.0523061
Minimal	Evolved	B_3	0.443	0.0455208
Minimal	Evolved	B_3	0.387	0.0303481
Minimal	Evolved	B_3	0.423	0.0396296
Minimal	Evolved	B_3	0.474	0.0557614
Minimal	Evolved	B_3	0.496	0.0638916
Minimal	Evolved	B_3	0.292	0.0130361
Minimal	Evolved	B_3	0.354	0.0232278
Minimal	Evolved	B_3	0.412	0.0366176
Minimal	Evolved	B_3	0.401	0.0337623
Minimal	Evolved	B_3	0.376	0.0278331
Minimal	Evolved	B_3	0.417	0.037967
Minimal	Evolved	B_3	0.38	0.0287309
Minimal	Evolved	B_3	0.37	0.0265218
Minimal	Evolved	B_3	0.36	0.024429
Minimal	Evolved	B_3	0.37	0.0265218
Minimal	Evolved	B_3	0.377	0.0280558
Minimal	Evolved	B_3	0.432	0.0422134
Minimal	Evolved	B_3	0.542	0.0833674
Minimal	Evolved	B_3	0.292	0.0130361
Minimal	Evolved	B_3	0.521	0.0740477
Minimal	Evolved	B_3	0.406	0.035041
Minimal	Evolved	B_3	0.349	0.0222574
Minimal	Evolved	B_3	0.354	0.0232278
Minimal	Evolved	B_3	0.318	0.0168376
Minimal	Evolved	B_3	0.287	0.0123778
Minimal	Evolved	B_3	0.417	0.037967
Minimal	Evolved	B_3	0.474	0.0557614
Minimal	Evolved	B_3	0.427	0.0407645
Minimal	Evolved	B_3	0.355	0.0234252
Minimal	Evolved	B_3	0.428	0.0410516
Minimal	Evolved	B_3	0.438	0.0439968
Minimal	Evolved	B_3	0.343	0.0211291
Minimal	Evolved	B_3	0.136	0.00131709
Minimal	Evolved	B_3	0.231	0.00645408
Minimal	Evolved	B_3	0.32	0.0171573
Minimal	Evolved	B_3	0.537	0.0810814
Minimal	Evolved	B_3	0.13	0.00115035
Minimal	Evolved	B_3	0.361	0.0246332
Minimal	Evolved	B_3	0.355	0.0234252
Minimal	Evolved	B_3	0.365	0.0254611
Minimal	Evolved	B_3	0.464	0.0523061
