# Supplementary material for: Evolution of a minimal cell
Source: Nature. 2023 Jul 5;620(7972):122–7. doi: 10.1038/s41586-023-06288-x (PMC10396959; doi:10.1038/s41586-023-06288-x)
Supplement: Supplementary file 16 — Source Data Extended Data Fig. 1 [file 41586_2023_6288_MOESM16_ESM.xlsx]

## Sheet: README
File contains raw data and parameters associated with Extended Data Figure 1
All data and code can be found on https://github.com/LennonLab/MinimalCell
Curve	well location in 96 well plate
b0	intercept
A	yield or carrying capacity
umax	maximum growth rate
L	lag time
z	standare error
cell	M = minimal; NM = nonminimal
population	biological popualtion (1-8)
tech rep	three technical replicates run on each sample
day	day in the evoltuion experiment
gen	generation in the evolution experiment
notes	comments relevant to experiment

## Sheet: parameters
Curve	b0	A	umax	L	z	cell	population	tech rep	time	gen	notes
B2	0.8847	0.5277	0.0281	18.5342	-4.8374	M	5	1	0	0
C2	0.8892	0.3581	0.028	17.6751	-4.7141	M	5	2	0	0
D2	0.8883	0.3183	0.0284	17.2319	-4.7101	M	5	3	0	0
B2	0.8894	0.7008	0.1043	7.7036	-3.5411	M	6	1	0	0	not used in analysis
C2	0.8878	0.8574	0.119	7.5459	-3.6116	M	6	2	0	0	not used in analysis
D2	0.8695	0.8365	0.0721	5.8855	-2.8922	M	6	3	0	0	not used in analysis
B2	0.8886	0.2287	0.0361	20.6842	-4.6311	M	7	1	0	0
C2	0.8821	0.2515	0.0421	20.3783	-4.6473	M	7	2	0	0
D2	0.882	0.2426	0.0365	20.1853	-4.6757	M	7	3	0	0
B2	0.9383	0.726	0.1723	6.3057	-3.6521	M	8	1	0	0	not used in analysis
C2	0.9528	0.7261	0.192	6.2399	-3.424	M	8	2	0	0	not used in analysis
D2	0.9449	0.6802	0.1867	6.145	-3.7291	M	8	3	0	0	not used in analysis
E2	0.8877	0.2501	0.0366	11.5012	-4.6588	M	5	1	10	66.5667
F2	0.896	0.2404	0.038	11.0497	-4.6023	M	5	2	10	66.5667
G2	0.8909	0.2174	0.0377	10.2926	-4.578	M	5	3	10	66.5667
E2	0.8789	0.2423	0.0372	13.6564	-4.7211	M	6	1	10	66.5667
F2	0.8801	0.2363	0.0375	13.3916	-4.682	M	6	2	10	66.5667
G2	0.8805	0.2148	0.0412	13.1457	-4.6387	M	6	3	10	66.5667
E2	0.8805	0.2461	0.04	14.8972	-4.9458	M	7	1	10	66.5667
F2	0.882	0.2442	0.0421	14.6173	-4.9876	M	7	2	10	66.5667
G2	0.9001	0.2251	0.0434	14.5607	-4.8973	M	7	3	10	66.5667
E2	0.9067	0.2661	0.0504	12.1857	-4.7599	M	8	1	10	66.5667
F2	0.9289	0.2227	0.0574	11.6836	-4.5635	M	8	2	10	66.5667
G2	0.9176	0.2586	0.0452	11.7417	-4.9902	M	8	3	10	66.5667
B3	0.9165	0.2472	0.0445	12.6391	-4.587	M	5	1	20	133.133
C3	0.9117	0.2812	0.0405	12.1851	-4.7629	M	5	2	20	133.133
D3	0.9199	0.2602	0.0467	12.1873	-4.5879	M	5	3	20	133.133
B3	0.9024	0.2135	0.0422	12.7438	-5.0423	M	6	1	20	133.133
C3	0.8968	0.2593	0.0351	11.8767	-4.772	M	6	2	20	133.133
D3	0.8924	0.2423	0.0299	11.4954	-4.5296	M	6	3	20	133.133
B3	0.9145	0.2615	0.0512	13.6411	-4.2658	M	7	1	20	133.133
C3	0.9043	0.2627	0.0539	13.9013	-4.1972	M	7	2	20	133.133
D3	0.9114	0.2668	0.0468	13.6743	-4.7922	M	7	3	20	133.133
B3	0.9525	0.293	0.0533	9.5284	-5.1019	M	8	1	20	133.133
C3	0.9468	0.2772	0.054	9.9315	-5.0538	M	8	2	20	133.133
D3	0.9481	0.2585	0.0512	9.9057	-4.8278	M	8	3	20	133.133
E3	0.914	0.2484	0.0509	12.0299	-4.6176	M	5	1	30	199.7
F3	0.9137	0.2579	0.0538	12.5315	-4.6214	M	5	2	30	199.7
G3	0.9191	0.2593	0.0577	12.1214	-4.5989	M	5	3	30	199.7
E3	0.8947	0.2264	0.0425	14.3529	-4.7399	M	6	1	30	199.7
F3	0.8968	0.2302	0.0463	13.9098	-4.6698	M	6	2	30	199.7
G3	0.906	0.2599	0.0515	13.9014	-4.7954	M	6	3	30	199.7
E3	0.9132	0.2266	0.0427	14.7397	-4.7673	M	7	1	30	199.7
F3	0.9073	0.2427	0.0452	14.3739	-4.9259	M	7	2	30	199.7
G3	0.9076	0.2431	0.05	14.3384	-4.9301	M	7	3	30	199.7
E3	0.9402	0.2518	0.0524	9.3338	-5.0794	M	8	1	30	199.7
F3	0.9484	0.2131	0.053	9.4493	-5.097	M	8	2	30	199.7
G3	0.9564	0.2113	0.0543	9.3632	-5.0092	M	8	3	30	199.7
B4	0.9113	0.2501	0.0453	13.3052	-4.6722	M	5	1	40	266.267
C4	0.9108	0.2627	0.0484	13.2078	-4.7716	M	5	2	40	266.267
D4	0.9067	0.2536	0.0444	12.6662	-4.679	M	5	3	40	266.267
B4	0.8972	0.2361	0.0449	14.264	-4.8679	M	6	1	40	266.267
C4	0.8967	0.2485	0.0472	14.5093	-4.7767	M	6	2	40	266.267
D4	0.8934	0.2509	0.0502	14.4345	-4.6667	M	6	3	40	266.267
B4	0.9086	0.3074	0.0825	9.4658	-4.4472	M	7	1	40	266.267
C4	0.9045	0.2256	0.0366	14.5985	-5.0233	M	7	2	40	266.267
D4	0.899	0.2137	0.0331	14.5627	-5.0699	M	7	3	40	266.267
B4	0.9512	0.2459	0.0671	9.1481	-4.7665	M	8	1	40	266.267
C4	0.9293	0.2409	0.0573	9.7851	-4.983	M	8	2	40	266.267
D4	0.9231	0.2407	0.0609	9.621	-4.9578	M	8	3	40	266.267
E4	0.901	0.2279	0.0337	13.5282	-4.8296	M	5	1	50	332.833
F4	0.9072	0.2257	0.0333	12.4988	-4.7552	M	5	2	50	332.833
G4	0.9193	0.2165	0.0325	12.4575	-4.8036	M	5	3	50	332.833
E4	0.905	0.737	0.1231	8.4075	-3.6236	M	6	1	50	332.833	outlier; yield plotted but not included in stats
F4	0.9092	0.7473	0.119	7.9698	-3.6006	M	6	2	50	332.833	outlier; yield plotted but not included in stats
G4	0.9157	0.7671	0.1132	6.8209	-3.6014	M	6	3	50	332.833	outlier; yield plotted but not included in stats
E4	0.9077	0.2393	0.0693	12.8	-4.2387	M	7	1	50	332.833
F4	0.9044	0.2471	0.0731	12.5601	-4.1956	M	7	2	50	332.833
G4	0.9134	0.2784	0.079	12.6051	-4.1987	M	7	3	50	332.833
E4	0.9369	0.2485	0.0645	9.1474	-5.026	M	8	1	50	332.833
F4	0.9315	0.2085	0.0487	9.3088	-4.7632	M	8	2	50	332.833
G4	0.9481	0.2591	0.0731	8.6279	-4.6629	M	8	3	50	332.833
B5	0.9074	0.2487	0.0435	14.0292	-4.6723	M	5	1	60	399.4
C5	0.9125	0.2596	0.0488	13.8509	-4.5688	M	5	2	60	399.4
D5	0.8977	0.2768	0.051	13.7952	-4.5465	M	5	3	60	399.4
B5	0.8911	0.8567	0.1527	9.7562	-3.7532	M	6	1	60	399.4	outlier; yield plotted but not included in stats
C5	0.8949	0.7688	0.1402	9.0883	-3.616	M	6	2	60	399.4	outlier; yield plotted but not included in stats
D5	0.8824	0.7831	0.135	8.8369	-3.699	M	6	3	60	399.4	outlier; yield plotted but not included in stats
B5	0.912	0.2491	0.078	14.8303	-4.2127	M	7	1	60	399.4
C5	0.9084	0.268	0.0799	14.6104	-4.17	M	7	2	60	399.4
D5	0.9049	0.2939	0.0825	14.0473	-4.1265	M	7	3	60	399.4
B5	0.959	0.2721	0.0679	8.6557	-4.8571	M	8	1	60	399.4
C5	0.9531	0.2833	0.0611	9.0865	-4.9302	M	8	2	60	399.4
D5	0.962	0.3153	0.0743	8.2124	-4.9369	M	8	3	60	399.4
E5	0.9012	0.2449	0.0428	14.171	-4.5625	M	5	1	80	532.533
F5	0.91	0.3008	0.0603	14.1913	-4.324	M	5	2	80	532.533
G5	0.9166	0.272	0.0509	13.6896	-4.5348	M	5	3	80	532.533
E5	0.8866	0.8637	0.1352	8.1353	-3.8239	M	6	1	80	532.533	outlier; yield plotted but not included in stats
F5	0.8873	0.8577	0.1413	7.7753	-3.7804	M	6	2	80	532.533	outlier; yield plotted but not included in stats
G5	0.8941	0.8778	0.1554	7.3871	-3.7238	M	6	3	80	532.533	outlier; yield plotted but not included in stats
E5	0.9046	0.2179	0.0409	12.8158	-4.8507	M	7	1	80	532.533
F5	0.9079	0.2163	0.041	12.7592	-4.8302	M	7	2	80	532.533
G5	0.9094	0.2416	0.0555	12.4026	-4.3746	M	7	3	80	532.533
E5	0.9521	0.2414	0.0669	8.9688	-4.9719	M	8	1	80	532.533
F5	0.9531	0.2592	0.0805	8.7725	-4.8293	M	8	2	80	532.533
G5	0.9595	0.2341	0.0652	8.6034	-4.9155	M	8	3	80	532.533
B6	0.9142	0.252	0.0462	12.6041	-4.5298	M	5	1	100	665.667
C6	0.9091	0.2692	0.0509	12.3518	-4.4565	M	5	2	100	665.667
D6	0.9038	0.2362	0.0395	12.221	-4.5665	M	5	3	100	665.667
B6	0.8896	0.2872	0.0376	24.346	-4.2986	M	6	1	100	665.667
C6	0.8833	0.2186	0.0385	18.052	-4.2957	M	6	2	100	665.667
D6	0.8821	0.2745	0.0295	15.7861	-4.9411	M	6	3	100	665.667
B6	0.9199	0.2443	0.0704	12.5806	-4.193	M	7	1	100	665.667
C6	0.9066	0.2975	0.0809	12.2625	-4.1043	M	7	2	100	665.667
D6	0.9085	0.3052	0.0823	11.8857	-4.0626	M	7	3	100	665.667
B6	0.9623	0.2665	0.086	9.4929	-4.3774	M	8	1	100	665.667
C6	0.9514	0.2438	0.0712	10.028	-4.571	M	8	2	100	665.667
D6	0.971	0.3589	0.1065	8.4509	-4.0736	M	8	3	100	665.667
E6	0.8987	0.3189	0.0658	13.2107	-4.3778	M	5	1	120	798.8
F6	0.9107	0.2829	0.0527	12.0812	-4.4835	M	5	2	120	798.8
G6	0.9159	0.3007	0.0555	12.4229	-4.6482	M	5	3	120	798.8
E6	0.8815	0.261	0.0281	20.2436	-4.6229	M	6	1	120	798.8
F6	0.8901	0.2689	0.0226	22.7675	-4.7535	M	6	2	120	798.8
G6	0.8873	0.2718	0.029	19.3957	-4.7592	M	6	3	120	798.8
E6	0.9023	0.2398	0.0624	9.1177	-4.3164	M	7	1	120	798.8
F6	0.9087	0.2557	0.0712	9.3684	-4.0872	M	7	2	120	798.8
G6	0.9162	0.3501	0.0885	8.5986	-4.0878	M	7	3	120	798.8
E6	0.9446	0.2316	0.0577	10.1482	-4.7146	M	8	1	120	798.8
F6	0.9624	0.2588	0.0801	9.5836	-4.3901	M	8	2	120	798.8
G6	0.9578	0.2273	0.0591	9.7899	-4.7316	M	8	3	120	798.8
B7	0.9133	0.3187	0.0617	12.959	-4.4861	M	5	1	140	931.933
C7	0.9157	0.302	0.0562	12.9514	-4.57	M	5	2	140	931.933
D7	0.908	0.3191	0.057	12.9104	-4.5646	M	5	3	140	931.933
B7	0.8937	0.9058	0.1289	7.5516	-3.7228	M	6	1	140	931.933	outlier; yield plotted but not included in stats
C7	0.8965	0.9873	0.113	8.0076	-3.579	M	6	2	140	931.933	outlier; yield plotted but not included in stats
D7	0.8899	0.8849	0.137	7.8032	-3.5642	M	6	3	140	931.933	outlier; yield plotted but not included in stats
B7	0.8923	0.2234	0.0357	14.5362	-5.1312	M	7	1	140	931.933
C7	0.8954	0.2961	0.0556	14.5571	-4.4273	M	7	2	140	931.933
D7	0.8843	0.3135	0.0693	14.3747	-4.1334	M	7	3	140	931.933
B7	0.9939	1.1578	0.1484	6.0216	-3.5473	M	8	1	140	931.933	outlier; yield plotted but not included in stats
C7	1.018	0.9393	0.1398	7.592	-3.3659	M	8	2	140	931.933	outlier; yield plotted but not included in stats
D7	1.0052	1.0706	0.1342	6.7924	-3.3164	M	8	3	140	931.933	outlier; yield plotted but not included in stats
E7	0.9121	0.2953	0.0843	11.1192	-4.0281	M	5	1	160	1065.07
F7	0.9105	0.2364	0.0604	10.7576	-4.3078	M	5	2	160	1065.07
G7	0.9133	0.2531	0.0755	10.8861	-4.1314	M	5	3	160	1065.07
E7	0.8822	0.2599	0.0231	16.7258	-5.2298	M	6	1	160	1065.07
F7	0.8811	0.2704	0.0218	15.5439	-5.2748	M	6	2	160	1065.07
G7	0.8863	0.2787	0.0308	13.711	-5.0199	M	6	3	160	1065.07
E7	0.8827	0.3134	0.0799	13.0641	-4.0562	M	7	1	160	1065.07
F7	0.8951	0.3585	0.0929	12.7154	-3.9714	M	7	2	160	1065.07
G7	0.8997	0.3174	0.0794	12.6014	-4.1259	M	7	3	160	1065.07
E7	0.9569	0.3785	0.1087	9.2652	-4.1485	M	8	1	160	1065.07
F7	0.9554	0.3057	0.0971	9.8127	-4.1697	M	8	2	160	1065.07
G7	0.9598	0.2374	0.0574	9.8328	-4.815	M	8	3	160	1065.07
B8	0.9056	0.3147	0.0848	11.3201	-4.059	M	5	1	200	1331.33
C8	0.9169	0.3085	0.0822	11.3464	-4.0307	M	5	2	200	1331.33
D8	0.9012	0.3282	0.0908	11.151	-4.0177	M	5	3	200	1331.33
B8	0.8899	0.3148	0.044	16.3463	-4.7799	M	6	1	200	1331.33
C8	0.8911	0.3009	0.0354	16.8646	-4.9641	M	6	2	200	1331.33
D8	0.8827	0.3471	0.0365	17.0889	-4.9271	M	6	3	200	1331.33
B8	0.9096	0.2722	0.0713	14.1406	-4.204	M	7	1	200	1331.33
C8	0.9089	0.2845	0.0745	14.1914	-4.1175	M	7	2	200	1331.33
D8	0.9065	0.3548	0.0913	13.7387	-4.0377	M	7	3	200	1331.33
B8	0.9612	0.3394	0.1015	9.5988	-4.1135	M	8	1	200	1331.33
C8	0.9714	0.2939	0.0928	9.7726	-4.165	M	8	2	200	1331.33
D8	0.9918	0.277	0.0982	8.9257	-4.1964	M	8	3	200	1331.33
E8	0.9008	0.3592	0.0885	12.7157	-4.0295	M	5	1	220	1464.47
F8	0.9048	0.3534	0.0904	12.6507	-4.0055	M	5	2	220	1464.47
G8	0.9232	0.3759	0.0919	12.1863	-4.0318	M	5	3	220	1464.47
E8	0.8839	0.3039	0.0374	18.1758	-4.9819	M	6	1	220	1464.47
F8	0.8847	0.2545	0.0248	23.5526	-4.8307	M	6	2	220	1464.47
G8	0.8951	0.2953	0.0392	15.8898	-4.9739	M	6	3	220	1464.47
E8	0.9006	0.3458	0.0933	13.4582	-4.0729	M	7	1	220	1464.47
F8	0.8981	0.3174	0.0835	13.4204	-4.1165	M	7	2	220	1464.47
G8	0.9174	0.3382	0.0926	13.1283	-4.128	M	7	3	220	1464.47
E8	0.9588	0.3924	0.1202	9.0173	-4.1001	M	8	1	220	1464.47
F8	0.9625	0.2683	0.069	9.3282	-4.5684	M	8	2	220	1464.47
G8	0.9771	0.2409	0.0623	9.0097	-4.7844	M	8	3	220	1464.47
B9	0.9221	0.2987	0.0679	12.8772	-4.1976	M	5	1	240	1597.6
C9	0.9255	0.3343	0.0848	12.2764	-4.1792	M	5	2	240	1597.6
D9	0.9144	0.3021	0.0701	12.777	-4.2019	M	5	3	240	1597.6
B9	0.8909	0.3042	0.0401	15.418	-4.8648	M	6	1	240	1597.6
C9	0.8881	0.3141	0.0318	18.1788	-4.9204	M	6	2	240	1597.6
D9	0.8894	0.3139	0.0425	15.0699	-4.7705	M	6	3	240	1597.6
B9	0.906	0.3079	0.0804	13.3842	-4.1415	M	7	1	240	1597.6
C9	0.9117	0.3662	0.0918	13.5029	-4.0149	M	7	2	240	1597.6
D9	0.9077	0.3195	0.082	12.9815	-4.0923	M	7	3	240	1597.6
B9	0.9323	0.2985	0.0726	10.3436	-4.4143	M	8	1	240	1597.6
C9	0.9408	0.3183	0.0901	10.0888	-4.1702	M	8	2	240	1597.6
D9	0.9625	0.3506	0.0981	10.1576	-4.1362	M	8	3	240	1597.6
E9	0.9116	0.2851	0.082	10.9041	-4.064	M	5	1	260	1730.73
F9	0.9165	0.2448	0.0664	10.8889	-4.1522	M	5	2	260	1730.73
G9	0.9234	0.2904	0.0851	10.7498	-4.0324	M	5	3	260	1730.73
E9	0.8839	0.291	0.0365	15.5277	-5.1357	M	6	1	260	1730.73
F9	0.8893	0.2991	0.0416	12.9614	-4.7328	M	6	2	260	1730.73
G9	0.8862	0.3044	0.0427	13.0015	-4.778	M	6	3	260	1730.73
E9	0.9025	0.3617	0.0929	15.3369	-4.0186	M	7	1	260	1730.73
F9	0.9064	0.353	0.0891	14.9558	-4.0377	M	7	2	260	1730.73
G9	0.9173	0.3604	0.0919	14.6571	-4.0543	M	7	3	260	1730.73
E9	0.9427	0.3125	0.0966	9.7444	-4.2003	M	8	1	260	1730.73
F9	0.9528	0.3127	0.0947	9.6429	-4.2113	M	8	2	260	1730.73
G9	0.9641	0.2912	0.0819	9.7273	-4.3883	M	8	3	260	1730.73
B10	0.9247	0.2444	0.0735	11.0954	-4.1404	M	5	1	280	1863.87
C10	0.9189	0.267	0.0783	11.4089	-4.0239	M	5	2	280	1863.87
D10	0.9205	0.296	0.0814	10.7691	-3.9985	M	5	3	280	1863.87
B10	0.8936	0.2964	0.0382	14.2098	-5.0071	M	6	1	280	1863.87
C10	0.8972	0.296	0.0442	12.432	-4.577	M	6	2	280	1863.87
D10	0.8877	0.3362	0.046	12.6853	-4.3469	M	6	3	280	1863.87
B10	0.8931	0.0309	0.0013	17.3151	-5.6971	M	7	1	280	1863.87	did't grow
C10	0.8941	0.0432	0.0014	15.9704	-5.6454	M	7	2	280	1863.87	didn't grow
D10	0.9055	0.0428	0.0017	15.521	-5.6094	M	7	3	280	1863.87	didn't grow
B10	0.94	0.3212	0.0945	9.7126	-4.1241	M	8	1	280	1863.87
C10	0.9535	0.3436	0.101	9.4823	-4.1877	M	8	2	280	1863.87
D10	0.9471	0.3218	0.0948	9.1315	-4.1722	M	8	3	280	1863.87
E10	0.9213	0.7301	0.1085	7.261	-4.0584	M	5	1	300	1997	outlier; yield plotted but not included in stats
F10	0.913	0.6787	0.0933	8.1466	-4.5469	M	5	2	300	1997	outlier; yield plotted but not included in stats
G10	0.9275	0.7689	0.1193	7.0488	-3.9877	M	5	3	300	1997	outlier; yield plotted but not included in stats
E10	0.8979	0.7464	0.1112	8.4624	-4.1738	M	6	1	300	1997	outlier; yield plotted but not included in stats
F10	0.9163	0.7326	0.1274	6.8472	-3.949	M	6	2	300	1997	outlier; yield plotted but not included in stats
G10	0.9295	0.75	0.1177	5.9368	-3.9356	M	6	3	300	1997	outlier; yield plotted but not included in stats
E10	0.9075	0.3178	0.0873	13.6322	-4.1177	M	7	1	300	1997
F10	0.9091	0.3487	0.0922	13.5101	-4.0436	M	7	2	300	1997
G10	0.9152	0.2848	0.083	13.5343	-4.2157	M	7	3	300	1997
E10	0.9842	0.6029	0.1263	5.4369	-3.7215	M	8	1	300	1997
F10	0.9875	0.595	0.1502	5.3405	-3.4231	M	8	2	300	1997
G10	0.993	0.6094	0.1333	5.1234	-3.4039	M	8	3	300	1997
B2	0.9469	0.866	0.1632	7.1226	-3.5757	NM	1	1	0	0
C2	0.9367	0.8647	0.1463	7.1279	-3.5029	NM	1	2	0	0
D2	0.9467	0.8728	0.1504	7.482	-3.453	NM	1	3	0	0
B2	0.9483	0.8755	0.1267	7.2176	-3.7153	NM	2	1	0	0
C2	0.9409	0.8896	0.114	7.1941	-3.749	NM	2	2	0	0
D2	0.9474	0.8378	0.1443	6.447	-3.498	NM	2	3	0	0
B2	0.943	0.821	0.1259	6.6575	-3.6785	NM	3	1	0	0
C2	0.9314	0.8317	0.1396	7.6845	-3.6077	NM	3	2	0	0
D2	0.9268	0.801	0.1075	7.0897	-3.9108	NM	3	3	0	0
B2	0.8829	0.7884	0.1057	7.2918	-4.0714	NM	4	1	0	0
C2	0.9126	0.7896	0.1026	6.839	-4.2189	NM	4	2	0	0
D2	0.903	0.7756	0.0903	6.2819	-4.4586	NM	4	3	0	0
E2	0.9267	0.751	0.0819	6.3158	-3.738	NM	1	1	10	66.5667
F2	0.9166	0.8626	0.068	5.3084	-3.8107	NM	1	2	10	66.5667
G2	0.9274	0.8272	0.0821	6.095	-3.9147	NM	1	3	10	66.5667
E2	0.9286	1.0337	0.1344	6.5477	-3.5503	NM	2	1	10	66.5667
F2	0.9297	0.8648	0.1334	7.1033	-3.3665	NM	2	2	10	66.5667
G2	0.9371	0.8608	0.1144	6.4286	-3.5647	NM	2	3	10	66.5667
E2	0.9115	0.764	0.1206	5.3021	-3.711	NM	3	1	10	66.5667
F2	0.9147	0.7884	0.1141	5.205	-3.7597	NM	3	2	10	66.5667
G2	0.9235	0.7945	0.12	5.433	-3.6689	NM	3	3	10	66.5667
E2	0.9068	0.692	0.1241	5.91	-3.4202	NM	4	1	10	66.5667
F2	0.9306	0.6654	0.1356	5.9255	-3.4028	NM	4	2	10	66.5667
G2	0.9146	0.6273	0.1499	5.9109	-3.5695	NM	4	3	10	66.5667
B3	0.9654	0.5992	0.1035	5.0786	-3.6154	NM	1	1	20	133.133
C3	0.9558	0.5946	0.0863	4.3073	-3.6453	NM	1	2	20	133.133
D3	0.9801	0.6293	0.1412	4.7184	-3.2175	NM	1	3	20	133.133
B3	0.9132	0.9126	0.109	4.6717	-2.9527	NM	2	1	20	133.133
C3	0.9114	0.8211	0.1057	4.5878	-3.0788	NM	2	2	20	133.133
D3	0.9143	0.814	0.1112	4.6712	-3.2077	NM	2	3	20	133.133
B3	0.9165	0.804	0.1108	5.0622	-3.3619	NM	3	1	20	133.133
C3	0.9114	0.7887	0.0967	4.482	-2.9328	NM	3	2	20	133.133
D3	0.9202	0.7612	0.1104	4.6452	-3.0559	NM	3	3	20	133.133
B3	0.926	0.7564	0.0981	5.3602	-3.91	NM	4	1	20	133.133
C3	0.9326	0.707	0.1159	5.3428	-3.4434	NM	4	2	20	133.133
D3	0.9265	0.6677	0.1159	5.7374	-3.6247	NM	4	3	20	133.133
E3	0.9599	0.6078	0.1291	6.3825	-3.3459	NM	1	1	30	199.7
F3	0.9515	0.847	0.1329	5.634	-3.5538	NM	1	2	30	199.7
G3	0.9577	0.7126	0.1461	5.5935	-3.4855	NM	1	3	30	199.7
E3	0.9144	0.8134	0.1229	5.0634	-2.8624	NM	2	1	30	199.7
F3	0.9196	0.7961	0.1248	5.1157	-2.9057	NM	2	2	30	199.7
G3	0.9422	0.8301	0.1582	5.2301	-2.6247	NM	2	3	30	199.7
E3	0.9172	0.8408	0.1086	4.6522	-2.9698	NM	3	1	30	199.7
F3	0.9118	0.8731	0.1008	4.4545	-3.0322	NM	3	2	30	199.7
G3	0.9262	0.8674	0.1433	4.6575	-2.7031	NM	3	3	30	199.7
E3	0.918	0.7203	0.1173	5.0031	-3.6245	NM	4	1	30	199.7
F3	0.9145	0.7341	0.1217	4.7909	-3.6666	NM	4	2	30	199.7
G3	0.9258	0.7524	0.1228	4.6685	-3.478	NM	4	3	30	199.7
B4	0.9483	0.7471	0.1071	6.0623	-3.585	NM	1	1	40	266.267
C4	0.9386	0.7984	0.1106	5.9696	-3.6189	NM	1	2	40	266.267
D4	0.943	0.8092	0.1087	5.8521	-3.5138	NM	1	3	40	266.267
B4	0.9314	0.7427	0.1512	6.432	-2.9556	NM	2	1	40	266.267
C4	0.9396	0.7802	0.1792	6.4345	-2.9365	NM	2	2	40	266.267
D4	0.9256	0.7812	0.1633	6.3456	-2.9864	NM	2	3	40	266.267
B4	0.9233	0.7534	0.1457	6.7239	-3.026	NM	3	1	40	266.267
C4	0.9283	0.7713	0.1445	6.3485	-2.9148	NM	3	2	40	266.267
D4	0.9299	0.7836	0.1356	5.7961	-2.9401	NM	3	3	40	266.267
B4	0.9357	0.6775	0.1346	5.5414	-3.4979	NM	4	1	40	266.267
C4	0.9297	0.7082	0.1335	5.3617	-3.4469	NM	4	2	40	266.267
D4	0.9292	0.6873	0.1452	5.4754	-3.3317	NM	4	3	40	266.267
E4	0.92	0.8234	0.122	9.2087	-3.7832	NM	1	1	50	332.833
F4	0.9242	0.9077	0.13	9.1385	-3.7209	NM	1	2	50	332.833
G4	0.9412	1.0131	0.1238	9.2737	-3.5859	NM	1	3	50	332.833
E4	0.9524	0.7341	0.1547	6.4973	-2.9702	NM	2	1	50	332.833
F4	0.9517	0.6985	0.1615	6.7246	-2.8909	NM	2	2	50	332.833
G4	0.9644	0.6979	0.1701	6.5885	-2.9267	NM	2	3	50	332.833
E4	0.9455	0.7382	0.161	6.1415	-2.9094	NM	3	1	50	332.833
F4	0.9532	0.7092	0.1735	6.3078	-2.96	NM	3	2	50	332.833
G4	0.9608	0.7252	0.1782	6.4236	-2.9301	NM	3	3	50	332.833
E4	0.9395	0.9726	0.1251	6.4709	-3.6007	NM	4	1	50	332.833
F4	0.9359	0.9931	0.1304	6.3223	-3.5302	NM	4	2	50	332.833
G4	0.9465	0.9873	0.1344	6.3908	-3.5271	NM	4	3	50	332.833
B5	0.957	0.941	0.1177	5.1939	-3.497	NM	1	1	60	399.4
C5	0.9469	0.906	0.1008	4.8487	-3.6033	NM	1	2	60	399.4
D5	0.9569	0.8821	0.1276	4.9963	-2.935	NM	1	3	60	399.4
B5	0.9255	0.7968	0.1323	5.7297	-2.6393	NM	2	1	60	399.4
C5	0.9139	0.8174	0.1215	5.5841	-2.631	NM	2	2	60	399.4
D5	0.9121	0.8783	0.1094	3.9081	-2.6458	NM	2	3	60	399.4
B5	0.9243	0.8018	0.1162	6.2946	-4.1436	NM	3	1	60	399.4
C5	0.9344	0.8144	0.1468	5.6106	-3.7397	NM	3	2	60	399.4
D5	0.9179	0.7096	0.1278	6.1657	-3.7763	NM	3	3	60	399.4
B5	0.9309	0.7845	0.1309	6.4426	-3.8447	NM	4	1	60	399.4
C5	0.9253	0.7238	0.1147	6.2003	-3.6679	NM	4	2	60	399.4
D5	0.9148	0.7128	0.1073	6.3479	-3.676	NM	4	3	60	399.4
E5	0.955	0.899	0.1096	4.6271	-3.6137	NM	1	1	80	532.533
F5	0.9566	0.8988	0.12	4.8224	-3.5682	NM	1	2	80	532.533
G5	0.9708	0.7754	0.1314	5.297	-3.7091	NM	1	3	80	532.533
E5	0.903	0.7892	0.1175	4.9837	-2.8571	NM	2	1	80	532.533
F5	0.908	0.7762	0.1115	4.6367	-2.8815	NM	2	2	80	532.533
G5	0.9234	0.785	0.1078	4.364	-2.7887	NM	2	3	80	532.533
E5	0.9298	0.6776	0.1339	8.2383	-3.5682	NM	3	1	80	532.533
F5	0.9205	0.69	0.1249	8.1013	-3.4414	NM	3	2	80	532.533
G5	0.9278	0.7984	0.109	6.6927	-3.717	NM	3	3	80	532.533
E5	0.9333	0.791	0.0959	4.5032	-3.5731	NM	4	1	80	532.533
F5	0.952	0.761	0.1021	4.5016	-3.7197	NM	4	2	80	532.533
G5	0.9196	0.8249	0.1127	5.9622	-3.9541	NM	4	3	80	532.533
B6	0.946	0.6093	0.1675	5.7419	-3.4811	NM	1	1	100	665.667
C6	0.9377	0.6273	0.1743	5.7196	-3.1875	NM	1	2	100	665.667
D6	0.9397	0.7066	0.1421	5.2298	-3.3688	NM	1	3	100	665.667
B6	0.9387	0.8136	0.146	5.8696	-2.7587	NM	2	1	100	665.667
C6	0.9115	0.788	0.1136	5.5066	-2.901	NM	2	2	100	665.667
D6	0.9209	0.8	0.1489	5.3373	-2.8143	NM	2	3	100	665.667
B6	0.9336	0.7901	0.1488	8.0189	-3.5255	NM	3	1	100	665.667
C6	0.9278	0.7392	0.1581	7.41	-3.3913	NM	3	2	100	665.667
D6	0.9264	0.7992	0.1306	6.8981	-3.6481	NM	3	3	100	665.667
B6	0.9427	0.8554	0.2028	6.2927	-3.3141	NM	4	1	100	665.667
C6	0.9258	0.8039	0.1418	6.5144	-3.7142	NM	4	2	100	665.667
D6	0.9245	0.8027	0.136	6.5646	-3.8912	NM	4	3	100	665.667
E6	0.925	0.673	0.1451	5.3329	-3.1852	NM	1	1	120	798.8
F6	0.9595	0.7318	0.1973	5.0625	-2.888	NM	1	2	120	798.8
G6	0.9468	0.731	0.1166	3.9153	-2.9946	NM	1	3	120	798.8
E6	0.9176	0.7004	0.1251	5.1816	-2.6629	NM	2	1	120	798.8
F6	0.9224	0.7074	0.1078	4.8055	-2.7185	NM	2	2	120	798.8
G6	0.9534	0.6554	0.1674	5.1494	-2.8127	NM	2	3	120	798.8
E6	0.9179	0.7596	0.1242	5.2916	-4.2011	NM	3	1	120	798.8
F6	0.9289	0.7271	0.1414	5.1612	-3.907	NM	3	2	120	798.8
G6	0.9305	0.7423	0.1194	4.8026	-3.9637	NM	3	3	120	798.8
E6	0.9127	0.8583	0.1168	5.6588	-3.9982	NM	4	1	120	798.8
F6	0.9271	0.8602	0.1245	6.2346	-4.0633	NM	4	2	120	798.8
G6	0.9216	0.8721	0.1132	5.1676	-3.765	NM	4	3	120	798.8
B7	0.9569	0.751	0.1402	4.834	-3.2934	NM	1	1	140	931.933
C7	0.9518	0.7265	0.1487	5.2097	-3.1473	NM	1	2	140	931.933
D7	0.9424	0.7349	0.1345	4.2176	-2.945	NM	1	3	140	931.933
B7	0.9312	0.6418	0.1535	6.4345	-3.1052	NM	2	1	140	931.933
C7	0.9354	0.675	0.189	5.989	-2.8276	NM	2	2	140	931.933
D7	0.9389	0.7272	0.2035	5.7477	-2.5649	NM	2	3	140	931.933
B7	0.9451	0.7683	0.1163	5.0636	-3.5302	NM	3	1	140	931.933
C7	0.9284	0.7148	0.1483	5.9169	-3.2547	NM	3	2	140	931.933
D7	0.9222	0.7808	0.1368	4.5502	-2.9062	NM	3	3	140	931.933
B7	0.9357	0.9054	0.1512	5.0672	-3.2293	NM	4	1	140	931.933
C7	0.9345	0.8718	0.1652	4.8359	-3.2684	NM	4	2	140	931.933
D7	0.9343	0.8576	0.1196	5.3219	-3.7929	NM	4	3	140	931.933
E7	0.9412	0.7812	0.1396	5.2363	-3.1074	NM	1	1	160	1065.07
F7	0.8825	0.8004	0.097	3.7409	-3.0894	NM	1	2	160	1065.07
G7	0.9313	0.8742	0.0964	2.805	-2.8384	NM	1	3	160	1065.07
E7	0.9349	0.6379	0.1886	6.1509	-2.9895	NM	2	1	160	1065.07
F7	0.9591	0.6351	0.146	6.2116	-3.1364	NM	2	2	160	1065.07
G7	0.9489	0.631	0.1658	5.5366	-3.0849	NM	2	3	160	1065.07
E7	0.909	0.8529	0.0994	5.0556	-3.1035	NM	3	1	160	1065.07
F7	0.9069	0.883	0.0965	4.3259	-2.9744	NM	3	2	160	1065.07
G7	0.9214	0.9028	0.1205	3.6594	-2.7535	NM	3	3	160	1065.07
E7	0.9255	0.6635	0.1122	6.2705	-3.8292	NM	4	1	160	1065.07
F7	0.9467	0.6613	0.1204	5.9019	-3.6504	NM	4	2	160	1065.07
G7	0.9583	0.6588	0.1156	3.9851	-3.5655	NM	4	3	160	1065.07
B8	0.8953	0.7208	0.1277	4.0878	-2.9458	NM	1	1	200	1331.33
C8	0.8903	0.7378	0.1214	4.2971	-3.1166	NM	1	2	200	1331.33
D8	0.8694	0.7566	0.097	4.5339	-3.2129	NM	1	3	200	1331.33
B8	0.9378	0.7958	0.1483	6.3503	-3.2436	NM	2	1	200	1331.33
C8	0.938	0.7705	0.1806	6.5225	-3.0502	NM	2	2	200	1331.33
D8	0.9375	0.7565	0.1624	6.2113	-3.1936	NM	2	3	200	1331.33
B8	0.9305	0.7623	0.1385	6.9679	-3.5187	NM	3	1	200	1331.33
C8	0.9269	0.7541	0.1294	7.0779	-3.5083	NM	3	2	200	1331.33
D8	0.9214	0.7805	0.1241	5.9092	-3.4753	NM	3	3	200	1331.33
B8	0.9425	0.5968	0.1039	5.4871	-3.59	NM	4	1	200	1331.33
C8	0.9329	0.7324	0.1322	6.7006	-3.6941	NM	4	2	200	1331.33
D8	0.9236	0.6345	0.1316	6.0149	-3.7893	NM	4	3	200	1331.33
E8	0.8762	0.7128	0.1064	5.0713	-3.2955	NM	1	1	220	1464.47
F8	0.892	0.7015	0.1178	4.8756	-3.1488	NM	1	2	220	1464.47
G8	0.8738	0.7753	0.0935	3.6084	-2.942	NM	1	3	220	1464.47
E8	0.9251	0.7529	0.17	6.9146	-3.2651	NM	2	1	220	1464.47
F8	0.9325	0.7637	0.1642	6.5425	-3.2296	NM	2	2	220	1464.47
G8	0.9432	0.779	0.1484	5.7191	-3.2459	NM	2	3	220	1464.47
E8	0.9186	0.8452	0.1274	6.6326	-3.2619	NM	3	1	220	1464.47
F8	0.9363	0.8329	0.1488	6.8522	-3.265	NM	3	2	220	1464.47
G8	0.9341	0.8667	0.1161	5.3519	-3.0762	NM	3	3	220	1464.47
E8	0.9319	0.64	0.0951	5.8369	-3.6186	NM	4	1	220	1464.47
F8	0.9471	0.8704	0.1194	4.7255	-3.5295	NM	4	2	220	1464.47
G8	0.9572	0.588	0.115	5.8408	-3.489	NM	4	3	220	1464.47
B9	0.9599	0.6949	0.1463	4.8851	-3.7804	NM	1	1	240	1597.6
C9	0.9458	0.6974	0.1511	5.6785	-3.6798	NM	1	2	240	1597.6
D9	0.9457	0.6537	0.1574	5.6333	-3.8223	NM	1	3	240	1597.6
B9	0.9512	0.7638	0.2412	6.6227	-2.9088	NM	2	1	240	1597.6
C9	0.928	0.7649	0.1712	6.8222	-3.1587	NM	2	2	240	1597.6
D9	0.9427	0.7606	0.1788	6.74	-3.075	NM	2	3	240	1597.6
B9	0.9368	0.7234	0.1227	5.4708	-3.6901	NM	3	1	240	1597.6
C9	0.9291	0.7655	0.1347	5.6083	-3.6427	NM	3	2	240	1597.6
D9	0.9297	0.7614	0.1442	4.8501	-3.8287	NM	3	3	240	1597.6
B9	0.9336	0.5832	0.0975	6.0324	-3.753	NM	4	1	240	1597.6
C9	0.9278	0.5398	0.0941	6.3815	-3.8718	NM	4	2	240	1597.6
D9	0.9329	0.7111	0.1281	6.1719	-3.6817	NM	4	3	240	1597.6
E9	0.9436	0.6562	0.1455	5.9186	-3.6637	NM	1	1	260	1730.73
F9	0.936	0.6371	0.1379	5.9156	-3.9216	NM	1	2	260	1730.73
G9	0.9621	0.6711	0.1668	5.1696	-3.7213	NM	1	3	260	1730.73
E9	0.9583	0.7601	0.1612	6.4761	-3.0651	NM	2	1	260	1730.73
F9	0.9483	0.7837	0.1754	6.2325	-3.0068	NM	2	2	260	1730.73
G9	0.95	0.7464	0.1355	5.9654	-3.4452	NM	2	3	260	1730.73
E9	0.9292	0.7425	0.1518	8.576	-3.3851	NM	3	1	260	1730.73
F9	0.9422	0.7887	0.1499	8.0721	-3.2757	NM	3	2	260	1730.73
G9	0.9372	0.7686	0.1319	7.435	-3.508	NM	3	3	260	1730.73
E9	0.94	0.7694	0.0981	5.512	-3.474	NM	4	1	260	1730.73
F9	0.9403	0.6633	0.0892	5.3054	-3.5681	NM	4	2	260	1730.73
G9	0.9486	0.8755	0.1343	4.1018	-3.5446	NM	4	3	260	1730.73
B10	0.9223	0.8651	0.0973	3.1605	-2.9176	NM	1	1	280	1863.87
C10	0.9316	0.7857	0.1173	4.1084	-2.7317	NM	1	2	280	1863.87
D10	0.9377	0.7789	0.1168	3.7903	-2.7694	NM	1	3	280	1863.87
B10	0.9411	0.9369	0.1754	6.4423	-3.4206	NM	2	1	280	1863.87
C10	0.9299	1.0191	0.1856	6.0338	-3.4152	NM	2	2	280	1863.87
D10	0.9412	1.0837	0.1504	4.8099	-3.4064	NM	2	3	280	1863.87
B10	0.9491	0.8167	0.1997	6.7958	-2.951	NM	3	1	280	1863.87
C10	0.9666	0.808	0.2049	6.0052	-2.7656	NM	3	2	280	1863.87
D10	0.9374	0.7876	0.1612	6.2192	-3.0604	NM	3	3	280	1863.87
B10	0.9599	0.5983	0.0945	5.5676	-3.6133	NM	4	1	280	1863.87
C10	0.9339	0.7511	0.1237	5.249	-3.7006	NM	4	2	280	1863.87
D10	0.9308	0.7099	0.1209	5.2131	-3.8173	NM	4	3	280	1863.87
E10	0.9327	0.7234	0.1238	5.7047	-3.9135	NM	1	1	300	1997
F10	0.9364	0.6994	0.1461	6.012	-3.8262	NM	1	2	300	1997
G10	0.9583	0.6875	0.1231	5.2116	-4.0103	NM	1	3	300	1997
E10	0.9322	0.7086	0.1892	6.3182	-3.222	NM	2	1	300	1997
F10	0.9362	0.7301	0.1649	6.9132	-3.3716	NM	2	2	300	1997
G10	0.9464	0.9231	0.1499	5.0153	-3.5136	NM	2	3	300	1997
E10	0.9641	0.7514	0.1727	7.7529	-3.1752	NM	3	1	300	1997
F10	0.9504	0.7935	0.1895	8.4704	-3.2541	NM	3	2	300	1997
G10	0.9576	0.7486	0.174	7.3219	-3.2372	NM	3	3	300	1997
E10	0.9419	0.766	0.1002	5.6486	-3.5194	NM	4	1	300	1997
F10	0.9404	0.6901	0.103	5.8301	-3.6002	NM	4	2	300	1997
G10	0.9427	0.7417	0.1026	4.9673	-3.5875	NM	4	3	300	1997

## Sheet: NM_pop1
Time	B2	B3	B4	B5	B6	B7	B8	B9	B10	B11	C2	C3	C4	C5	C6	C7	C8	C9	C10	C11	D2	D3	D4	D5	D6	D7	D8	D9	D10	D11	E2	E3	E4	E5	E6	E7	E8	E9	E10	F2	F3	F4	F5	F6	F7	F8	F9	F10	G2
00:00:00	0.882	0.908	0.891	0.9	0.883	0.909	0.852	0.91	0.922	0.915	0.877	0.897	0.887	0.896	0.881	0.909	0.861	0.954	0.951	0.914	0.885	0.909	0.89	0.894	0.885	0.891	0.88	0.949	0.96	0.907	0.874	0.891	0.873	0.902	0.87	0.893	0.835	0.94	0.899	0.875	0.894	0.877	0.899	0.889	0.852	0.852	0.888	0.884	0.884
00:15:00	0.91	0.928	0.915	0.92	0.909	0.923	0.871	0.926	0.92	0.949	0.903	0.922	0.906	0.917	0.901	0.919	0.864	0.91	0.912	0.934	0.913	0.93	0.908	0.915	0.909	0.912	0.855	0.913	0.918	0.937	0.896	0.914	0.895	0.923	0.896	0.917	0.857	0.907	0.905	0.9	0.919	0.899	0.921	0.914	0.877	0.874	0.907	0.907	0.906
00:30:00	0.92	0.94	0.927	0.932	0.923	0.937	0.883	0.941	0.934	0.96	0.914	0.935	0.917	0.928	0.913	0.929	0.876	0.924	0.925	0.946	0.923	0.943	0.918	0.926	0.922	0.922	0.867	0.927	0.931	0.948	0.908	0.927	0.906	0.934	0.909	0.93	0.868	0.921	0.918	0.911	0.931	0.911	0.932	0.928	0.887	0.885	0.921	0.92	0.917
00:45:00	0.923	0.945	0.931	0.937	0.927	0.942	0.888	0.946	0.936	0.968	0.918	0.94	0.922	0.934	0.92	0.933	0.882	0.928	0.93	0.949	0.927	0.949	0.924	0.932	0.928	0.927	0.872	0.932	0.936	0.952	0.912	0.932	0.911	0.939	0.913	0.937	0.873	0.926	0.923	0.915	0.936	0.915	0.937	0.932	0.892	0.887	0.925	0.924	0.92
01:00:00	0.925	0.947	0.933	0.94	0.93	0.943	0.89	0.947	0.937	0.967	0.92	0.941	0.924	0.936	0.921	0.935	0.884	0.929	0.931	0.95	0.928	0.953	0.926	0.936	0.93	0.93	0.874	0.933	0.938	0.954	0.914	0.935	0.913	0.942	0.915	0.938	0.875	0.927	0.924	0.917	0.939	0.917	0.94	0.935	0.894	0.888	0.927	0.926	0.921
01:15:00	0.93	0.949	0.933	0.942	0.93	0.944	0.891	0.948	0.938	0.967	0.92	0.944	0.925	0.938	0.922	0.936	0.886	0.93	0.932	0.951	0.929	0.956	0.927	0.938	0.931	0.932	0.875	0.934	0.939	0.954	0.915	0.936	0.913	0.944	0.917	0.939	0.877	0.928	0.925	0.918	0.939	0.918	0.942	0.937	0.896	0.889	0.927	0.927	0.922
01:30:00	0.965	0.95	0.934	0.944	0.93	0.944	0.892	0.949	0.94	0.968	0.921	0.948	0.926	0.94	0.922	0.937	0.887	0.93	0.933	0.951	0.929	0.959	0.928	0.941	0.931	0.934	0.875	0.934	0.941	0.954	0.916	0.936	0.913	0.945	0.917	0.938	0.877	0.929	0.925	0.918	0.94	0.917	0.944	0.939	0.897	0.889	0.928	0.927	0.921
01:45:00	0.925	0.952	0.934	0.946	0.93	0.945	0.893	0.95	0.942	0.968	0.921	0.949	0.927	0.942	0.923	0.939	0.889	0.931	0.934	0.951	0.929	0.961	0.928	0.943	0.932	0.936	0.875	0.934	0.942	0.954	0.916	0.937	0.912	0.948	0.918	0.939	0.878	0.929	0.925	0.919	0.94	0.917	0.946	0.941	0.898	0.89	0.928	0.928	0.921
02:00:00	0.926	0.955	0.935	0.948	0.931	0.947	0.895	0.951	0.945	0.968	0.921	0.952	0.928	0.944	0.923	0.94	0.89	0.932	0.936	0.951	0.93	0.965	0.929	0.946	0.933	0.939	0.876	0.934	0.945	0.954	0.917	0.938	0.912	0.951	0.919	0.94	0.879	0.93	0.926	0.92	0.941	0.916	0.949	0.944	0.9	0.892	0.929	0.928	0.922
02:15:00	0.927	0.957	0.936	0.951	0.931	0.948	0.898	0.952	0.947	0.968	0.921	0.956	0.929	0.947	0.924	0.943	0.893	0.933	0.938	0.951	0.93	0.969	0.931	0.95	0.934	0.942	0.877	0.934	0.947	0.954	0.918	0.939	0.912	0.954	0.92	0.94	0.88	0.93	0.926	0.921	0.943	0.916	0.953	0.946	0.902	0.893	0.929	0.929	0.922
02:30:00	0.927	0.96	0.937	0.956	0.932	0.95	0.902	0.954	0.951	0.967	0.922	0.959	0.93	0.951	0.925	0.945	0.895	0.934	0.939	0.951	0.931	0.973	0.933	0.955	0.935	0.947	0.878	0.935	0.951	0.954	0.919	0.941	0.911	0.959	0.921	0.941	0.882	0.932	0.927	0.922	0.944	0.915	0.957	0.949	0.905	0.895	0.93	0.93	0.923
02:45:00	0.929	0.964	0.94	0.96	0.934	0.953	0.906	0.956	0.956	0.967	0.922	0.967	0.932	0.955	0.927	0.948	0.899	0.936	0.942	0.951	0.932	0.979	0.936	0.961	0.937	0.952	0.88	0.936	0.955	0.954	0.921	0.943	0.911	0.964	0.922	0.942	0.884	0.933	0.928	0.924	0.946	0.915	0.962	0.953	0.908	0.897	0.931	0.931	0.924
03:00:00	0.929	0.969	0.942	0.965	0.936	0.957	0.912	0.959	0.963	0.971	0.923	0.97	0.935	0.96	0.929	0.951	0.903	0.937	0.946	0.951	0.933	0.985	0.938	0.967	0.94	0.958	0.882	0.938	0.96	0.954	0.923	0.945	0.911	0.971	0.925	0.946	0.886	0.935	0.929	0.926	0.949	0.915	0.968	0.958	0.912	0.9	0.933	0.933	0.926
03:15:00	0.93	0.974	0.945	0.971	0.939	0.961	0.918	0.964	0.969	0.969	0.924	0.977	0.938	0.966	0.932	0.954	0.907	0.939	0.95	0.951	0.934	0.992	0.942	0.973	0.943	0.965	0.884	0.939	0.965	0.954	0.926	0.948	0.911	0.978	0.928	0.95	0.887	0.937	0.931	0.929	0.952	0.915	0.975	0.964	0.916	0.903	0.935	0.934	0.928
03:30:00	0.931	0.98	0.949	0.978	0.943	0.965	0.924	0.968	0.979	0.972	0.926	0.984	0.941	0.972	0.935	0.958	0.913	0.941	0.954	0.951	0.936	1.001	0.947	0.981	0.947	0.973	0.886	0.94	0.971	0.955	0.929	0.952	0.911	0.986	0.931	0.953	0.888	0.94	0.933	0.932	0.955	0.915	0.983	0.971	0.922	0.907	0.937	0.936	0.931
03:45:00	0.933	0.986	0.953	0.985	0.946	0.97	0.932	0.974	0.991	0.975	0.928	0.992	0.945	0.979	0.938	0.962	0.919	0.943	0.961	0.952	0.937	1.01	0.952	0.989	0.951	0.981	0.887	0.942	0.976	0.955	0.933	0.956	0.911	0.995	0.934	0.954	0.89	0.943	0.935	0.936	0.959	0.915	0.992	0.979	0.927	0.91	0.939	0.938	0.935
04:00:00	0.935	0.993	0.959	0.993	0.949	0.98	0.944	0.981	1.004	0.976	0.931	1.002	0.95	0.986	0.942	0.966	0.926	0.944	0.968	0.952	0.938	1.021	0.958	0.998	0.956	0.993	0.89	0.944	0.983	0.956	0.937	0.961	0.912	1.004	0.936	0.955	0.89	0.946	0.937	0.941	0.965	0.915	1.001	0.987	0.932	0.912	0.941	0.941	0.94
04:15:00	0.938	1.001	0.964	1.001	0.954	0.989	0.955	0.989	1.017	0.982	0.933	1.012	0.955	0.994	0.947	0.971	0.934	0.949	0.982	0.952	0.94	1.033	0.963	1.007	0.962	1.005	0.896	0.946	0.993	0.957	0.942	0.967	0.912	1.014	0.939	0.957	0.893	0.949	0.94	0.946	0.971	0.916	1.011	0.997	0.935	0.91	0.942	0.943	0.946
04:30:00	0.943	1.004	0.971	1.01	0.961	1.003	0.97	1	1.027	0.983	0.936	1.025	0.962	1.002	0.953	0.98	0.944	0.956	0.988	0.954	0.943	1.048	0.97	1.016	0.968	1.018	0.903	0.953	1.011	0.957	0.948	0.975	0.912	1.025	0.945	0.96	0.898	0.952	0.943	0.952	0.978	0.916	1.022	1.007	0.944	0.914	0.944	0.942	0.953
04:45:00	0.947	1.01	0.978	1.018	0.969	1.021	0.984	1.017	1.045	0.988	0.941	1.035	0.969	1.011	0.958	0.99	0.96	0.975	1.007	0.955	0.947	1.066	0.979	1.027	0.973	1.031	0.909	0.963	1.027	0.959	0.955	0.984	0.912	1.037	0.951	0.964	0.905	0.957	0.948	0.959	0.987	0.916	1.033	1.019	0.955	0.926	0.944	0.943	0.961
05:00:00	0.954	1.02	0.983	1.023	0.979	1.038	0.999	1.028	1.059	0.991	0.946	1.044	0.976	1.021	0.965	1.005	0.978	0.976	1.024	0.958	0.951	1.084	0.989	1.039	0.98	1.043	0.918	0.974	1.042	0.961	0.963	0.995	0.913	1.048	0.964	0.974	0.915	0.962	0.957	0.967	0.996	0.917	1.045	1.031	0.969	0.932	0.948	0.951	0.97
05:15:00	0.964	1.033	0.989	1.033	0.988	1.057	1.014	1.04	1.078	0.996	0.952	1.055	0.983	1.032	0.977	1.02	0.995	0.984	1.04	0.96	0.956	1.096	1	1.053	0.991	1.063	0.928	0.984	1.064	0.963	0.972	1.013	0.913	1.06	0.975	0.988	0.923	0.969	0.967	0.976	1.007	0.918	1.059	1.042	0.986	0.946	0.957	0.961	0.98
05:30:00	0.974	1.042	0.997	1.049	1	1.073	1.034	1.055	1.101	1.001	0.959	1.07	0.991	1.043	0.987	1.035	1.017	0.997	1.052	0.964	0.962	1.103	1.011	1.068	1.004	1.088	0.939	0.992	1.082	0.966	0.982	1.003	0.914	1.076	0.989	1.002	0.932	0.985	0.98	0.987	1.015	0.919	1.079	1.06	1.004	0.963	0.969	0.972	0.986
05:45:00	0.985	1.058	1.005	1.063	1.013	1.092	1.05	1.076	1.126	1.008	0.968	1.073	0.997	1.052	1.008	1.054	1.04	1.011	1.073	0.967	0.969	1.114	1.017	1.08	1.019	1.117	0.953	1.006	1.107	0.971	0.987	1.009	0.915	1.085	1.001	1.014	0.944	0.998	0.996	0.996	1.024	0.921	1.085	1.088	1.022	0.981	0.98	0.983	0.99
06:00:00	0.995	1.07	1.015	1.074	1.029	1.109	1.074	1.101	1.149	1.016	0.976	1.086	1.005	1.067	1.022	1.07	1.061	1.026	1.094	0.971	0.976	1.123	1.025	1.097	1.039	1.139	0.97	1.021	1.132	0.974	0.986	1.017	0.917	1.104	1.018	1.039	0.958	1.009	1.008	1.006	1.039	0.923	1.094	1.105	1.044	1.003	0.995	0.993	0.994
06:15:00	1.003	1.084	1.024	1.089	1.046	1.127	1.102	1.125	1.176	1.023	0.984	1.102	1.016	1.096	1.042	1.09	1.086	1.042	1.119	0.977	0.983	1.134	1.034	1.11	1.064	1.164	0.991	1.042	1.157	0.98	0.985	1.027	0.92	1.107	1.036	1.051	0.976	1.023	1.021	1.015	1.07	0.925	1.1	1.14	1.068	1.018	1.006	1.005	0.998
06:30:00	1.011	1.099	1.034	1.106	1.066	1.15	1.134	1.152	1.193	1.028	0.993	1.12	1.028	1.129	1.064	1.114	1.111	1.063	1.146	0.981	0.991	1.184	1.045	1.122	1.089	1.199	1.015	1.061	1.188	0.984	0.988	1.04	0.922	1.119	1.058	1.078	0.995	1.04	1.035	1.026	1.078	0.928	1.11	1.166	1.103	1.045	1.026	1.022	1.003
06:45:00	1.018	1.115	1.047	1.127	1.089	1.173	1.18	1.179	1.218	1.036	1.002	1.137	1.041	1.145	1.086	1.135	1.139	1.083	1.172	0.987	0.998	1.216	1.056	1.138	1.115	1.225	1.041	1.088	1.222	0.989	0.993	1.054	0.926	1.147	1.08	1.105	1.014	1.056	1.052	1.038	1.089	0.933	1.136	1.207	1.127	1.065	1.041	1.039	1.006
07:00:00	1.027	1.133	1.062	1.144	1.115	1.197	1.227	1.21	1.247	1.045	1.012	1.154	1.056	1.15	1.113	1.161	1.17	1.109	1.204	0.992	1.007	1.255	1.068	1.149	1.145	1.246	1.07	1.113	1.255	0.996	1.002	1.067	0.93	1.165	1.108	1.131	1.04	1.078	1.073	1.05	1.102	0.937	1.155	1.252	1.161	1.098	1.059	1.06	1.012
07:15:00	1.037	1.152	1.075	1.163	1.142	1.233	1.262	1.241	1.276	1.055	1.023	1.17	1.072	1.161	1.142	1.191	1.198	1.134	1.236	0.997	1.018	1.28	1.08	1.182	1.173	1.279	1.101	1.146	1.298	1.002	1.014	1.078	0.935	1.197	1.14	1.169	1.067	1.101	1.094	1.063	1.131	0.941	1.174	1.309	1.194	1.124	1.081	1.085	1.019
07:30:00	1.049	1.173	1.09	1.184	1.174	1.262	1.294	1.278	1.309	1.065	1.035	1.188	1.091	1.175	1.178	1.223	1.23	1.167	1.271	1.002	1.029	1.308	1.097	1.208	1.207	1.313	1.131	1.18	1.337	1.008	1.032	1.093	0.94	1.225	1.173	1.202	1.097	1.128	1.119	1.073	1.151	0.947	1.222	1.359	1.227	1.166	1.107	1.111	1.028
07:45:00	1.063	1.194	1.107	1.205	1.208	1.299	1.326	1.311	1.344	1.077	1.048	1.211	1.11	1.196	1.215	1.259	1.266	1.198	1.319	1.008	1.041	1.332	1.118	1.238	1.243	1.348	1.152	1.214	1.387	1.015	1.054	1.114	0.945	1.261	1.21	1.247	1.123	1.153	1.143	1.08	1.177	0.953	1.263	1.409	1.261	1.191	1.135	1.138	1.039
08:00:00	1.081	1.217	1.122	1.23	1.247	1.334	1.362	1.355	1.385	1.089	1.064	1.227	1.131	1.215	1.253	1.298	1.298	1.235	1.366	1.015	1.056	1.364	1.137	1.281	1.281	1.391	1.182	1.255	1.423	1.024	1.064	1.128	0.952	1.299	1.25	1.279	1.16	1.184	1.173	1.086	1.2	0.96	1.307	1.458	1.296	1.224	1.168	1.169	1.051
08:15:00	1.101	1.24	1.141	1.256	1.284	1.374	1.405	1.393	1.415	1.102	1.082	1.249	1.153	1.24	1.292	1.337	1.332	1.272	1.411	1.023	1.073	1.393	1.156	1.307	1.319	1.432	1.211	1.297	1.471	1.032	1.07	1.15	0.959	1.315	1.291	1.325	1.186	1.213	1.201	1.093	1.233	0.968	1.338	1.504	1.331	1.255	1.2	1.205	1.063
08:30:00	1.125	1.263	1.158	1.284	1.324	1.405	1.445	1.443	1.451	1.116	1.103	1.269	1.174	1.263	1.333	1.379	1.367	1.313	1.455	1.031	1.091	1.42	1.177	1.375	1.352	1.473	1.242	1.345	1.514	1.042	1.075	1.178	0.966	1.335	1.333	1.364	1.222	1.256	1.231	1.1	1.272	0.977	1.368	1.545	1.364	1.291	1.237	1.242	1.079
08:45:00	1.152	1.288	1.181	1.314	1.359	1.444	1.481	1.473	1.483	1.131	1.128	1.29	1.196	1.286	1.373	1.416	1.4	1.351	1.5	1.041	1.112	1.445	1.2	1.392	1.393	1.513	1.274	1.375	1.558	1.054	1.086	1.198	0.975	1.361	1.376	1.401	1.25	1.291	1.263	1.111	1.311	0.988	1.393	1.583	1.396	1.321	1.273	1.28	1.096
09:00:00	1.188	1.314	1.205	1.348	1.397	1.482	1.513	1.506	1.523	1.149	1.157	1.312	1.222	1.311	1.413	1.459	1.434	1.386	1.54	1.051	1.136	1.472	1.227	1.413	1.428	1.553	1.307	1.421	1.596	1.066	1.1	1.225	0.985	1.388	1.419	1.44	1.276	1.333	1.294	1.121	1.342	0.98	1.42	1.618	1.428	1.359	1.309	1.322	1.115
09:15:00	1.234	1.341	1.23	1.382	1.436	1.524	1.541	1.541	1.557	1.17	1.187	1.333	1.246	1.338	1.454	1.498	1.464	1.424	1.577	1.062	1.166	1.501	1.255	1.437	1.464	1.589	1.337	1.452	1.625	1.079	1.119	1.252	0.996	1.417	1.46	1.48	1.31	1.366	1.325	1.135	1.373	0.987	1.445	1.649	1.453	1.387	1.349	1.358	1.138
09:30:00	1.274	1.37	1.261	1.42	1.472	1.558	1.565	1.577	1.588	1.197	1.223	1.356	1.276	1.37	1.493	1.54	1.495	1.464	1.611	1.074	1.196	1.527	1.284	1.468	1.494	1.622	1.365	1.491	1.643	1.096	1.14	1.283	1.008	1.451	1.502	1.513	1.334	1.403	1.356	1.152	1.412	1.011	1.48	1.686	1.47	1.42	1.388	1.398	1.161
09:45:00	1.312	1.396	1.292	1.457	1.509	1.587	1.579	1.606	1.613	1.218	1.259	1.378	1.306	1.398	1.531	1.575	1.525	1.499	1.634	1.09	1.228	1.553	1.313	1.505	1.528	1.648	1.392	1.523	1.656	1.109	1.159	1.315	1.019	1.482	1.533	1.547	1.358	1.444	1.388	1.167	1.455	1.032	1.518	1.71	1.484	1.444	1.421	1.436	1.186
10:00:00	1.354	1.424	1.321	1.497	1.532	1.618	1.583	1.625	1.635	1.248	1.297	1.401	1.336	1.431	1.563	1.606	1.549	1.533	1.656	1.108	1.262	1.581	1.347	1.541	1.557	1.667	1.418	1.551	1.661	1.124	1.179	1.346	1.028	1.516	1.559	1.572	1.382	1.478	1.419	1.185	1.505	1.05	1.549	1.733	1.492	1.468	1.455	1.467	1.213
10:15:00	1.396	1.449	1.356	1.534	1.558	1.641	1.581	1.637	1.652	1.274	1.335	1.424	1.367	1.464	1.589	1.626	1.565	1.562	1.667	1.127	1.296	1.603	1.379	1.58	1.583	1.678	1.438	1.571	1.658	1.147	1.201	1.381	1.038	1.549	1.58	1.591	1.4	1.51	1.45	1.204	1.551	1.072	1.584	1.747	1.494	1.488	1.488	1.5	1.24
10:30:00	1.44	1.472	1.387	1.571	1.575	1.657	1.573	1.644	1.661	1.304	1.372	1.443	1.401	1.495	1.603	1.645	1.573	1.584	1.665	1.15	1.332	1.623	1.411	1.618	1.601	1.684	1.455	1.583	1.655	1.177	1.226	1.412	1.049	1.582	1.59	1.611	1.419	1.541	1.484	1.226	1.598	1.09	1.619	1.752	1.496	1.507	1.514	1.536	1.27
10:45:00	1.48	1.494	1.424	1.611	1.582	1.668	1.566	1.642	1.661	1.332	1.411	1.464	1.434	1.527	1.612	1.655	1.578	1.61	1.658	1.179	1.369	1.637	1.446	1.652	1.612	1.68	1.463	1.589	1.646	1.198	1.251	1.443	1.074	1.613	1.593	1.627	1.435	1.567	1.515	1.25	1.626	1.107	1.646	1.75	1.501	1.518	1.534	1.566	1.298
11:00:00	1.515	1.513	1.451	1.645	1.59	1.675	1.558	1.635	1.658	1.363	1.451	1.481	1.469	1.559	1.618	1.661	1.576	1.622	1.647	1.209	1.407	1.647	1.48	1.682	1.618	1.671	1.47	1.588	1.632	1.233	1.277	1.475	1.099	1.642	1.591	1.65	1.448	1.583	1.549	1.275	1.652	1.125	1.678	1.743	1.512	1.527	1.551	1.584	1.329
11:15:00	1.553	1.527	1.479	1.676	1.594	1.682	1.551	1.624	1.651	1.39	1.489	1.497	1.496	1.588	1.619	1.655	1.572	1.629	1.636	1.244	1.445	1.663	1.509	1.713	1.619	1.66	1.473	1.586	1.626	1.259	1.303	1.502	1.117	1.666	1.584	1.665	1.465	1.602	1.57	1.298	1.676	1.148	1.698	1.736	1.553	1.533	1.556	1.596	1.357
11:30:00	1.588	1.54	1.502	1.695	1.595	1.687	1.547	1.612	1.645	1.418	1.521	1.509	1.528	1.614	1.613	1.658	1.58	1.629	1.624	1.277	1.484	1.67	1.541	1.741	1.619	1.65	1.477	1.584	1.615	1.289	1.331	1.528	1.15	1.686	1.576	1.679	1.484	1.608	1.585	1.326	1.694	1.173	1.718	1.722	1.599	1.541	1.558	1.607	1.387
11:45:00	1.619	1.55	1.526	1.72	1.599	1.695	1.567	1.6	1.645	1.453	1.555	1.52	1.558	1.631	1.61	1.67	1.583	1.629	1.613	1.313	1.522	1.67	1.572	1.763	1.618	1.636	1.482	1.587	1.611	1.327	1.357	1.553	1.178	1.706	1.565	1.691	1.511	1.604	1.594	1.352	1.703	1.201	1.734	1.707	1.603	1.552	1.552	1.61	1.414
12:00:00	1.652	1.554	1.546	1.738	1.607	1.7	1.566	1.588	1.647	1.48	1.588	1.527	1.585	1.659	1.608	1.674	1.585	1.628	1.607	1.347	1.562	1.674	1.597	1.782	1.622	1.622	1.499	1.591	1.598	1.357	1.385	1.573	1.203	1.72	1.554	1.698	1.553	1.604	1.6	1.378	1.709	1.239	1.743	1.689	1.599	1.569	1.541	1.602	1.439
12:15:00	1.682	1.559	1.579	1.748	1.608	1.708	1.56	1.606	1.65	1.521	1.62	1.537	1.606	1.681	1.602	1.673	1.584	1.633	1.6	1.383	1.602	1.67	1.622	1.798	1.624	1.608	1.517	1.593	1.594	1.386	1.413	1.588	1.238	1.728	1.542	1.702	1.563	1.601	1.603	1.405	1.711	1.281	1.749	1.671	1.593	1.578	1.538	1.599	1.465
12:30:00	1.706	1.559	1.602	1.755	1.602	1.71	1.552	1.613	1.651	1.557	1.648	1.534	1.625	1.696	1.589	1.671	1.581	1.634	1.602	1.416	1.641	1.667	1.641	1.807	1.626	1.598	1.548	1.593	1.595	1.416	1.439	1.601	1.274	1.732	1.532	1.691	1.564	1.589	1.6	1.431	1.705	1.315	1.744	1.654	1.583	1.562	1.528	1.62	1.487
12:45:00	1.734	1.56	1.618	1.757	1.599	1.698	1.542	1.619	1.655	1.599	1.679	1.535	1.643	1.711	1.574	1.662	1.577	1.633	1.598	1.445	1.678	1.66	1.657	1.811	1.621	1.593	1.555	1.59	1.595	1.45	1.464	1.606	1.309	1.729	1.53	1.677	1.555	1.577	1.601	1.455	1.696	1.347	1.739	1.637	1.574	1.555	1.515	1.604	1.502
13:00:00	1.756	1.557	1.626	1.751	1.591	1.693	1.536	1.621	1.655	1.646	1.703	1.536	1.646	1.715	1.56	1.658	1.573	1.631	1.601	1.477	1.711	1.656	1.665	1.809	1.618	1.589	1.544	1.581	1.593	1.484	1.489	1.61	1.343	1.726	1.533	1.662	1.541	1.563	1.595	1.477	1.687	1.386	1.73	1.624	1.566	1.538	1.508	1.596	1.51
13:15:00	1.772	1.555	1.639	1.748	1.583	1.679	1.532	1.631	1.653	1.688	1.73	1.529	1.657	1.716	1.55	1.646	1.566	1.623	1.595	1.51	1.737	1.648	1.668	1.809	1.612	1.589	1.537	1.576	1.591	1.522	1.512	1.614	1.379	1.714	1.54	1.652	1.528	1.549	1.596	1.497	1.681	1.419	1.714	1.618	1.56	1.524	1.506	1.591	1.522
13:30:00	1.785	1.551	1.634	1.726	1.572	1.667	1.528	1.629	1.649	1.724	1.752	1.525	1.658	1.71	1.539	1.64	1.56	1.616	1.597	1.543	1.764	1.641	1.665	1.802	1.608	1.588	1.53	1.572	1.586	1.558	1.528	1.613	1.42	1.7	1.537	1.643	1.519	1.543	1.598	1.514	1.668	1.453	1.7	1.613	1.557	1.516	1.517	1.587	1.53
13:45:00	1.795	1.544	1.636	1.709	1.565	1.662	1.526	1.63	1.647	1.747	1.763	1.522	1.661	1.704	1.53	1.633	1.557	1.605	1.596	1.576	1.783	1.636	1.659	1.799	1.602	1.589	1.527	1.569	1.585	1.59	1.54	1.608	1.456	1.688	1.536	1.637	1.512	1.543	1.598	1.53	1.65	1.486	1.682	1.614	1.556	1.513	1.538	1.586	1.535
14:00:00	1.8	1.542	1.631	1.691	1.559	1.657	1.525	1.63	1.643	1.784	1.769	1.516	1.655	1.693	1.525	1.627	1.554	1.599	1.593	1.616	1.788	1.628	1.659	1.783	1.597	1.592	1.524	1.565	1.583	1.624	1.547	1.599	1.489	1.671	1.538	1.633	1.508	1.554	1.592	1.536	1.634	1.521	1.667	1.611	1.555	1.512	1.544	1.589	1.535
14:15:00	1.804	1.539	1.629	1.674	1.552	1.656	1.525	1.631	1.642	1.81	1.773	1.514	1.638	1.68	1.523	1.625	1.551	1.595	1.59	1.654	1.792	1.621	1.648	1.779	1.595	1.592	1.523	1.564	1.581	1.669	1.552	1.588	1.51	1.656	1.537	1.632	1.505	1.554	1.596	1.542	1.625	1.558	1.65	1.611	1.556	1.508	1.55	1.594	1.532
14:30:00	1.804	1.536	1.621	1.65	1.549	1.652	1.525	1.632	1.639	1.823	1.773	1.512	1.634	1.667	1.521	1.623	1.548	1.591	1.592	1.691	1.791	1.614	1.638	1.767	1.594	1.592	1.519	1.565	1.585	1.702	1.547	1.575	1.531	1.637	1.537	1.632	1.503	1.557	1.594	1.542	1.612	1.582	1.632	1.609	1.557	1.507	1.551	1.597	1.526
14:45:00	1.8	1.533	1.61	1.634	1.544	1.649	1.524	1.633	1.636	1.829	1.769	1.507	1.621	1.652	1.519	1.621	1.546	1.589	1.587	1.733	1.788	1.607	1.63	1.76	1.592	1.595	1.52	1.563	1.587	1.736	1.546	1.569	1.548	1.624	1.539	1.632	1.502	1.558	1.594	1.548	1.6	1.615	1.618	1.611	1.557	1.507	1.549	1.597	1.522
15:00:00	1.796	1.53	1.605	1.618	1.542	1.649	1.526	1.635	1.634	1.832	1.765	1.502	1.611	1.636	1.517	1.62	1.545	1.587	1.589	1.762	1.782	1.602	1.615	1.75	1.591	1.593	1.519	1.56	1.586	1.763	1.542	1.557	1.565	1.606	1.538	1.632	1.501	1.56	1.594	1.547	1.589	1.633	1.602	1.605	1.558	1.506	1.55	1.595	1.539
15:15:00	1.793	1.526	1.599	1.599	1.534	1.649	1.528	1.634	1.635	1.833	1.76	1.498	1.598	1.621	1.516	1.619	1.543	1.587	1.59	1.787	1.777	1.596	1.605	1.743	1.591	1.595	1.521	1.56	1.594	1.786	1.532	1.553	1.587	1.595	1.539	1.633	1.501	1.556	1.594	1.542	1.582	1.662	1.589	1.61	1.56	1.508	1.552	1.596	1.548
15:30:00	1.786	1.522	1.589	1.59	1.532	1.648	1.528	1.635	1.635	1.83	1.753	1.494	1.585	1.606	1.516	1.616	1.543	1.586	1.591	1.8	1.771	1.591	1.589	1.738	1.595	1.595	1.52	1.563	1.597	1.804	1.532	1.544	1.608	1.578	1.543	1.633	1.501	1.557	1.595	1.538	1.574	1.678	1.573	1.613	1.562	1.508	1.553	1.597	1.556
15:45:00	1.784	1.517	1.578	1.575	1.529	1.651	1.529	1.638	1.636	1.829	1.75	1.488	1.572	1.589	1.512	1.615	1.543	1.585	1.591	1.807	1.769	1.585	1.575	1.734	1.592	1.595	1.521	1.562	1.599	1.812	1.531	1.536	1.633	1.57	1.541	1.636	1.501	1.559	1.597	1.535	1.565	1.705	1.562	1.612	1.563	1.51	1.557	1.599	1.566
16:00:00	1.781	1.512	1.563	1.561	1.53	1.649	1.53	1.639	1.64	1.829	1.746	1.485	1.56	1.578	1.509	1.613	1.544	1.589	1.593	1.809	1.764	1.578	1.561	1.732	1.593	1.597	1.521	1.564	1.6	1.81	1.535	1.534	1.651	1.557	1.542	1.636	1.503	1.563	1.595	1.531	1.563	1.73	1.553	1.613	1.566	1.51	1.562	1.602	1.587
16:15:00	1.781	1.508	1.553	1.55	1.528	1.65	1.531	1.643	1.644	1.826	1.742	1.479	1.546	1.562	1.505	1.612	1.544	1.589	1.595	1.805	1.761	1.575	1.549	1.728	1.594	1.598	1.523	1.567	1.606	1.813	1.537	1.531	1.667	1.546	1.543	1.637	1.504	1.567	1.596	1.533	1.564	1.74	1.543	1.612	1.568	1.512	1.566	1.607	1.6
16:30:00	1.779	1.503	1.544	1.541	1.528	1.65	1.534	1.647	1.649	1.825	1.743	1.476	1.534	1.553	1.502	1.611	1.546	1.591	1.602	1.805	1.758	1.572	1.538	1.726	1.594	1.601	1.524	1.571	1.609	1.807	1.552	1.528	1.677	1.538	1.544	1.64	1.505	1.57	1.601	1.538	1.559	1.746	1.533	1.615	1.571	1.514	1.569	1.611	1.611
16:45:00	1.778	1.499	1.54	1.532	1.525	1.652	1.536	1.653	1.655	1.826	1.739	1.47	1.525	1.541	1.5	1.609	1.548	1.594	1.604	1.803	1.759	1.568	1.527	1.726	1.594	1.602	1.526	1.576	1.612	1.812	1.557	1.528	1.684	1.528	1.544	1.642	1.506	1.572	1.601	1.544	1.559	1.755	1.528	1.617	1.575	1.515	1.573	1.618	1.624
17:00:00	1.776	1.497	1.525	1.522	1.523	1.652	1.539	1.658	1.661	1.824	1.735	1.467	1.518	1.531	1.5	1.61	1.551	1.595	1.611	1.802	1.757	1.566	1.517	1.725	1.595	1.607	1.528	1.582	1.624	1.808	1.572	1.524	1.684	1.522	1.546	1.644	1.508	1.576	1.602	1.554	1.561	1.758	1.519	1.621	1.578	1.519	1.577	1.624	1.633
17:15:00	1.777	1.494	1.521	1.518	1.52	1.651	1.543	1.667	1.669	1.822	1.738	1.463	1.509	1.526	1.5	1.609	1.553	1.599	1.619	1.799	1.757	1.561	1.511	1.728	1.596	1.611	1.531	1.587	1.633	1.805	1.579	1.525	1.681	1.515	1.547	1.647	1.511	1.583	1.607	1.568	1.562	1.757	1.513	1.622	1.585	1.522	1.582	1.633	1.642
17:30:00	1.777	1.489	1.514	1.511	1.522	1.653	1.547	1.675	1.678	1.822	1.737	1.46	1.502	1.517	1.502	1.612	1.557	1.602	1.627	1.798	1.756	1.56	1.504	1.731	1.597	1.613	1.534	1.595	1.643	1.804	1.597	1.524	1.674	1.509	1.549	1.65	1.514	1.587	1.611	1.585	1.563	1.745	1.507	1.629	1.589	1.524	1.587	1.645	1.65
17:45:00	1.776	1.485	1.511	1.507	1.521	1.653	1.553	1.685	1.687	1.823	1.738	1.457	1.498	1.513	1.504	1.615	1.562	1.608	1.635	1.796	1.757	1.557	1.502	1.734	1.598	1.617	1.538	1.603	1.653	1.794	1.605	1.524	1.66	1.503	1.552	1.656	1.518	1.592	1.619	1.602	1.567	1.734	1.502	1.633	1.595	1.528	1.595	1.657	1.657
18:00:00	1.776	1.483	1.504	1.504	1.52	1.655	1.558	1.696	1.698	1.823	1.739	1.456	1.495	1.507	1.507	1.617	1.567	1.613	1.643	1.796	1.758	1.557	1.495	1.737	1.6	1.623	1.543	1.611	1.665	1.793	1.609	1.526	1.647	1.499	1.554	1.661	1.522	1.598	1.627	1.615	1.566	1.719	1.498	1.638	1.602	1.533	1.602	1.67	1.662
18:15:00	1.774	1.48	1.501	1.502	1.519	1.658	1.566	1.707	1.711	1.824	1.743	1.45	1.492	1.504	1.511	1.62	1.573	1.623	1.653	1.796	1.761	1.556	1.494	1.742	1.601	1.629	1.549	1.621	1.677	1.792	1.614	1.524	1.636	1.495	1.558	1.668	1.528	1.601	1.635	1.627	1.567	1.703	1.496	1.642	1.611	1.539	1.613	1.685	1.667
18:30:00	1.776	1.477	1.498	1.496	1.52	1.664	1.574	1.717	1.722	1.827	1.746	1.449	1.485	1.499	1.516	1.623	1.579	1.631	1.664	1.796	1.761	1.555	1.488	1.748	1.605	1.635	1.555	1.63	1.689	1.79	1.617	1.524	1.619	1.491	1.56	1.676	1.533	1.608	1.644	1.635	1.568	1.69	1.495	1.65	1.62	1.545	1.622	1.698	1.669
18:45:00	1.775	1.475	1.495	1.494	1.52	1.663	1.584	1.727	1.733	1.828	1.749	1.447	1.486	1.494	1.518	1.627	1.588	1.641	1.676	1.795	1.764	1.555	1.487	1.753	1.608	1.642	1.562	1.64	1.699	1.786	1.615	1.524	1.602	1.488	1.563	1.683	1.539	1.614	1.653	1.645	1.568	1.674	1.493	1.655	1.629	1.551	1.632	1.711	1.674
19:00:00	1.775	1.473	1.492	1.492	1.518	1.667	1.594	1.74	1.744	1.827	1.751	1.443	1.483	1.493	1.525	1.633	1.595	1.651	1.688	1.792	1.767	1.555	1.482	1.761	1.612	1.65	1.57	1.651	1.71	1.784	1.621	1.525	1.587	1.485	1.569	1.69	1.546	1.621	1.661	1.654	1.569	1.659	1.491	1.661	1.638	1.559	1.643	1.725	1.677
19:15:00	1.774	1.47	1.489	1.491	1.521	1.672	1.604	1.75	1.756	1.828	1.754	1.442	1.481	1.488	1.533	1.639	1.603	1.664	1.698	1.792	1.767	1.554	1.482	1.77	1.617	1.658	1.578	1.662	1.722	1.784	1.621	1.522	1.579	1.484	1.574	1.699	1.553	1.632	1.674	1.661	1.57	1.643	1.49	1.667	1.648	1.567	1.658	1.739	1.678
19:30:00	1.775	1.47	1.484	1.489	1.52	1.679	1.614	1.762	1.766	1.829	1.756	1.441	1.478	1.488	1.538	1.645	1.611	1.676	1.711	1.79	1.772	1.555	1.478	1.776	1.623	1.666	1.588	1.674	1.733	1.783	1.618	1.523	1.562	1.483	1.581	1.707	1.561	1.643	1.685	1.667	1.57	1.629	1.489	1.675	1.658	1.575	1.671	1.753	1.68
19:45:00	1.778	1.469	1.488	1.489	1.523	1.685	1.626	1.771	1.776	1.831	1.76	1.441	1.476	1.489	1.543	1.654	1.621	1.689	1.724	1.787	1.773	1.558	1.474	1.786	1.629	1.676	1.597	1.685	1.742	1.779	1.62	1.523	1.553	1.481	1.587	1.716	1.569	1.654	1.696	1.675	1.571	1.616	1.489	1.683	1.668	1.584	1.685	1.766	1.684
20:00:00	1.781	1.467	1.486	1.488	1.524	1.693	1.636	1.783	1.785	1.833	1.765	1.44	1.472	1.487	1.551	1.661	1.63	1.7	1.734	1.784	1.778	1.56	1.472	1.795	1.636	1.685	1.606	1.696	1.75	1.779	1.619	1.525	1.542	1.482	1.594	1.725	1.577	1.668	1.708	1.678	1.571	1.606	1.489	1.69	1.678	1.592	1.698	1.777	1.69
20:15:00	1.783	1.467	1.482	1.489	1.528	1.696	1.646	1.794	1.798	1.835	1.769	1.442	1.473	1.486	1.559	1.671	1.636	1.713	1.744	1.783	1.783	1.563	1.47	1.806	1.643	1.694	1.617	1.707	1.758	1.78	1.617	1.527	1.531	1.482	1.601	1.734	1.585	1.68	1.719	1.683	1.572	1.594	1.492	1.697	1.687	1.6	1.711	1.788	1.693
20:30:00	1.786	1.466	1.482	1.49	1.53	1.705	1.655	1.804	1.805	1.838	1.774	1.441	1.467	1.486	1.566	1.68	1.645	1.724	1.756	1.783	1.787	1.565	1.468	1.815	1.65	1.702	1.626	1.718	1.768	1.779	1.619	1.53	1.529	1.483	1.609	1.742	1.593	1.694	1.731	1.687	1.572	1.585	1.498	1.712	1.695	1.609	1.723	1.8	1.695
20:45:00	1.788	1.467	1.477	1.49	1.535	1.711	1.665	1.812	1.812	1.842	1.779	1.439	1.469	1.484	1.571	1.689	1.653	1.737	1.765	1.781	1.793	1.569	1.466	1.827	1.657	1.708	1.635	1.729	1.774	1.777	1.62	1.533	1.522	1.484	1.616	1.75	1.601	1.706	1.742	1.69	1.571	1.578	1.506	1.723	1.703	1.617	1.734	1.81	1.698
21:00:00	1.792	1.467	1.478	1.491	1.535	1.718	1.673	1.822	1.821	1.847	1.785	1.439	1.464	1.487	1.577	1.697	1.661	1.75	1.774	1.779	1.799	1.571	1.464	1.838	1.664	1.718	1.644	1.738	1.78	1.774	1.619	1.541	1.514	1.486	1.623	1.758	1.608	1.719	1.752	1.695	1.576	1.57	1.513	1.732	1.711	1.625	1.746	1.822	1.702
21:15:00	1.796	1.468	1.477	1.493	1.539	1.726	1.68	1.831	1.828	1.851	1.792	1.44	1.464	1.488	1.585	1.706	1.669	1.762	1.783	1.778	1.807	1.578	1.463	1.852	1.671	1.726	1.653	1.745	1.788	1.771	1.623	1.554	1.509	1.489	1.632	1.766	1.616	1.73	1.761	1.698	1.579	1.567	1.523	1.741	1.72	1.633	1.756	1.83	1.706
21:30:00	1.8	1.469	1.476	1.496	1.545	1.733	1.687	1.839	1.835	1.855	1.797	1.442	1.461	1.489	1.592	1.716	1.676	1.772	1.791	1.778	1.812	1.584	1.463	1.866	1.678	1.735	1.661	1.755	1.796	1.772	1.628	1.569	1.508	1.491	1.64	1.773	1.623	1.742	1.771	1.702	1.58	1.567	1.531	1.75	1.726	1.641	1.767	1.839	1.71
21:45:00	1.805	1.468	1.476	1.498	1.549	1.742	1.692	1.847	1.843	1.862	1.804	1.441	1.465	1.492	1.599	1.723	1.685	1.78	1.802	1.776	1.82	1.592	1.46	1.875	1.684	1.744	1.67	1.76	1.8	1.773	1.634	1.579	1.502	1.494	1.648	1.781	1.63	1.752	1.781	1.707	1.585	1.565	1.54	1.759	1.734	1.649	1.775	1.847	1.716
22:00:00	1.81	1.468	1.473	1.501	1.553	1.75	1.699	1.854	1.851	1.868	1.811	1.444	1.461	1.493	1.605	1.732	1.692	1.79	1.81	1.776	1.825	1.601	1.459	1.886	1.691	1.752	1.678	1.769	1.808	1.774	1.642	1.587	1.5	1.498	1.655	1.787	1.637	1.76	1.789	1.712	1.587	1.558	1.549	1.769	1.742	1.655	1.783	1.855	1.721
22:15:00	1.817	1.471	1.475	1.504	1.557	1.755	1.704	1.86	1.858	1.878	1.817	1.446	1.461	1.496	1.612	1.74	1.698	1.797	1.816	1.779	1.833	1.61	1.458	1.899	1.697	1.758	1.685	1.778	1.814	1.777	1.654	1.594	1.499	1.502	1.663	1.794	1.644	1.774	1.799	1.718	1.593	1.557	1.556	1.775	1.747	1.662	1.791	1.863	1.725
22:30:00	1.821	1.471	1.476	1.507	1.562	1.761	1.71	1.868	1.864	1.885	1.824	1.448	1.462	1.498	1.619	1.75	1.706	1.809	1.826	1.778	1.839	1.621	1.458	1.911	1.703	1.765	1.692	1.786	1.819	1.779	1.67	1.597	1.497	1.506	1.67	1.801	1.65	1.781	1.805	1.724	1.596	1.559	1.566	1.783	1.754	1.67	1.798	1.869	1.731
22:45:00	1.827	1.472	1.475	1.512	1.567	1.769	1.715	1.875	1.87	1.891	1.83	1.45	1.463	1.5	1.627	1.758	1.713	1.818	1.835	1.779	1.847	1.63	1.458	1.922	1.71	1.775	1.7	1.793	1.823	1.784	1.678	1.596	1.498	1.51	1.677	1.808	1.656	1.791	1.813	1.731	1.603	1.559	1.576	1.79	1.759	1.677	1.804	1.875	1.738
23:00:00	1.833	1.475	1.476	1.516	1.571	1.776	1.721	1.882	1.875	1.901	1.837	1.453	1.466	1.506	1.632	1.767	1.719	1.825	1.842	1.783	1.855	1.638	1.458	1.936	1.715	1.782	1.706	1.801	1.828	1.789	1.689	1.595	1.495	1.515	1.686	1.813	1.662	1.798	1.824	1.739	1.608	1.562	1.584	1.798	1.765	1.683	1.812	1.881	1.745
23:15:00	1.836	1.475	1.477	1.521	1.575	1.782	1.728	1.885	1.883	1.907	1.843	1.456	1.466	1.508	1.638	1.773	1.725	1.828	1.852	1.785	1.86	1.649	1.458	1.946	1.722	1.789	1.713	1.808	1.831	1.793	1.7	1.599	1.5	1.521	1.693	1.818	1.668	1.807	1.833	1.747	1.614	1.568	1.593	1.805	1.771	1.688	1.817	1.887	1.756
23:30:00	1.844	1.476	1.479	1.525	1.58	1.789	1.734	1.892	1.887	1.916	1.849	1.458	1.469	1.511	1.645	1.781	1.731	1.835	1.859	1.789	1.866	1.659	1.458	1.96	1.728	1.797	1.718	1.814	1.837	1.801	1.708	1.606	1.5	1.527	1.7	1.825	1.674	1.814	1.843	1.754	1.618	1.573	1.602	1.812	1.777	1.694	1.825	1.892	1.766
23:45:00	1.849	1.478	1.48	1.53	1.585	1.796	1.74	1.897	1.892	1.926	1.855	1.463	1.472	1.515	1.65	1.789	1.737	1.842	1.869	1.794	1.874	1.667	1.461	1.969	1.734	1.803	1.724	1.82	1.841	1.804	1.72	1.611	1.494	1.533	1.708	1.829	1.68	1.821	1.85	1.764	1.626	1.577	1.609	1.818	1.781	1.7	1.831	1.9	1.776
1 day, 0:00:00	1.854	1.48	1.481	1.535	1.591	1.801	1.744	1.902	1.897	1.934	1.861	1.466	1.473	1.521	1.658	1.796	1.744	1.849	1.875	1.797	1.879	1.674	1.46	1.98	1.74	1.809	1.73	1.827	1.847	1.811	1.732	1.617	1.497	1.54	1.714	1.836	1.685	1.829	1.857	1.774	1.632	1.581	1.617	1.824	1.785	1.706	1.834	1.904	1.784
[truncated: 8 more columns]

## Sheet: NM_pop2
Time	B2	B3	B4	B5	B6	B7	B8	B9	B10	B11	C2	C3	C4	C5	C6	C7	C8	C9	C10	C11	D2	D3	D4	D5	D6	D7	D8	D9	D10	D11	E2	E3	E4	E5	E6	E7	E8	E9	E10	F2	F3	F4	F5	F6	F7	F8	F9	F10	G2
00:00:00	0.888	0.878	0.876	0.875	0.883	0.873	0.879	0.878	0.883	0.855	0.886	0.874	0.876	0.867	0.868	0.871	0.87	0.862	0.873	0.854	0.894	0.872	0.869	0.876	0.872	0.865	0.894	0.878	0.891	0.849	0.878	0.87	0.884	0.858	0.868	0.875	0.863	0.896	0.868	0.872	0.87	0.883	0.862	0.872	0.884	0.863	0.874	0.867	0.894
00:15:00	0.913	0.902	0.896	0.899	0.907	0.895	0.902	0.902	0.905	0.88	0.908	0.894	0.896	0.891	0.89	0.887	0.89	0.885	0.895	0.882	0.919	0.894	0.887	0.897	0.893	0.887	0.892	0.893	0.907	0.874	0.901	0.892	0.905	0.88	0.883	0.885	0.883	0.907	0.892	0.895	0.892	0.904	0.886	0.898	0.908	0.887	0.899	0.891	0.911
00:30:00	0.926	0.913	0.908	0.913	0.918	0.907	0.916	0.913	0.918	0.888	0.924	0.91	0.908	0.902	0.904	0.9	0.904	0.899	0.907	0.892	0.932	0.908	0.898	0.912	0.904	0.9	0.903	0.908	0.916	0.886	0.911	0.903	0.916	0.893	0.896	0.898	0.895	0.914	0.905	0.906	0.905	0.916	0.898	0.91	0.92	0.9	0.91	0.907	0.921
00:45:00	0.929	0.919	0.912	0.918	0.921	0.912	0.92	0.916	0.922	0.891	0.927	0.916	0.914	0.91	0.909	0.904	0.909	0.905	0.912	0.893	0.938	0.914	0.905	0.916	0.91	0.907	0.91	0.914	0.922	0.891	0.916	0.91	0.923	0.899	0.903	0.903	0.901	0.919	0.911	0.909	0.912	0.921	0.904	0.915	0.927	0.906	0.916	0.913	0.924
01:00:00	0.932	0.921	0.914	0.919	0.923	0.914	0.921	0.917	0.924	0.893	0.929	0.917	0.917	0.913	0.912	0.907	0.912	0.907	0.914	0.894	0.939	0.915	0.907	0.92	0.913	0.911	0.912	0.916	0.924	0.892	0.918	0.912	0.926	0.903	0.905	0.906	0.904	0.92	0.913	0.911	0.914	0.924	0.907	0.918	0.93	0.909	0.918	0.917	0.926
01:15:00	0.933	0.922	0.915	0.921	0.925	0.916	0.922	0.919	0.925	0.893	0.93	0.919	0.918	0.914	0.913	0.909	0.913	0.908	0.915	0.894	0.94	0.916	0.909	0.922	0.914	0.912	0.913	0.917	0.925	0.893	0.918	0.913	0.927	0.904	0.907	0.908	0.906	0.921	0.914	0.912	0.916	0.925	0.909	0.92	0.932	0.911	0.919	0.919	0.927
01:30:00	0.933	0.922	0.915	0.921	0.926	0.917	0.922	0.919	0.926	0.894	0.931	0.92	0.918	0.915	0.913	0.91	0.914	0.909	0.916	0.895	0.931	0.917	0.91	0.923	0.916	0.913	0.915	0.918	0.928	0.894	0.919	0.914	0.928	0.905	0.909	0.91	0.907	0.922	0.914	0.912	0.916	0.926	0.91	0.922	0.934	0.912	0.921	0.919	0.927
01:45:00	0.934	0.923	0.916	0.922	0.927	0.918	0.923	0.92	0.927	0.894	0.929	0.921	0.919	0.915	0.914	0.911	0.914	0.91	0.917	0.895	0.932	0.919	0.91	0.925	0.916	0.915	0.915	0.919	0.931	0.894	0.919	0.915	0.929	0.906	0.91	0.911	0.908	0.923	0.915	0.912	0.917	0.927	0.912	0.923	0.935	0.913	0.921	0.92	0.927
02:00:00	0.935	0.924	0.916	0.923	0.929	0.918	0.923	0.921	0.928	0.894	0.929	0.921	0.92	0.916	0.914	0.913	0.915	0.91	0.918	0.894	0.932	0.92	0.91	0.927	0.918	0.916	0.916	0.92	0.934	0.894	0.919	0.916	0.93	0.908	0.912	0.913	0.909	0.925	0.915	0.913	0.918	0.927	0.914	0.925	0.937	0.914	0.923	0.92	0.928
02:15:00	0.936	0.926	0.917	0.924	0.93	0.918	0.924	0.922	0.929	0.894	0.93	0.923	0.921	0.917	0.915	0.915	0.916	0.911	0.919	0.894	0.933	0.922	0.911	0.93	0.919	0.918	0.918	0.921	0.937	0.894	0.919	0.917	0.931	0.909	0.914	0.914	0.91	0.927	0.916	0.913	0.92	0.928	0.916	0.927	0.938	0.915	0.924	0.921	0.928
02:30:00	0.937	0.927	0.918	0.925	0.932	0.919	0.925	0.924	0.93	0.894	0.931	0.924	0.922	0.918	0.916	0.917	0.918	0.912	0.92	0.894	0.934	0.924	0.911	0.933	0.921	0.921	0.919	0.923	0.942	0.893	0.92	0.919	0.932	0.911	0.917	0.916	0.911	0.929	0.917	0.913	0.922	0.929	0.918	0.93	0.94	0.917	0.926	0.923	0.928
02:45:00	0.939	0.929	0.919	0.926	0.933	0.92	0.926	0.926	0.931	0.894	0.932	0.927	0.923	0.919	0.917	0.92	0.919	0.913	0.921	0.894	0.935	0.926	0.913	0.936	0.923	0.924	0.921	0.924	0.947	0.893	0.921	0.921	0.934	0.913	0.92	0.918	0.912	0.932	0.918	0.914	0.924	0.93	0.921	0.932	0.943	0.919	0.929	0.924	0.929
03:00:00	0.94	0.931	0.92	0.927	0.935	0.921	0.927	0.928	0.932	0.894	0.933	0.929	0.924	0.92	0.918	0.923	0.921	0.914	0.922	0.894	0.937	0.929	0.914	0.941	0.925	0.927	0.924	0.926	0.953	0.893	0.922	0.923	0.936	0.917	0.923	0.922	0.914	0.936	0.92	0.915	0.926	0.932	0.924	0.936	0.946	0.921	0.932	0.926	0.93
03:15:00	0.942	0.933	0.922	0.929	0.938	0.922	0.928	0.931	0.933	0.894	0.935	0.932	0.927	0.922	0.92	0.927	0.922	0.915	0.922	0.894	0.939	0.933	0.916	0.946	0.927	0.932	0.926	0.928	0.96	0.893	0.923	0.926	0.939	0.92	0.927	0.924	0.915	0.941	0.922	0.916	0.929	0.934	0.928	0.939	0.95	0.924	0.935	0.927	0.931
03:30:00	0.944	0.936	0.924	0.931	0.941	0.923	0.93	0.934	0.934	0.894	0.937	0.935	0.929	0.924	0.922	0.932	0.925	0.916	0.924	0.895	0.942	0.937	0.919	0.952	0.931	0.937	0.93	0.93	0.967	0.893	0.924	0.929	0.942	0.923	0.932	0.928	0.917	0.947	0.924	0.917	0.933	0.937	0.931	0.944	0.954	0.927	0.939	0.929	0.933
03:45:00	0.946	0.941	0.927	0.934	0.945	0.925	0.931	0.937	0.936	0.894	0.939	0.938	0.933	0.926	0.924	0.937	0.928	0.917	0.927	0.895	0.945	0.942	0.922	0.96	0.934	0.943	0.934	0.932	0.974	0.893	0.927	0.933	0.946	0.927	0.937	0.933	0.919	0.954	0.926	0.919	0.938	0.941	0.936	0.948	0.959	0.931	0.944	0.931	0.935
04:00:00	0.948	0.947	0.93	0.936	0.948	0.927	0.933	0.941	0.94	0.894	0.941	0.943	0.937	0.928	0.926	0.942	0.931	0.921	0.935	0.895	0.948	0.947	0.925	0.97	0.938	0.95	0.937	0.934	0.985	0.893	0.93	0.938	0.951	0.93	0.941	0.939	0.921	0.961	0.928	0.921	0.943	0.945	0.941	0.952	0.964	0.934	0.949	0.933	0.938
04:15:00	0.951	0.953	0.934	0.939	0.952	0.93	0.94	0.947	0.944	0.894	0.943	0.949	0.941	0.931	0.928	0.947	0.935	0.925	0.939	0.895	0.951	0.953	0.929	0.98	0.943	0.958	0.942	0.936	0.998	0.893	0.933	0.943	0.957	0.935	0.946	0.945	0.924	0.967	0.93	0.924	0.949	0.95	0.948	0.958	0.971	0.939	0.955	0.936	0.942
04:30:00	0.954	0.958	0.939	0.943	0.959	0.934	0.945	0.956	0.95	0.894	0.946	0.954	0.947	0.934	0.931	0.95	0.938	0.93	0.946	0.894	0.954	0.959	0.934	0.991	0.948	0.967	0.946	0.941	1.011	0.893	0.937	0.949	0.964	0.939	0.951	0.95	0.926	0.973	0.933	0.927	0.956	0.956	0.955	0.965	0.98	0.943	0.961	0.938	0.946
04:45:00	0.957	0.964	0.944	0.948	0.966	0.94	0.949	0.962	0.956	0.894	0.949	0.96	0.953	0.938	0.936	0.955	0.944	0.935	0.953	0.894	0.958	0.966	0.94	1.005	0.954	0.976	0.953	0.948	1.025	0.893	0.941	0.956	0.971	0.944	0.956	0.957	0.927	0.978	0.938	0.931	0.964	0.963	0.963	0.971	0.989	0.946	0.965	0.939	0.95
05:00:00	0.961	0.972	0.95	0.955	0.975	0.948	0.957	0.971	0.963	0.894	0.952	0.968	0.961	0.944	0.942	0.964	0.954	0.939	0.961	0.894	0.963	0.972	0.947	1.019	0.961	0.985	0.963	0.956	1.037	0.893	0.947	0.965	0.978	0.948	0.962	0.963	0.931	0.987	0.944	0.936	0.972	0.97	0.971	0.978	0.999	0.947	0.97	0.94	0.955
05:15:00	0.965	0.981	0.958	0.962	0.985	0.953	0.968	0.982	0.97	0.894	0.956	0.977	0.969	0.951	0.95	0.971	0.966	0.945	0.972	0.894	0.97	0.982	0.955	1.034	0.971	1.001	0.978	0.964	1.051	0.894	0.953	0.974	0.987	0.952	0.973	0.971	0.933	1	0.953	0.943	0.981	0.978	0.978	0.984	1.009	0.952	0.981	0.946	0.962
05:30:00	0.971	0.991	0.966	0.97	0.994	0.961	0.979	0.994	0.978	0.895	0.962	0.988	0.979	0.961	0.957	0.988	0.975	0.951	0.985	0.894	0.977	0.995	0.963	1.049	0.983	1.009	0.987	0.974	1.067	0.894	0.96	0.984	0.996	0.961	0.984	0.981	0.937	1.012	0.963	0.953	0.992	0.986	0.99	0.994	1.014	0.959	0.996	0.951	0.969
05:45:00	0.976	1.004	0.975	0.981	1.003	0.968	0.989	1.009	0.988	0.895	0.968	1.003	0.989	0.973	0.966	1.004	0.991	0.96	0.999	0.895	0.985	1.005	0.972	1.061	0.995	1.018	0.999	0.985	1.085	0.894	0.969	0.994	1.006	0.972	0.997	0.993	0.944	1.028	0.974	0.963	1.005	0.996	1.003	1.003	1.019	0.972	1.015	0.957	0.979
06:00:00	0.982	1.018	0.984	0.992	1.013	0.977	0.998	1.02	1.003	0.895	0.974	1.019	1	0.982	0.974	1.023	1.003	0.968	1.017	0.894	0.995	1.026	0.983	1.075	1.009	1.036	1.015	0.997	1.107	0.894	0.98	1.009	1.016	0.986	1.013	1.007	0.954	1.045	0.991	0.972	1.019	1.005	1.017	1.019	1.025	0.983	1.039	0.968	0.99
06:15:00	0.989	1.035	0.993	1.006	1.025	0.987	1.011	1.035	1.015	0.895	0.981	1.037	1.015	0.996	0.988	1.042	1.02	0.979	1.033	0.895	1.007	1.041	0.993	1.097	1.027	1.063	1.025	1.012	1.134	0.895	0.992	1.027	1.026	1.004	1.034	1.02	0.965	1.056	1.011	0.983	1.034	1.014	1.036	1.037	1.04	0.996	1.069	0.977	1.002
06:30:00	0.996	1.055	1.008	1.021	1.04	1	1.026	1.05	1.027	0.895	0.988	1.055	1.028	1.01	1.003	1.064	1.036	0.993	1.052	0.895	1.019	1.06	1.003	1.116	1.053	1.09	1.041	1.027	1.159	0.895	1.004	1.045	1.034	1.025	1.052	1.04	0.984	1.068	1.029	0.996	1.051	1.025	1.059	1.056	1.054	1.011	1.076	0.988	1.014
06:45:00	1.004	1.077	1.024	1.038	1.056	1.015	1.043	1.067	1.04	0.896	0.996	1.076	1.046	1.027	1.021	1.085	1.055	1.008	1.066	0.896	1.034	1.085	1.027	1.142	1.071	1.119	1.056	1.044	1.189	0.896	1.019	1.067	1.043	1.054	1.072	1.06	1	1.082	1.051	1.01	1.071	1.037	1.083	1.074	1.067	1.03	1.094	1.005	1.027
07:00:00	1.013	1.1	1.04	1.058	1.077	1.033	1.059	1.084	1.056	0.896	1.006	1.099	1.065	1.045	1.04	1.105	1.078	1.023	1.087	0.896	1.051	1.109	1.051	1.183	1.094	1.147	1.073	1.056	1.224	0.896	1.037	1.091	1.059	1.08	1.096	1.081	1.017	1.094	1.07	1.022	1.096	1.055	1.109	1.101	1.084	1.044	1.112	1.022	1.042
07:15:00	1.023	1.128	1.054	1.081	1.096	1.056	1.075	1.106	1.075	0.896	1.015	1.131	1.085	1.065	1.06	1.132	1.098	1.041	1.111	0.897	1.07	1.139	1.074	1.212	1.121	1.179	1.096	1.075	1.248	0.897	1.058	1.12	1.074	1.117	1.116	1.106	1.036	1.106	1.094	1.034	1.124	1.077	1.139	1.13	1.1	1.063	1.133	1.041	1.057
07:30:00	1.034	1.161	1.074	1.105	1.123	1.08	1.094	1.13	1.098	0.897	1.026	1.159	1.105	1.087	1.084	1.16	1.116	1.063	1.139	0.898	1.091	1.177	1.092	1.25	1.155	1.21	1.116	1.09	1.279	0.898	1.077	1.148	1.108	1.142	1.153	1.132	1.056	1.123	1.121	1.044	1.153	1.099	1.171	1.156	1.125	1.089	1.151	1.061	1.071
07:45:00	1.046	1.194	1.097	1.134	1.152	1.102	1.115	1.158	1.124	0.898	1.037	1.192	1.135	1.113	1.111	1.19	1.139	1.084	1.166	0.899	1.114	1.21	1.115	1.29	1.202	1.244	1.145	1.108	1.309	0.899	1.097	1.181	1.135	1.177	1.178	1.167	1.076	1.14	1.152	1.054	1.183	1.125	1.2	1.181	1.142	1.115	1.169	1.081	1.085
08:00:00	1.06	1.231	1.124	1.164	1.183	1.125	1.137	1.19	1.151	0.898	1.05	1.233	1.172	1.141	1.142	1.228	1.155	1.107	1.202	0.9	1.139	1.245	1.147	1.332	1.26	1.284	1.177	1.136	1.338	0.9	1.117	1.216	1.163	1.212	1.21	1.2	1.096	1.158	1.188	1.064	1.215	1.154	1.232	1.211	1.165	1.139	1.194	1.106	1.102
08:15:00	1.075	1.269	1.153	1.197	1.209	1.156	1.163	1.223	1.183	0.899	1.063	1.27	1.205	1.174	1.17	1.263	1.173	1.129	1.249	0.901	1.166	1.281	1.177	1.365	1.325	1.329	1.211	1.162	1.387	0.901	1.138	1.251	1.197	1.248	1.242	1.233	1.121	1.182	1.215	1.076	1.25	1.179	1.272	1.246	1.189	1.17	1.219	1.128	1.119
08:30:00	1.093	1.31	1.179	1.232	1.244	1.185	1.19	1.269	1.218	0.9	1.078	1.307	1.236	1.203	1.204	1.3	1.202	1.161	1.301	0.902	1.196	1.323	1.202	1.403	1.376	1.379	1.241	1.189	1.432	0.902	1.161	1.29	1.228	1.287	1.275	1.276	1.145	1.214	1.256	1.092	1.289	1.199	1.307	1.281	1.213	1.201	1.253	1.162	1.138
08:45:00	1.112	1.349	1.212	1.266	1.284	1.217	1.224	1.319	1.262	0.901	1.099	1.349	1.266	1.24	1.238	1.34	1.238	1.193	1.358	0.904	1.228	1.359	1.244	1.441	1.414	1.431	1.268	1.218	1.471	0.904	1.185	1.331	1.243	1.32	1.312	1.312	1.177	1.232	1.295	1.11	1.33	1.214	1.345	1.316	1.251	1.225	1.286	1.179	1.158
09:00:00	1.135	1.388	1.245	1.302	1.32	1.248	1.26	1.375	1.307	0.902	1.116	1.388	1.307	1.278	1.271	1.38	1.278	1.226	1.41	0.905	1.263	1.401	1.278	1.476	1.445	1.483	1.311	1.252	1.523	0.906	1.21	1.37	1.271	1.358	1.347	1.355	1.203	1.267	1.335	1.13	1.373	1.239	1.387	1.354	1.282	1.258	1.326	1.21	1.181
09:15:00	1.16	1.427	1.282	1.345	1.361	1.283	1.295	1.432	1.357	0.904	1.141	1.429	1.349	1.319	1.309	1.421	1.316	1.259	1.464	0.907	1.297	1.44	1.316	1.516	1.483	1.538	1.343	1.286	1.577	0.907	1.237	1.415	1.296	1.393	1.386	1.4	1.239	1.301	1.375	1.153	1.418	1.27	1.424	1.388	1.311	1.293	1.351	1.243	1.208
09:30:00	1.187	1.47	1.319	1.383	1.408	1.317	1.336	1.499	1.408	0.905	1.164	1.466	1.39	1.355	1.342	1.461	1.357	1.297	1.529	0.909	1.332	1.477	1.359	1.551	1.521	1.588	1.376	1.327	1.637	0.909	1.264	1.458	1.326	1.432	1.424	1.436	1.273	1.343	1.425	1.18	1.457	1.295	1.463	1.431	1.338	1.329	1.4	1.282	1.235
09:45:00	1.216	1.507	1.356	1.423	1.461	1.352	1.369	1.576	1.463	0.907	1.189	1.505	1.434	1.394	1.377	1.508	1.403	1.332	1.589	0.911	1.369	1.512	1.396	1.589	1.561	1.618	1.415	1.363	1.68	0.912	1.298	1.5	1.357	1.472	1.461	1.477	1.321	1.383	1.46	1.21	1.498	1.318	1.505	1.469	1.38	1.363	1.441	1.317	1.262
10:00:00	1.247	1.542	1.401	1.458	1.507	1.386	1.413	1.64	1.52	0.909	1.218	1.534	1.477	1.436	1.412	1.544	1.45	1.373	1.648	0.913	1.403	1.541	1.443	1.62	1.595	1.652	1.451	1.412	1.741	0.914	1.329	1.54	1.377	1.508	1.497	1.515	1.351	1.412	1.502	1.243	1.542	1.357	1.537	1.502	1.416	1.399	1.489	1.353	1.291
10:15:00	1.28	1.56	1.439	1.501	1.555	1.422	1.444	1.701	1.571	0.911	1.246	1.563	1.518	1.484	1.45	1.58	1.5	1.414	1.702	0.916	1.435	1.567	1.485	1.653	1.625	1.68	1.49	1.457	1.786	0.917	1.366	1.573	1.41	1.543	1.531	1.556	1.393	1.456	1.543	1.279	1.572	1.381	1.565	1.532	1.451	1.438	1.524	1.39	1.32
10:30:00	1.314	1.576	1.477	1.549	1.61	1.454	1.492	1.749	1.625	0.913	1.277	1.574	1.558	1.52	1.485	1.616	1.549	1.455	1.75	0.919	1.472	1.581	1.52	1.679	1.65	1.705	1.522	1.504	1.831	0.92	1.404	1.605	1.459	1.572	1.559	1.591	1.434	1.497	1.579	1.313	1.599	1.42	1.589	1.56	1.486	1.476	1.568	1.425	1.349
10:45:00	1.35	1.593	1.512	1.59	1.645	1.495	1.519	1.793	1.677	0.916	1.308	1.593	1.601	1.559	1.52	1.642	1.593	1.492	1.79	0.922	1.504	1.594	1.564	1.696	1.67	1.73	1.558	1.551	1.852	0.923	1.44	1.632	1.486	1.598	1.585	1.619	1.477	1.544	1.61	1.35	1.629	1.474	1.608	1.584	1.525	1.518	1.616	1.465	1.379
11:00:00	1.386	1.597	1.552	1.617	1.676	1.523	1.551	1.807	1.722	0.918	1.339	1.594	1.64	1.595	1.548	1.68	1.64	1.532	1.823	0.926	1.538	1.598	1.596	1.711	1.686	1.748	1.584	1.598	1.86	0.927	1.479	1.654	1.509	1.617	1.605	1.647	1.514	1.586	1.64	1.387	1.649	1.487	1.621	1.595	1.557	1.554	1.665	1.504	1.411
11:15:00	1.42	1.612	1.585	1.647	1.703	1.552	1.588	1.826	1.762	0.922	1.365	1.599	1.671	1.625	1.578	1.714	1.682	1.576	1.845	0.929	1.567	1.597	1.636	1.719	1.692	1.76	1.626	1.644	1.857	0.931	1.515	1.668	1.564	1.629	1.616	1.664	1.55	1.625	1.661	1.423	1.662	1.54	1.63	1.604	1.585	1.591	1.705	1.537	1.445
11:30:00	1.453	1.633	1.619	1.668	1.725	1.575	1.607	1.828	1.791	0.925	1.393	1.604	1.71	1.656	1.6	1.733	1.718	1.622	1.855	0.933	1.596	1.593	1.671	1.719	1.695	1.765	1.678	1.686	1.842	0.936	1.555	1.677	1.596	1.639	1.621	1.675	1.591	1.658	1.68	1.46	1.669	1.585	1.631	1.607	1.613	1.623	1.738	1.567	1.481
11:45:00	1.486	1.664	1.647	1.685	1.731	1.608	1.658	1.827	1.811	0.929	1.421	1.606	1.739	1.678	1.617	1.737	1.743	1.661	1.851	0.938	1.628	1.592	1.687	1.717	1.689	1.762	1.704	1.716	1.825	0.942	1.59	1.678	1.62	1.642	1.624	1.682	1.619	1.697	1.699	1.501	1.673	1.617	1.628	1.606	1.632	1.661	1.776	1.606	1.518
12:00:00	1.52	1.683	1.671	1.696	1.732	1.615	1.679	1.815	1.814	0.933	1.448	1.607	1.764	1.688	1.624	1.73	1.764	1.693	1.841	0.944	1.656	1.598	1.718	1.708	1.677	1.755	1.738	1.742	1.807	0.948	1.627	1.672	1.658	1.632	1.62	1.682	1.649	1.732	1.714	1.544	1.667	1.648	1.623	1.598	1.651	1.693	1.799	1.631	1.555
12:15:00	1.551	1.698	1.689	1.694	1.733	1.626	1.715	1.8	1.809	0.938	1.474	1.6	1.774	1.691	1.625	1.718	1.772	1.725	1.827	0.95	1.692	1.598	1.736	1.699	1.671	1.744	1.749	1.759	1.795	0.954	1.661	1.665	1.688	1.629	1.607	1.677	1.678	1.759	1.73	1.585	1.655	1.69	1.615	1.589	1.658	1.712	1.815	1.656	1.59
12:30:00	1.581	1.696	1.703	1.698	1.732	1.624	1.748	1.786	1.8	0.943	1.498	1.6	1.781	1.69	1.628	1.706	1.778	1.746	1.808	0.957	1.713	1.604	1.745	1.687	1.66	1.729	1.755	1.776	1.773	0.962	1.694	1.645	1.719	1.615	1.599	1.667	1.701	1.779	1.737	1.626	1.644	1.712	1.601	1.581	1.664	1.735	1.819	1.683	1.621
12:45:00	1.609	1.693	1.705	1.688	1.722	1.623	1.752	1.767	1.784	0.949	1.524	1.596	1.789	1.683	1.626	1.69	1.777	1.755	1.792	0.965	1.742	1.605	1.75	1.671	1.649	1.712	1.748	1.775	1.756	0.97	1.724	1.636	1.742	1.603	1.59	1.655	1.723	1.792	1.736	1.655	1.618	1.736	1.591	1.566	1.66	1.74	1.822	1.695	1.651
13:00:00	1.632	1.683	1.702	1.678	1.714	1.621	1.758	1.75	1.77	0.955	1.552	1.591	1.782	1.669	1.621	1.671	1.771	1.753	1.776	0.973	1.76	1.613	1.748	1.661	1.641	1.694	1.748	1.778	1.741	0.979	1.755	1.621	1.761	1.594	1.578	1.642	1.732	1.796	1.732	1.683	1.622	1.757	1.575	1.555	1.656	1.753	1.815	1.713	1.676
13:15:00	1.655	1.675	1.698	1.67	1.697	1.611	1.753	1.732	1.758	0.963	1.59	1.583	1.778	1.659	1.619	1.662	1.765	1.75	1.758	0.983	1.772	1.614	1.737	1.646	1.629	1.676	1.736	1.764	1.725	0.989	1.784	1.598	1.774	1.583	1.566	1.625	1.741	1.792	1.718	1.705	1.625	1.768	1.564	1.539	1.65	1.761	1.803	1.723	1.7
13:30:00	1.676	1.671	1.686	1.657	1.692	1.605	1.742	1.716	1.742	0.971	1.626	1.583	1.759	1.649	1.61	1.641	1.756	1.739	1.741	0.994	1.768	1.612	1.722	1.639	1.62	1.655	1.726	1.756	1.711	1	1.808	1.592	1.785	1.573	1.556	1.605	1.742	1.781	1.7	1.718	1.613	1.779	1.551	1.524	1.64	1.756	1.79	1.731	1.71
13:45:00	1.695	1.674	1.675	1.646	1.68	1.595	1.727	1.698	1.727	0.98	1.661	1.583	1.745	1.638	1.603	1.63	1.742	1.725	1.726	1.005	1.769	1.616	1.708	1.625	1.615	1.636	1.72	1.74	1.699	1.013	1.827	1.591	1.785	1.562	1.542	1.587	1.737	1.771	1.683	1.726	1.604	1.777	1.547	1.514	1.629	1.744	1.775	1.728	1.709
14:00:00	1.715	1.676	1.657	1.638	1.67	1.585	1.718	1.685	1.713	0.991	1.682	1.592	1.731	1.623	1.601	1.614	1.732	1.714	1.711	1.019	1.769	1.624	1.695	1.617	1.609	1.619	1.707	1.729	1.688	1.026	1.843	1.586	1.776	1.555	1.533	1.57	1.722	1.759	1.667	1.736	1.596	1.765	1.535	1.502	1.618	1.728	1.768	1.722	1.702
14:15:00	1.729	1.675	1.637	1.627	1.663	1.573	1.702	1.672	1.699	1.002	1.693	1.596	1.714	1.613	1.594	1.597	1.72	1.698	1.697	1.033	1.758	1.627	1.673	1.613	1.608	1.605	1.7	1.711	1.68	1.041	1.852	1.594	1.766	1.548	1.521	1.556	1.712	1.748	1.652	1.738	1.594	1.754	1.527	1.491	1.603	1.711	1.757	1.71	1.698
14:30:00	1.739	1.676	1.627	1.621	1.659	1.562	1.694	1.664	1.687	1.014	1.697	1.594	1.698	1.606	1.586	1.589	1.709	1.686	1.685	1.048	1.756	1.627	1.66	1.609	1.606	1.589	1.688	1.698	1.671	1.057	1.846	1.599	1.752	1.545	1.515	1.542	1.699	1.731	1.637	1.738	1.596	1.738	1.525	1.485	1.586	1.7	1.746	1.698	1.682
14:45:00	1.751	1.676	1.617	1.616	1.652	1.55	1.69	1.657	1.676	1.028	1.715	1.603	1.681	1.597	1.586	1.572	1.695	1.672	1.676	1.065	1.75	1.623	1.642	1.612	1.604	1.579	1.677	1.687	1.663	1.074	1.842	1.602	1.732	1.542	1.509	1.533	1.687	1.716	1.625	1.734	1.607	1.719	1.522	1.478	1.573	1.685	1.728	1.689	1.672
15:00:00	1.756	1.681	1.613	1.609	1.648	1.543	1.676	1.652	1.669	1.042	1.724	1.608	1.664	1.592	1.582	1.568	1.684	1.663	1.667	1.084	1.748	1.634	1.629	1.614	1.606	1.572	1.668	1.674	1.659	1.093	1.844	1.605	1.712	1.544	1.5	1.528	1.674	1.702	1.617	1.734	1.604	1.694	1.531	1.472	1.562	1.678	1.711	1.679	1.652
15:15:00	1.752	1.682	1.606	1.604	1.643	1.535	1.674	1.648	1.659	1.058	1.733	1.615	1.656	1.585	1.579	1.557	1.676	1.652	1.662	1.104	1.743	1.633	1.62	1.614	1.605	1.564	1.66	1.665	1.653	1.114	1.842	1.607	1.694	1.55	1.496	1.522	1.662	1.688	1.61	1.734	1.601	1.682	1.541	1.487	1.549	1.672	1.698	1.668	1.656
15:30:00	1.754	1.686	1.597	1.605	1.646	1.53	1.668	1.645	1.654	1.075	1.739	1.617	1.653	1.584	1.58	1.552	1.671	1.647	1.655	1.125	1.735	1.631	1.611	1.614	1.61	1.558	1.653	1.655	1.652	1.137	1.827	1.607	1.675	1.554	1.495	1.518	1.654	1.682	1.605	1.728	1.597	1.662	1.556	1.497	1.535	1.663	1.69	1.658	1.649
15:45:00	1.752	1.687	1.59	1.603	1.638	1.523	1.664	1.641	1.648	1.093	1.744	1.617	1.647	1.584	1.58	1.545	1.661	1.638	1.654	1.149	1.729	1.635	1.611	1.619	1.605	1.554	1.648	1.65	1.648	1.159	1.809	1.61	1.657	1.56	1.492	1.515	1.647	1.674	1.6	1.717	1.606	1.643	1.554	1.507	1.533	1.66	1.682	1.652	1.637
16:00:00	1.749	1.688	1.589	1.599	1.633	1.522	1.662	1.64	1.643	1.113	1.747	1.623	1.641	1.579	1.579	1.537	1.655	1.633	1.649	1.172	1.727	1.632	1.631	1.624	1.611	1.549	1.645	1.645	1.647	1.182	1.794	1.615	1.642	1.567	1.488	1.512	1.638	1.667	1.6	1.709	1.604	1.636	1.561	1.512	1.527	1.654	1.673	1.645	1.625
16:15:00	1.751	1.688	1.587	1.598	1.631	1.517	1.659	1.64	1.64	1.134	1.745	1.627	1.645	1.578	1.579	1.536	1.647	1.631	1.647	1.197	1.723	1.634	1.625	1.632	1.61	1.547	1.641	1.64	1.646	1.206	1.776	1.62	1.653	1.571	1.492	1.51	1.632	1.664	1.599	1.695	1.614	1.623	1.581	1.513	1.529	1.649	1.668	1.638	1.62
16:30:00	1.751	1.692	1.594	1.597	1.63	1.513	1.663	1.642	1.637	1.156	1.742	1.629	1.643	1.578	1.575	1.531	1.642	1.628	1.647	1.222	1.723	1.634	1.629	1.639	1.616	1.544	1.638	1.639	1.647	1.229	1.771	1.619	1.638	1.577	1.49	1.509	1.628	1.661	1.597	1.686	1.62	1.613	1.595	1.51	1.529	1.644	1.664	1.635	1.606
16:45:00	1.751	1.692	1.595	1.594	1.635	1.515	1.66	1.642	1.634	1.179	1.743	1.632	1.648	1.574	1.578	1.528	1.638	1.629	1.646	1.248	1.723	1.641	1.641	1.646	1.619	1.544	1.637	1.638	1.648	1.254	1.765	1.62	1.632	1.581	1.495	1.507	1.626	1.659	1.596	1.681	1.622	1.605	1.598	1.511	1.533	1.64	1.664	1.631	1.601
17:00:00	1.753	1.694	1.593	1.595	1.637	1.513	1.662	1.641	1.629	1.202	1.741	1.638	1.649	1.582	1.579	1.526	1.638	1.628	1.646	1.275	1.721	1.644	1.624	1.652	1.618	1.543	1.634	1.638	1.648	1.277	1.757	1.627	1.631	1.592	1.492	1.508	1.624	1.658	1.594	1.674	1.623	1.595	1.6	1.513	1.535	1.637	1.664	1.63	1.6
17:15:00	1.751	1.697	1.6	1.597	1.633	1.506	1.663	1.643	1.631	1.225	1.742	1.647	1.648	1.581	1.582	1.526	1.634	1.626	1.647	1.299	1.721	1.646	1.634	1.659	1.628	1.544	1.634	1.637	1.649	1.298	1.747	1.634	1.625	1.6	1.498	1.507	1.623	1.657	1.594	1.667	1.627	1.595	1.608	1.522	1.538	1.636	1.665	1.628	1.595
17:30:00	1.754	1.701	1.598	1.598	1.637	1.507	1.664	1.646	1.629	1.247	1.745	1.646	1.652	1.589	1.581	1.524	1.638	1.626	1.647	1.322	1.723	1.651	1.632	1.665	1.63	1.544	1.632	1.636	1.652	1.317	1.74	1.634	1.618	1.611	1.5	1.507	1.623	1.655	1.593	1.666	1.627	1.587	1.614	1.534	1.543	1.636	1.664	1.627	1.594
17:45:00	1.756	1.706	1.601	1.595	1.633	1.511	1.665	1.644	1.628	1.267	1.743	1.648	1.648	1.593	1.587	1.525	1.635	1.628	1.649	1.345	1.727	1.652	1.631	1.678	1.64	1.548	1.632	1.636	1.653	1.339	1.736	1.639	1.614	1.619	1.506	1.506	1.622	1.656	1.595	1.661	1.629	1.581	1.621	1.538	1.541	1.634	1.667	1.627	1.59
18:00:00	1.757	1.71	1.602	1.603	1.645	1.506	1.67	1.649	1.627	1.287	1.743	1.659	1.651	1.598	1.593	1.524	1.637	1.629	1.648	1.367	1.73	1.655	1.636	1.685	1.652	1.554	1.632	1.639	1.654	1.36	1.736	1.647	1.611	1.624	1.51	1.506	1.622	1.658	1.595	1.659	1.637	1.58	1.623	1.543	1.539	1.635	1.666	1.627	1.591
18:15:00	1.757	1.72	1.603	1.602	1.652	1.512	1.672	1.652	1.624	1.307	1.745	1.665	1.653	1.603	1.6	1.525	1.637	1.632	1.65	1.383	1.732	1.664	1.632	1.693	1.66	1.558	1.633	1.639	1.657	1.373	1.733	1.656	1.613	1.633	1.522	1.506	1.623	1.66	1.596	1.654	1.646	1.578	1.629	1.548	1.539	1.637	1.667	1.629	1.591
18:30:00	1.759	1.727	1.605	1.608	1.654	1.51	1.674	1.657	1.623	1.326	1.747	1.674	1.646	1.611	1.606	1.525	1.643	1.63	1.651	1.404	1.732	1.67	1.651	1.705	1.67	1.565	1.635	1.642	1.658	1.39	1.732	1.663	1.611	1.637	1.532	1.506	1.624	1.663	1.598	1.656	1.655	1.577	1.635	1.562	1.536	1.642	1.67	1.629	1.592
18:45:00	1.763	1.735	1.607	1.613	1.67	1.509	1.682	1.66	1.625	1.343	1.747	1.682	1.651	1.63	1.613	1.527	1.646	1.636	1.651	1.422	1.736	1.677	1.648	1.717	1.681	1.572	1.638	1.645	1.663	1.4	1.73	1.671	1.609	1.648	1.543	1.51	1.627	1.664	1.6	1.655	1.663	1.574	1.642	1.573	1.536	1.644	1.674	1.629	1.591
19:00:00	1.765	1.743	1.61	1.625	1.684	1.51	1.684	1.666	1.623	1.361	1.752	1.691	1.651	1.64	1.626	1.528	1.653	1.642	1.654	1.43	1.74	1.686	1.654	1.73	1.693	1.581	1.64	1.649	1.665	1.413	1.73	1.684	1.611	1.657	1.557	1.512	1.63	1.667	1.601	1.653	1.672	1.574	1.649	1.58	1.545	1.646	1.68	1.632	1.591
19:15:00	1.771	1.752	1.613	1.631	1.699	1.509	1.692	1.673	1.622	1.376	1.756	1.698	1.657	1.654	1.636	1.534	1.656	1.645	1.657	1.448	1.742	1.696	1.661	1.746	1.705	1.591	1.644	1.652	1.668	1.426	1.728	1.696	1.612	1.667	1.571	1.515	1.632	1.67	1.604	1.65	1.68	1.575	1.659	1.59	1.552	1.651	1.682	1.632	1.592
19:30:00	1.773	1.763	1.618	1.648	1.713	1.51	1.698	1.679	1.62	1.387	1.759	1.706	1.657	1.672	1.646	1.538	1.665	1.65	1.659	1.457	1.748	1.704	1.665	1.76	1.718	1.602	1.649	1.658	1.672	1.432	1.726	1.704	1.613	1.678	1.585	1.518	1.636	1.675	1.606	1.651	1.687	1.576	1.668	1.601	1.556	1.653	1.685	1.634	1.591
19:45:00	1.775	1.774	1.623	1.666	1.729	1.515	1.702	1.687	1.622	1.395	1.763	1.713	1.669	1.688	1.66	1.543	1.67	1.653	1.662	1.462	1.751	1.713	1.673	1.778	1.73	1.615	1.655	1.663	1.675	1.442	1.725	1.714	1.616	1.688	1.601	1.523	1.641	1.679	1.608	1.653	1.697	1.579	1.677	1.615	1.563	1.659	1.692	1.636	1.595
20:00:00	1.781	1.786	1.628	1.675	1.743	1.52	1.71	1.694	1.623	1.397	1.769	1.724	1.669	1.704	1.675	1.55	1.676	1.66	1.665	1.467	1.756	1.721	1.678	1.794	1.743	1.627	1.661	1.669	1.678	1.443	1.73	1.723	1.62	1.697	1.616	1.527	1.644	1.684	1.612	1.65	1.706	1.574	1.688	1.628	1.564	1.664	1.696	1.638	1.591
20:15:00	1.786	1.799	1.636	1.693	1.761	1.526	1.718	1.7	1.626	1.409	1.775	1.732	1.676	1.722	1.689	1.558	1.683	1.671	1.668	1.474	1.762	1.732	1.682	1.81	1.757	1.642	1.667	1.676	1.683	1.444	1.726	1.736	1.626	1.707	1.631	1.532	1.65	1.688	1.614	1.644	1.718	1.58	1.698	1.642	1.569	1.669	1.702	1.639	1.593
20:30:00	1.789	1.812	1.643	1.713	1.774	1.536	1.723	1.708	1.627	1.416	1.781	1.743	1.683	1.741	1.704	1.568	1.689	1.676	1.671	1.479	1.767	1.741	1.686	1.828	1.769	1.659	1.674	1.684	1.685	1.448	1.724	1.748	1.63	1.718	1.645	1.54	1.655	1.694	1.617	1.649	1.73	1.585	1.709	1.656	1.572	1.675	1.707	1.642	1.593
20:45:00	1.794	1.828	1.653	1.733	1.789	1.546	1.732	1.716	1.629	1.424	1.789	1.754	1.689	1.762	1.718	1.581	1.696	1.681	1.674	1.481	1.773	1.75	1.687	1.844	1.782	1.676	1.683	1.69	1.69	1.452	1.722	1.76	1.635	1.728	1.661	1.548	1.661	1.699	1.621	1.648	1.743	1.586	1.719	1.669	1.576	1.68	1.714	1.644	1.592
21:00:00	1.798	1.838	1.664	1.755	1.803	1.557	1.742	1.723	1.629	1.426	1.793	1.762	1.702	1.782	1.731	1.592	1.704	1.691	1.678	1.481	1.778	1.759	1.7	1.857	1.793	1.694	1.69	1.698	1.695	1.448	1.722	1.769	1.638	1.738	1.677	1.557	1.665	1.704	1.624	1.647	1.754	1.593	1.73	1.683	1.582	1.687	1.719	1.646	1.595
21:15:00	1.804	1.852	1.675	1.781	1.818	1.569	1.748	1.731	1.628	1.43	1.795	1.77	1.71	1.8	1.745	1.606	1.713	1.701	1.683	1.477	1.784	1.766	1.707	1.869	1.803	1.712	1.697	1.706	1.699	1.446	1.722	1.781	1.649	1.75	1.694	1.565	1.671	1.71	1.627	1.649	1.765	1.604	1.74	1.697	1.587	1.692	1.726	1.649	1.59
21:30:00	1.81	1.865	1.689	1.81	1.831	1.579	1.756	1.739	1.634	1.435	1.807	1.779	1.725	1.818	1.758	1.618	1.721	1.709	1.685	1.48	1.791	1.773	1.718	1.88	1.811	1.728	1.704	1.715	1.703	1.449	1.723	1.792	1.658	1.761	1.708	1.573	1.677	1.716	1.631	1.648	1.777	1.61	1.75	1.711	1.596	1.699	1.732	1.652	1.592
21:45:00	1.818	1.878	1.702	1.831	1.845	1.595	1.764	1.747	1.639	1.435	1.813	1.786	1.736	1.834	1.773	1.633	1.727	1.714	1.691	1.477	1.797	1.781	1.732	1.891	1.818	1.748	1.711	1.72	1.707	1.443	1.724	1.803	1.668	1.77	1.721	1.584	1.683	1.722	1.635	1.646	1.787	1.615	1.758	1.724	1.604	1.705	1.738	1.654	1.594
22:00:00	1.824	1.893	1.722	1.854	1.856	1.607	1.771	1.753	1.642	1.438	1.822	1.795	1.75	1.847	1.787	1.648	1.733	1.718	1.694	1.473	1.805	1.787	1.746	1.898	1.827	1.766	1.717	1.729	1.711	1.443	1.724	1.813	1.682	1.78	1.734	1.593	1.689	1.728	1.637	1.647	1.799	1.623	1.766	1.735	1.614	1.712	1.743	1.657	1.594
22:15:00	1.832	1.906	1.736	1.848	1.865	1.621	1.777	1.76	1.646	1.442	1.828	1.801	1.77	1.857	1.795	1.663	1.738	1.725	1.698	1.468	1.812	1.793	1.759	1.905	1.833	1.782	1.723	1.736	1.714	1.443	1.726	1.823	1.698	1.788	1.747	1.603	1.694	1.733	1.642	1.648	1.809	1.636	1.774	1.746	1.624	1.718	1.75	1.661	1.596
22:30:00	1.838	1.917	1.753	1.865	1.873	1.635	1.784	1.766	1.647	1.439	1.835	1.808	1.783	1.872	1.804	1.678	1.746	1.736	1.702	1.465	1.819	1.8	1.776	1.912	1.838	1.798	1.728	1.741	1.718	1.44	1.729	1.831	1.71	1.795	1.759	1.613	1.7	1.739	1.645	1.648	1.818	1.653	1.78	1.755	1.631	1.724	1.756	1.664	1.596
22:45:00	1.846	1.926	1.771	1.888	1.881	1.648	1.79	1.772	1.652	1.443	1.844	1.814	1.801	1.882	1.812	1.689	1.752	1.743	1.707	1.464	1.826	1.805	1.797	1.918	1.843	1.816	1.735	1.75	1.724	1.437	1.731	1.84	1.726	1.802	1.769	1.623	1.706	1.746	1.649	1.65	1.826	1.665	1.787	1.764	1.641	1.731	1.762	1.666	1.593
23:00:00	1.852	1.937	1.79	1.901	1.891	1.662	1.795	1.782	1.655	1.445	1.851	1.82	1.82	1.891	1.822	1.703	1.76	1.748	1.71	1.461	1.832	1.809	1.813	1.921	1.845	1.833	1.742	1.757	1.728	1.436	1.736	1.848	1.74	1.807	1.777	1.632	1.711	1.752	1.653	1.65	1.834	1.681	1.791	1.771	1.651	1.736	1.768	1.67	1.598
23:15:00	1.859	1.945	1.81	1.909	1.897	1.675	1.802	1.788	1.658	1.444	1.858	1.825	1.841	1.896	1.827	1.716	1.765	1.757	1.716	1.459	1.839	1.814	1.829	1.924	1.848	1.845	1.748	1.763	1.732	1.435	1.739	1.855	1.758	1.812	1.786	1.643	1.716	1.757	1.656	1.651	1.842	1.695	1.795	1.779	1.657	1.742	1.775	1.673	1.599
23:30:00	1.865	1.953	1.827	1.916	1.901	1.685	1.807	1.794	1.662	1.446	1.866	1.83	1.858	1.901	1.835	1.729	1.77	1.761	1.722	1.456	1.845	1.817	1.846	1.924	1.851	1.861	1.753	1.769	1.738	1.436	1.743	1.86	1.777	1.816	1.792	1.651	1.721	1.763	1.66	1.652	1.848	1.71	1.799	1.784	1.665	1.747	1.78	1.676	1.598
23:45:00	1.87	1.962	1.849	1.921	1.907	1.702	1.813	1.798	1.666	1.448	1.873	1.835	1.876	1.906	1.838	1.736	1.777	1.765	1.725	1.456	1.851	1.822	1.861	1.925	1.853	1.875	1.759	1.775	1.74	1.435	1.747	1.867	1.799	1.819	1.798	1.661	1.726	1.768	1.664	1.655	1.854	1.726	1.801	1.788	1.673	1.753	1.787	1.679	1.601
[truncated: 8 more columns]

## Sheet: NM_pop3
Time	B2	B3	B4	B5	B6	B7	B8	B9	B10	B11	C2	C3	C4	C5	C6	C7	C8	C9	C10	C11	D2	D3	D4	D5	D6	D7	D8	D9	D10	D11	E2	E3	E4	E5	E6	E7	E8	E9	E10	F2	F3	F4	F5	F6	F7	F8	F9	F10	G2
00:00:00	0.882	0.931	0.931	0.934	0.936	0.948	0.93	0.934	0.938	0.928	0.915	0.927	0.932	0.938	0.921	0.919	0.922	0.934	0.959	0.94	0.906	0.92	0.927	0.915	0.924	0.922	0.913	0.928	0.934	0.958	0.886	0.923	0.923	0.933	0.913	0.92	0.906	0.911	0.939	0.863	0.899	0.916	0.894	0.902	0.906	0.91	0.916	0.919	0.871
00:15:00	0.903	0.89	0.884	0.893	0.894	0.902	0.895	0.897	0.905	0.906	0.886	0.891	0.886	0.895	0.887	0.889	0.889	0.889	0.916	0.907	0.891	0.892	0.889	0.879	0.886	0.887	0.888	0.895	0.895	0.915	0.878	0.892	0.895	0.891	0.884	0.885	0.882	0.886	0.907	0.886	0.894	0.902	0.882	0.889	0.893	0.895	0.895	0.9	0.896
00:30:00	0.915	0.902	0.896	0.905	0.907	0.917	0.907	0.911	0.917	0.915	0.899	0.907	0.897	0.908	0.899	0.901	0.902	0.9	0.926	0.919	0.903	0.906	0.901	0.892	0.9	0.9	0.902	0.906	0.908	0.927	0.892	0.905	0.906	0.902	0.897	0.896	0.895	0.899	0.92	0.899	0.906	0.915	0.896	0.902	0.905	0.908	0.908	0.913	0.906
00:45:00	0.919	0.907	0.901	0.909	0.912	0.921	0.912	0.914	0.922	0.919	0.903	0.911	0.903	0.915	0.904	0.907	0.908	0.906	0.932	0.924	0.909	0.911	0.908	0.899	0.907	0.906	0.908	0.914	0.914	0.929	0.896	0.912	0.912	0.908	0.903	0.902	0.901	0.905	0.925	0.904	0.913	0.92	0.903	0.91	0.911	0.914	0.914	0.919	0.911
01:00:00	0.921	0.909	0.903	0.912	0.914	0.924	0.914	0.916	0.924	0.921	0.905	0.913	0.906	0.918	0.909	0.91	0.91	0.909	0.933	0.926	0.911	0.913	0.911	0.902	0.91	0.91	0.911	0.916	0.917	0.931	0.899	0.915	0.915	0.91	0.906	0.905	0.904	0.907	0.927	0.906	0.916	0.923	0.906	0.913	0.915	0.917	0.917	0.921	0.913
01:15:00	0.923	0.911	0.904	0.913	0.914	0.926	0.914	0.918	0.924	0.922	0.907	0.915	0.907	0.919	0.91	0.911	0.911	0.911	0.935	0.927	0.913	0.914	0.912	0.903	0.911	0.912	0.912	0.918	0.919	0.932	0.9	0.917	0.917	0.912	0.908	0.907	0.906	0.908	0.928	0.908	0.917	0.925	0.907	0.915	0.917	0.918	0.918	0.923	0.914
01:30:00	0.924	0.912	0.905	0.914	0.915	0.928	0.915	0.919	0.925	0.923	0.908	0.917	0.909	0.92	0.909	0.912	0.912	0.912	0.936	0.927	0.911	0.916	0.913	0.905	0.912	0.914	0.913	0.919	0.92	0.933	0.901	0.918	0.918	0.912	0.909	0.909	0.907	0.908	0.929	0.91	0.919	0.926	0.908	0.917	0.919	0.919	0.918	0.923	0.915
01:45:00	0.926	0.913	0.906	0.915	0.915	0.93	0.915	0.921	0.926	0.923	0.909	0.918	0.909	0.921	0.909	0.914	0.913	0.913	0.938	0.928	0.911	0.918	0.914	0.905	0.913	0.916	0.914	0.921	0.922	0.933	0.903	0.92	0.92	0.913	0.91	0.91	0.908	0.909	0.929	0.911	0.921	0.928	0.908	0.918	0.921	0.92	0.919	0.924	0.916
02:00:00	0.926	0.915	0.906	0.915	0.916	0.932	0.916	0.923	0.926	0.923	0.91	0.92	0.91	0.922	0.909	0.915	0.913	0.914	0.94	0.927	0.911	0.92	0.915	0.907	0.914	0.918	0.915	0.922	0.922	0.934	0.904	0.921	0.921	0.913	0.911	0.912	0.908	0.909	0.93	0.911	0.922	0.929	0.908	0.92	0.922	0.921	0.919	0.925	0.917
02:15:00	0.928	0.916	0.907	0.916	0.916	0.935	0.916	0.926	0.927	0.923	0.911	0.921	0.911	0.924	0.91	0.917	0.914	0.916	0.943	0.928	0.912	0.922	0.917	0.908	0.914	0.921	0.916	0.924	0.924	0.934	0.905	0.923	0.923	0.913	0.913	0.914	0.909	0.909	0.932	0.913	0.923	0.931	0.909	0.922	0.924	0.922	0.92	0.925	0.919
02:30:00	0.931	0.918	0.907	0.917	0.917	0.939	0.917	0.928	0.928	0.923	0.912	0.923	0.912	0.926	0.911	0.918	0.915	0.918	0.945	0.928	0.913	0.925	0.918	0.909	0.915	0.924	0.917	0.927	0.925	0.934	0.907	0.925	0.925	0.913	0.915	0.917	0.91	0.91	0.933	0.914	0.925	0.932	0.909	0.925	0.927	0.924	0.921	0.926	0.92
02:45:00	0.932	0.92	0.909	0.918	0.917	0.944	0.918	0.931	0.929	0.923	0.913	0.926	0.914	0.928	0.912	0.92	0.916	0.921	0.949	0.928	0.915	0.928	0.92	0.91	0.916	0.928	0.918	0.93	0.926	0.934	0.909	0.927	0.927	0.914	0.917	0.92	0.912	0.911	0.935	0.916	0.927	0.934	0.91	0.928	0.93	0.925	0.922	0.927	0.922
03:00:00	0.934	0.922	0.91	0.92	0.918	0.949	0.919	0.934	0.931	0.923	0.915	0.929	0.916	0.931	0.913	0.923	0.918	0.924	0.953	0.928	0.916	0.932	0.922	0.912	0.917	0.933	0.92	0.933	0.928	0.935	0.912	0.93	0.93	0.915	0.92	0.923	0.913	0.912	0.938	0.919	0.93	0.937	0.91	0.931	0.934	0.928	0.923	0.929	0.924
03:15:00	0.936	0.926	0.911	0.922	0.918	0.955	0.92	0.937	0.931	0.924	0.917	0.932	0.918	0.934	0.914	0.925	0.919	0.927	0.958	0.929	0.918	0.937	0.925	0.914	0.918	0.939	0.922	0.936	0.93	0.935	0.915	0.933	0.933	0.915	0.923	0.927	0.915	0.913	0.941	0.922	0.934	0.94	0.911	0.934	0.938	0.93	0.924	0.93	0.927
03:30:00	0.939	0.928	0.913	0.923	0.919	0.961	0.921	0.941	0.932	0.924	0.919	0.935	0.921	0.938	0.915	0.926	0.921	0.931	0.962	0.929	0.92	0.942	0.929	0.917	0.92	0.944	0.924	0.94	0.932	0.936	0.918	0.937	0.937	0.916	0.927	0.931	0.917	0.914	0.944	0.925	0.938	0.943	0.912	0.939	0.942	0.934	0.926	0.932	0.93
03:45:00	0.942	0.932	0.915	0.924	0.92	0.968	0.922	0.946	0.936	0.925	0.921	0.939	0.924	0.941	0.917	0.928	0.923	0.935	0.965	0.93	0.923	0.947	0.933	0.92	0.922	0.948	0.926	0.945	0.934	0.936	0.923	0.942	0.942	0.917	0.931	0.936	0.919	0.915	0.948	0.929	0.943	0.948	0.913	0.944	0.947	0.937	0.928	0.934	0.934
04:00:00	0.945	0.936	0.917	0.925	0.921	0.976	0.923	0.953	0.941	0.926	0.924	0.943	0.928	0.945	0.919	0.929	0.925	0.94	0.97	0.93	0.926	0.953	0.938	0.922	0.924	0.955	0.929	0.952	0.936	0.937	0.928	0.948	0.948	0.918	0.934	0.941	0.922	0.917	0.953	0.934	0.948	0.953	0.914	0.948	0.951	0.941	0.93	0.937	0.939
04:15:00	0.95	0.942	0.92	0.928	0.922	0.984	0.925	0.959	0.945	0.927	0.927	0.948	0.933	0.948	0.921	0.932	0.926	0.946	0.979	0.931	0.93	0.959	0.944	0.925	0.926	0.963	0.932	0.957	0.938	0.938	0.934	0.954	0.954	0.92	0.938	0.945	0.924	0.919	0.959	0.94	0.955	0.959	0.915	0.955	0.956	0.946	0.933	0.939	0.944
04:30:00	0.956	0.948	0.924	0.932	0.923	0.991	0.929	0.965	0.95	0.927	0.93	0.953	0.938	0.951	0.923	0.941	0.927	0.954	0.986	0.932	0.934	0.967	0.951	0.928	0.929	0.972	0.935	0.963	0.94	0.939	0.941	0.961	0.961	0.922	0.942	0.948	0.927	0.921	0.965	0.947	0.963	0.965	0.917	0.961	0.96	0.95	0.936	0.941	0.951
04:45:00	0.961	0.954	0.929	0.94	0.924	0.999	0.932	0.972	0.955	0.928	0.935	0.959	0.944	0.956	0.926	0.946	0.927	0.963	0.993	0.933	0.938	0.976	0.958	0.932	0.932	0.983	0.938	0.973	0.946	0.94	0.949	0.97	0.969	0.923	0.946	0.951	0.926	0.923	0.971	0.954	0.972	0.972	0.918	0.97	0.961	0.95	0.94	0.944	0.959
05:00:00	0.966	0.963	0.934	0.942	0.927	1.008	0.936	0.981	0.961	0.929	0.94	0.969	0.951	0.965	0.928	0.953	0.93	0.973	1.004	0.935	0.943	0.985	0.966	0.936	0.936	0.991	0.942	0.987	0.953	0.941	0.958	0.98	0.977	0.925	0.955	0.952	0.93	0.925	0.976	0.963	0.982	0.979	0.92	0.979	0.964	0.947	0.944	0.946	0.967
05:15:00	0.973	0.973	0.94	0.949	0.93	1.016	0.941	0.991	0.968	0.93	0.944	0.978	0.957	0.975	0.932	0.963	0.935	0.983	1.014	0.936	0.948	0.993	0.975	0.942	0.941	1.013	0.945	1.001	0.962	0.944	0.968	0.991	0.986	0.928	0.966	0.957	0.936	0.926	0.981	0.973	0.993	0.986	0.922	0.984	0.974	0.948	0.948	0.947	0.976
05:30:00	0.981	0.983	0.947	0.955	0.934	1.028	0.947	1.001	0.975	0.931	0.949	0.99	0.965	0.988	0.935	0.972	0.94	0.991	1.023	0.938	0.953	1.005	0.985	0.949	0.946	1.028	0.954	1.017	0.972	0.947	0.979	1.006	0.995	0.93	0.976	0.965	0.943	0.926	0.988	0.984	1.006	0.995	0.924	0.999	0.983	0.951	0.951	0.95	0.987
05:45:00	0.99	0.996	0.955	0.962	0.938	1.04	0.953	1.012	0.984	0.932	0.953	1.002	0.975	1.002	0.939	0.982	0.946	1.002	1.039	0.94	0.959	1.017	0.996	0.957	0.952	1.053	0.964	1.04	0.985	0.95	0.991	1.025	1.005	0.933	0.989	0.975	0.95	0.928	0.99	0.997	1.023	1.005	0.927	1.015	0.998	0.959	0.95	0.954	0.999
06:00:00	0.998	1.01	0.964	0.97	0.942	1.053	0.959	1.026	0.995	0.933	0.958	1.018	0.985	1.019	0.945	0.996	0.953	1.014	1.053	0.942	0.965	1.031	1.009	0.966	0.959	1.081	0.977	1.068	0.999	0.952	1.006	1.037	1.017	0.937	1.005	0.987	0.958	0.931	0.991	1.012	1.038	1.016	0.93	1.035	1.015	0.968	0.951	0.957	1.012
06:15:00	1.006	1.026	0.974	0.979	0.947	1.074	0.967	1.04	1.006	0.935	0.964	1.035	0.996	1.038	0.952	1.01	0.958	1.027	1.071	0.944	0.971	1.051	1.023	0.979	0.967	1.105	0.99	1.098	1.015	0.956	1.023	1.052	1.032	0.941	1.024	1.003	0.967	0.935	0.996	1.03	1.051	1.031	0.933	1.065	1.031	0.978	0.958	0.96	1.028
06:30:00	1.014	1.044	0.985	0.99	0.954	1.087	0.977	1.057	1.019	0.937	0.97	1.053	1.01	1.06	0.961	1.026	0.967	1.043	1.087	0.947	0.977	1.072	1.036	0.995	0.975	1.134	1.008	1.127	1.03	0.96	1.042	1.072	1.051	0.945	1.043	1.018	0.977	0.94	1	1.049	1.068	1.051	0.936	1.083	1.052	0.985	0.962	0.966	1.046
06:45:00	1.024	1.063	0.997	1.004	0.961	1.104	0.988	1.075	1.034	0.939	0.977	1.072	1.025	1.085	0.971	1.045	0.978	1.062	1.108	0.95	0.983	1.096	1.058	1.009	0.985	1.168	1.027	1.158	1.048	0.965	1.063	1.093	1.073	0.949	1.072	1.036	0.988	0.944	1.009	1.068	1.089	1.073	0.941	1.116	1.074	0.998	0.97	0.973	1.067
07:00:00	1.035	1.085	1.011	1.018	0.969	1.127	0.999	1.095	1.05	0.942	0.984	1.095	1.041	1.112	0.981	1.071	0.989	1.082	1.136	0.954	0.99	1.123	1.08	1.026	0.996	1.201	1.047	1.196	1.069	0.97	1.086	1.116	1.095	0.957	1.098	1.056	1.002	0.95	1.02	1.089	1.113	1.092	0.946	1.145	1.099	1.013	0.98	0.983	1.089
07:15:00	1.047	1.109	1.026	1.033	0.979	1.151	1.013	1.117	1.068	0.945	0.993	1.119	1.058	1.141	0.995	1.097	1.002	1.107	1.166	0.958	0.999	1.149	1.103	1.048	1.012	1.232	1.068	1.234	1.09	0.976	1.11	1.144	1.123	0.964	1.121	1.078	1.017	0.956	1.032	1.112	1.139	1.118	0.952	1.177	1.131	1.027	0.989	0.992	1.11
07:30:00	1.061	1.135	1.043	1.05	0.989	1.18	1.029	1.14	1.088	0.948	1.003	1.149	1.077	1.17	1.01	1.123	1.017	1.137	1.194	0.962	1.008	1.178	1.13	1.065	1.027	1.274	1.092	1.283	1.115	0.984	1.135	1.171	1.149	0.969	1.154	1.099	1.037	0.964	1.043	1.137	1.164	1.142	0.959	1.206	1.16	1.049	1.003	1.003	1.133
07:45:00	1.076	1.163	1.062	1.069	1	1.209	1.046	1.167	1.11	0.953	1.014	1.179	1.099	1.202	1.026	1.146	1.031	1.162	1.235	0.969	1.019	1.212	1.151	1.087	1.044	1.308	1.116	1.325	1.142	0.992	1.162	1.202	1.174	0.978	1.178	1.125	1.056	0.974	1.056	1.164	1.194	1.17	0.969	1.241	1.194	1.07	1.015	1.01	1.158
08:00:00	1.093	1.194	1.083	1.089	1.013	1.244	1.066	1.194	1.136	0.958	1.026	1.211	1.124	1.235	1.044	1.184	1.048	1.193	1.278	0.976	1.031	1.244	1.174	1.11	1.063	1.347	1.138	1.36	1.17	1.002	1.188	1.235	1.199	0.988	1.218	1.153	1.078	0.984	1.072	1.193	1.22	1.203	0.982	1.279	1.226	1.091	1.03	1.021	1.183
08:15:00	1.112	1.227	1.106	1.113	1.027	1.275	1.087	1.223	1.166	0.964	1.039	1.242	1.151	1.269	1.063	1.211	1.067	1.226	1.323	0.984	1.046	1.28	1.201	1.134	1.086	1.392	1.17	1.382	1.201	1.013	1.216	1.265	1.23	1	1.253	1.178	1.1	0.994	1.089	1.222	1.252	1.225	0.994	1.312	1.259	1.118	1.048	1.033	1.209
08:30:00	1.134	1.261	1.131	1.137	1.043	1.304	1.114	1.256	1.2	0.971	1.054	1.277	1.178	1.303	1.085	1.247	1.088	1.259	1.375	0.994	1.061	1.32	1.227	1.162	1.105	1.432	1.199	1.394	1.235	1.027	1.247	1.297	1.258	1.014	1.282	1.209	1.123	1.007	1.107	1.251	1.285	1.246	1.007	1.35	1.301	1.141	1.063	1.047	1.238
08:45:00	1.158	1.296	1.159	1.164	1.06	1.336	1.14	1.283	1.238	0.98	1.071	1.311	1.208	1.337	1.109	1.286	1.112	1.299	1.43	1.004	1.078	1.357	1.26	1.192	1.13	1.474	1.228	1.424	1.269	1.042	1.278	1.332	1.286	1.03	1.313	1.24	1.148	1.022	1.127	1.278	1.32	1.283	1.021	1.387	1.333	1.17	1.078	1.063	1.27
09:00:00	1.185	1.331	1.189	1.192	1.08	1.364	1.169	1.318	1.286	0.99	1.09	1.345	1.241	1.373	1.135	1.325	1.138	1.333	1.483	1.017	1.097	1.392	1.291	1.223	1.156	1.515	1.262	1.457	1.307	1.059	1.311	1.365	1.312	1.048	1.345	1.272	1.173	1.039	1.15	1.305	1.354	1.322	1.036	1.423	1.372	1.2	1.094	1.079	1.302
09:15:00	1.214	1.366	1.22	1.224	1.101	1.404	1.201	1.356	1.334	1	1.111	1.384	1.277	1.409	1.164	1.361	1.161	1.372	1.542	1.03	1.118	1.429	1.327	1.257	1.185	1.55	1.293	1.493	1.346	1.08	1.345	1.398	1.345	1.063	1.385	1.306	1.202	1.057	1.175	1.333	1.391	1.359	1.053	1.46	1.411	1.231	1.112	1.101	1.337
09:30:00	1.243	1.405	1.252	1.254	1.125	1.432	1.23	1.388	1.388	1.014	1.135	1.421	1.313	1.447	1.194	1.401	1.191	1.414	1.596	1.045	1.141	1.467	1.364	1.29	1.211	1.587	1.33	1.525	1.389	1.103	1.379	1.436	1.378	1.083	1.414	1.343	1.229	1.076	1.202	1.365	1.428	1.401	1.072	1.5	1.448	1.264	1.132	1.121	1.371
09:45:00	1.276	1.441	1.29	1.287	1.152	1.467	1.259	1.423	1.448	1.028	1.163	1.455	1.348	1.484	1.226	1.442	1.221	1.448	1.648	1.061	1.166	1.505	1.405	1.326	1.242	1.613	1.36	1.558	1.425	1.128	1.415	1.476	1.405	1.105	1.443	1.381	1.259	1.099	1.232	1.398	1.464	1.433	1.093	1.529	1.481	1.3	1.154	1.147	1.405
10:00:00	1.309	1.474	1.327	1.322	1.18	1.492	1.295	1.455	1.507	1.044	1.192	1.487	1.384	1.525	1.26	1.469	1.248	1.485	1.696	1.077	1.193	1.533	1.441	1.362	1.276	1.631	1.39	1.587	1.472	1.152	1.449	1.513	1.444	1.125	1.472	1.416	1.289	1.121	1.263	1.434	1.5	1.471	1.116	1.558	1.513	1.335	1.176	1.174	1.44
10:15:00	1.343	1.503	1.366	1.356	1.208	1.516	1.325	1.488	1.573	1.062	1.224	1.518	1.422	1.56	1.296	1.5	1.283	1.521	1.733	1.098	1.221	1.561	1.481	1.4	1.305	1.645	1.432	1.611	1.511	1.178	1.479	1.548	1.483	1.149	1.501	1.454	1.319	1.145	1.298	1.469	1.532	1.511	1.139	1.576	1.542	1.371	1.201	1.205	1.475
10:30:00	1.378	1.532	1.407	1.394	1.239	1.536	1.36	1.512	1.626	1.082	1.259	1.543	1.461	1.592	1.333	1.532	1.315	1.553	1.767	1.12	1.251	1.584	1.516	1.435	1.34	1.644	1.454	1.634	1.554	1.206	1.51	1.578	1.509	1.177	1.523	1.484	1.351	1.169	1.337	1.501	1.562	1.543	1.166	1.593	1.566	1.413	1.228	1.24	1.508
10:45:00	1.412	1.558	1.448	1.428	1.271	1.558	1.387	1.544	1.666	1.104	1.297	1.565	1.498	1.621	1.371	1.552	1.348	1.579	1.787	1.145	1.282	1.6	1.556	1.468	1.375	1.645	1.482	1.649	1.592	1.238	1.539	1.605	1.547	1.2	1.544	1.514	1.383	1.194	1.377	1.533	1.589	1.565	1.191	1.605	1.588	1.451	1.258	1.279	1.54
11:00:00	1.445	1.572	1.486	1.46	1.305	1.574	1.421	1.564	1.709	1.123	1.336	1.583	1.536	1.647	1.411	1.575	1.383	1.604	1.801	1.174	1.314	1.612	1.583	1.497	1.412	1.643	1.506	1.66	1.63	1.269	1.563	1.629	1.58	1.23	1.556	1.542	1.416	1.223	1.417	1.559	1.607	1.593	1.222	1.605	1.602	1.492	1.29	1.322	1.57
11:15:00	1.476	1.58	1.524	1.49	1.34	1.581	1.449	1.583	1.738	1.144	1.376	1.589	1.571	1.674	1.454	1.591	1.411	1.621	1.815	1.21	1.346	1.616	1.615	1.525	1.447	1.64	1.533	1.665	1.662	1.304	1.584	1.646	1.622	1.261	1.564	1.562	1.448	1.252	1.462	1.581	1.627	1.625	1.249	1.601	1.613	1.535	1.323	1.368	1.59
11:30:00	1.507	1.589	1.561	1.518	1.375	1.594	1.482	1.596	1.759	1.169	1.413	1.599	1.604	1.691	1.494	1.606	1.44	1.633	1.815	1.258	1.375	1.617	1.645	1.546	1.484	1.644	1.549	1.663	1.693	1.34	1.602	1.66	1.658	1.293	1.568	1.577	1.485	1.283	1.506	1.6	1.638	1.654	1.281	1.603	1.616	1.574	1.356	1.42	1.611
11:45:00	1.536	1.586	1.589	1.541	1.416	1.602	1.512	1.601	1.777	1.195	1.45	1.594	1.634	1.704	1.531	1.619	1.467	1.64	1.809	1.313	1.402	1.613	1.669	1.563	1.517	1.644	1.568	1.656	1.712	1.385	1.613	1.669	1.688	1.325	1.571	1.581	1.521	1.319	1.548	1.612	1.651	1.689	1.313	1.6	1.614	1.613	1.399	1.472	1.625
12:00:00	1.565	1.587	1.621	1.554	1.451	1.607	1.543	1.605	1.786	1.22	1.485	1.588	1.66	1.706	1.563	1.632	1.496	1.643	1.806	1.378	1.43	1.602	1.69	1.577	1.548	1.646	1.583	1.654	1.723	1.43	1.617	1.677	1.719	1.359	1.568	1.587	1.56	1.352	1.594	1.613	1.651	1.714	1.346	1.605	1.612	1.649	1.435	1.528	1.639
12:15:00	1.59	1.59	1.65	1.569	1.489	1.615	1.569	1.603	1.788	1.254	1.518	1.583	1.685	1.706	1.593	1.64	1.523	1.644	1.8	1.437	1.456	1.59	1.703	1.583	1.578	1.643	1.603	1.649	1.731	1.481	1.614	1.669	1.746	1.392	1.575	1.588	1.601	1.392	1.631	1.616	1.65	1.736	1.378	1.605	1.603	1.68	1.482	1.58	1.646
12:30:00	1.616	1.599	1.671	1.576	1.522	1.637	1.605	1.604	1.787	1.292	1.552	1.581	1.704	1.703	1.621	1.644	1.548	1.639	1.794	1.508	1.481	1.579	1.714	1.589	1.602	1.644	1.622	1.649	1.736	1.528	1.608	1.666	1.763	1.428	1.581	1.591	1.639	1.427	1.671	1.612	1.643	1.752	1.414	1.607	1.598	1.704	1.527	1.626	1.654
12:45:00	1.64	1.603	1.685	1.582	1.553	1.649	1.619	1.614	1.78	1.332	1.582	1.568	1.717	1.701	1.643	1.654	1.568	1.64	1.784	1.571	1.504	1.57	1.724	1.588	1.623	1.644	1.636	1.647	1.737	1.585	1.596	1.654	1.778	1.457	1.593	1.599	1.679	1.468	1.71	1.595	1.635	1.764	1.447	1.634	1.593	1.722	1.566	1.67	1.647
13:00:00	1.659	1.61	1.694	1.588	1.584	1.658	1.643	1.625	1.779	1.387	1.607	1.57	1.725	1.703	1.659	1.653	1.592	1.629	1.774	1.629	1.526	1.561	1.717	1.583	1.638	1.636	1.651	1.642	1.734	1.633	1.577	1.644	1.783	1.491	1.61	1.607	1.705	1.508	1.737	1.568	1.625	1.773	1.477	1.645	1.583	1.736	1.61	1.708	1.634
13:15:00	1.674	1.613	1.686	1.596	1.605	1.664	1.667	1.631	1.774	1.443	1.635	1.561	1.726	1.7	1.67	1.652	1.618	1.626	1.764	1.68	1.546	1.554	1.717	1.58	1.648	1.637	1.658	1.63	1.734	1.677	1.558	1.632	1.786	1.52	1.621	1.614	1.722	1.546	1.748	1.54	1.609	1.777	1.508	1.64	1.581	1.742	1.648	1.736	1.608
13:30:00	1.688	1.619	1.684	1.601	1.632	1.68	1.683	1.628	1.767	1.508	1.659	1.559	1.717	1.697	1.678	1.647	1.643	1.619	1.754	1.72	1.562	1.551	1.704	1.576	1.653	1.635	1.667	1.612	1.727	1.703	1.541	1.618	1.782	1.547	1.632	1.617	1.728	1.583	1.762	1.519	1.605	1.774	1.534	1.629	1.58	1.747	1.682	1.756	1.586
13:45:00	1.701	1.621	1.675	1.611	1.652	1.686	1.696	1.622	1.755	1.565	1.68	1.551	1.704	1.692	1.681	1.642	1.663	1.606	1.74	1.749	1.577	1.552	1.692	1.57	1.657	1.63	1.68	1.596	1.718	1.73	1.516	1.609	1.771	1.571	1.652	1.62	1.728	1.621	1.765	1.501	1.633	1.758	1.561	1.625	1.588	1.746	1.71	1.765	1.564
14:00:00	1.711	1.623	1.67	1.617	1.669	1.692	1.706	1.611	1.745	1.62	1.697	1.557	1.695	1.687	1.683	1.637	1.678	1.596	1.728	1.769	1.589	1.563	1.677	1.567	1.66	1.626	1.678	1.576	1.706	1.744	1.502	1.608	1.762	1.594	1.646	1.62	1.722	1.652	1.765	1.486	1.629	1.752	1.581	1.621	1.6	1.747	1.731	1.771	1.539
14:15:00	1.718	1.625	1.656	1.623	1.682	1.69	1.703	1.597	1.736	1.661	1.714	1.554	1.682	1.686	1.685	1.629	1.686	1.581	1.717	1.78	1.602	1.567	1.665	1.561	1.664	1.623	1.675	1.559	1.697	1.751	1.483	1.601	1.743	1.609	1.636	1.618	1.71	1.675	1.767	1.47	1.632	1.74	1.597	1.617	1.617	1.749	1.744	1.772	1.524
14:30:00	1.723	1.627	1.646	1.623	1.703	1.691	1.699	1.577	1.724	1.689	1.722	1.551	1.668	1.682	1.684	1.624	1.686	1.566	1.706	1.777	1.619	1.574	1.652	1.559	1.673	1.623	1.667	1.545	1.69	1.755	1.477	1.607	1.723	1.62	1.626	1.618	1.703	1.691	1.763	1.467	1.635	1.727	1.609	1.617	1.638	1.742	1.751	1.779	1.51
14:45:00	1.723	1.631	1.636	1.627	1.723	1.688	1.691	1.558	1.714	1.706	1.729	1.55	1.655	1.68	1.685	1.618	1.68	1.551	1.697	1.772	1.635	1.577	1.635	1.555	1.683	1.62	1.66	1.532	1.681	1.757	1.469	1.617	1.703	1.627	1.62	1.62	1.697	1.7	1.76	1.46	1.641	1.707	1.615	1.616	1.652	1.738	1.749	1.776	1.501
15:00:00	1.723	1.636	1.622	1.629	1.735	1.684	1.682	1.546	1.705	1.72	1.732	1.552	1.642	1.682	1.685	1.614	1.673	1.536	1.69	1.764	1.648	1.586	1.624	1.556	1.689	1.618	1.651	1.522	1.673	1.758	1.463	1.623	1.683	1.628	1.614	1.622	1.691	1.703	1.755	1.46	1.65	1.69	1.619	1.617	1.657	1.729	1.744	1.775	1.495
15:15:00	1.72	1.641	1.613	1.629	1.744	1.684	1.676	1.531	1.698	1.724	1.729	1.557	1.628	1.683	1.68	1.611	1.665	1.521	1.684	1.757	1.655	1.587	1.613	1.556	1.692	1.62	1.644	1.513	1.666	1.751	1.458	1.635	1.662	1.628	1.609	1.626	1.685	1.706	1.744	1.451	1.65	1.677	1.616	1.618	1.657	1.716	1.742	1.769	1.489
15:30:00	1.717	1.643	1.613	1.627	1.742	1.681	1.668	1.522	1.693	1.722	1.728	1.561	1.617	1.685	1.674	1.607	1.655	1.51	1.682	1.754	1.659	1.59	1.615	1.559	1.696	1.618	1.641	1.505	1.66	1.746	1.456	1.638	1.649	1.624	1.61	1.63	1.678	1.703	1.735	1.455	1.653	1.66	1.611	1.613	1.654	1.704	1.738	1.764	1.483
15:45:00	1.716	1.646	1.605	1.629	1.751	1.68	1.661	1.512	1.687	1.722	1.726	1.565	1.611	1.683	1.661	1.604	1.649	1.499	1.68	1.75	1.662	1.595	1.614	1.562	1.692	1.618	1.635	1.499	1.656	1.74	1.455	1.641	1.638	1.619	1.616	1.637	1.673	1.698	1.724	1.453	1.66	1.648	1.602	1.616	1.661	1.699	1.737	1.754	1.482
16:00:00	1.713	1.648	1.599	1.628	1.744	1.678	1.657	1.503	1.683	1.72	1.724	1.571	1.607	1.687	1.654	1.601	1.639	1.489	1.679	1.743	1.663	1.601	1.615	1.565	1.695	1.619	1.634	1.493	1.652	1.733	1.463	1.645	1.625	1.611	1.611	1.643	1.669	1.694	1.713	1.45	1.663	1.639	1.591	1.615	1.663	1.691	1.728	1.746	1.482
16:15:00	1.713	1.651	1.605	1.628	1.735	1.672	1.651	1.496	1.681	1.714	1.719	1.576	1.605	1.688	1.648	1.597	1.633	1.48	1.678	1.734	1.659	1.602	1.619	1.569	1.692	1.618	1.631	1.488	1.651	1.725	1.46	1.648	1.617	1.605	1.603	1.644	1.666	1.686	1.702	1.448	1.666	1.634	1.579	1.616	1.666	1.687	1.723	1.736	1.482
16:30:00	1.711	1.652	1.605	1.629	1.73	1.669	1.65	1.491	1.68	1.708	1.716	1.581	1.599	1.692	1.64	1.594	1.629	1.474	1.678	1.726	1.659	1.602	1.624	1.573	1.69	1.62	1.63	1.485	1.648	1.717	1.465	1.649	1.615	1.596	1.603	1.647	1.664	1.679	1.693	1.444	1.671	1.631	1.567	1.62	1.669	1.683	1.714	1.726	1.483
16:45:00	1.712	1.65	1.601	1.629	1.724	1.665	1.647	1.49	1.679	1.7	1.714	1.59	1.604	1.695	1.635	1.59	1.626	1.467	1.678	1.717	1.659	1.605	1.624	1.584	1.686	1.621	1.629	1.483	1.647	1.712	1.465	1.654	1.614	1.59	1.608	1.648	1.662	1.671	1.686	1.451	1.672	1.622	1.555	1.62	1.671	1.683	1.705	1.718	1.482
17:00:00	1.712	1.652	1.602	1.632	1.718	1.661	1.645	1.486	1.68	1.694	1.712	1.595	1.602	1.698	1.629	1.59	1.622	1.463	1.678	1.709	1.659	1.609	1.629	1.591	1.681	1.621	1.629	1.478	1.646	1.707	1.467	1.661	1.598	1.582	1.606	1.651	1.662	1.661	1.678	1.455	1.679	1.615	1.547	1.625	1.671	1.682	1.694	1.71	1.481
17:15:00	1.712	1.652	1.603	1.633	1.71	1.657	1.643	1.482	1.68	1.687	1.711	1.603	1.604	1.702	1.627	1.587	1.621	1.458	1.68	1.703	1.659	1.613	1.629	1.597	1.678	1.621	1.628	1.475	1.645	1.703	1.47	1.665	1.605	1.575	1.606	1.653	1.663	1.653	1.673	1.462	1.678	1.601	1.538	1.627	1.672	1.683	1.685	1.704	1.483
17:30:00	1.711	1.654	1.603	1.633	1.705	1.659	1.642	1.481	1.682	1.683	1.711	1.608	1.609	1.71	1.622	1.585	1.619	1.453	1.682	1.698	1.663	1.614	1.635	1.606	1.675	1.624	1.631	1.474	1.644	1.7	1.472	1.67	1.619	1.566	1.605	1.655	1.665	1.647	1.67	1.463	1.678	1.598	1.529	1.631	1.676	1.684	1.679	1.698	1.484
17:45:00	1.713	1.654	1.603	1.636	1.698	1.659	1.643	1.479	1.684	1.678	1.71	1.609	1.615	1.717	1.62	1.584	1.619	1.449	1.685	1.693	1.661	1.619	1.632	1.612	1.675	1.627	1.634	1.473	1.647	1.699	1.471	1.676	1.601	1.563	1.611	1.656	1.668	1.641	1.667	1.466	1.682	1.598	1.529	1.636	1.677	1.686	1.675	1.695	1.482
18:00:00	1.715	1.655	1.606	1.637	1.698	1.658	1.642	1.477	1.687	1.674	1.708	1.612	1.614	1.721	1.617	1.581	1.621	1.447	1.687	1.69	1.663	1.619	1.633	1.619	1.673	1.631	1.635	1.47	1.647	1.698	1.471	1.679	1.598	1.561	1.614	1.659	1.671	1.636	1.666	1.468	1.683	1.595	1.53	1.638	1.681	1.69	1.67	1.692	1.482
18:15:00	1.712	1.656	1.607	1.639	1.697	1.658	1.642	1.475	1.691	1.668	1.707	1.619	1.618	1.731	1.617	1.581	1.622	1.443	1.69	1.687	1.663	1.624	1.634	1.627	1.673	1.634	1.638	1.469	1.65	1.697	1.47	1.682	1.618	1.562	1.616	1.663	1.675	1.632	1.662	1.469	1.687	1.593	1.531	1.643	1.685	1.693	1.668	1.689	1.483
18:30:00	1.715	1.659	1.609	1.643	1.691	1.657	1.642	1.474	1.695	1.666	1.709	1.628	1.617	1.741	1.615	1.581	1.622	1.44	1.695	1.685	1.668	1.625	1.641	1.634	1.674	1.641	1.64	1.466	1.653	1.697	1.47	1.685	1.597	1.561	1.623	1.666	1.681	1.629	1.662	1.466	1.694	1.589	1.535	1.649	1.69	1.699	1.669	1.689	1.482
18:45:00	1.717	1.66	1.609	1.646	1.69	1.658	1.642	1.473	1.7	1.667	1.71	1.631	1.625	1.753	1.614	1.58	1.625	1.438	1.701	1.685	1.669	1.629	1.645	1.647	1.673	1.648	1.643	1.466	1.656	1.698	1.468	1.692	1.617	1.56	1.628	1.669	1.687	1.628	1.66	1.468	1.699	1.586	1.539	1.656	1.694	1.706	1.668	1.689	1.481
19:00:00	1.72	1.663	1.611	1.65	1.687	1.658	1.644	1.472	1.706	1.666	1.711	1.638	1.63	1.766	1.614	1.583	1.624	1.438	1.709	1.684	1.672	1.638	1.651	1.657	1.675	1.654	1.649	1.467	1.662	1.699	1.465	1.697	1.595	1.566	1.633	1.672	1.692	1.627	1.66	1.47	1.705	1.586	1.548	1.662	1.698	1.711	1.668	1.688	1.477
19:15:00	1.721	1.667	1.614	1.654	1.685	1.66	1.645	1.471	1.712	1.665	1.714	1.646	1.633	1.784	1.614	1.585	1.627	1.436	1.718	1.685	1.672	1.645	1.655	1.671	1.676	1.662	1.653	1.465	1.667	1.702	1.462	1.698	1.619	1.569	1.639	1.676	1.7	1.627	1.659	1.473	1.71	1.589	1.559	1.669	1.704	1.718	1.671	1.69	1.475
19:30:00	1.725	1.672	1.617	1.661	1.682	1.663	1.646	1.471	1.72	1.664	1.717	1.654	1.639	1.803	1.616	1.591	1.63	1.435	1.727	1.685	1.675	1.653	1.661	1.687	1.676	1.67	1.658	1.464	1.675	1.705	1.459	1.698	1.607	1.57	1.647	1.683	1.708	1.627	1.66	1.471	1.716	1.589	1.565	1.676	1.714	1.726	1.671	1.691	1.476
19:45:00	1.727	1.679	1.62	1.669	1.68	1.665	1.649	1.47	1.729	1.668	1.721	1.664	1.646	1.818	1.618	1.593	1.633	1.436	1.736	1.688	1.677	1.66	1.665	1.704	1.681	1.68	1.665	1.466	1.682	1.711	1.457	1.708	1.614	1.572	1.656	1.691	1.716	1.627	1.66	1.47	1.727	1.587	1.567	1.686	1.723	1.735	1.675	1.692	1.477
20:00:00	1.731	1.686	1.621	1.682	1.679	1.668	1.652	1.47	1.738	1.67	1.725	1.673	1.652	1.831	1.62	1.599	1.638	1.434	1.751	1.692	1.682	1.666	1.673	1.72	1.68	1.69	1.671	1.463	1.692	1.717	1.454	1.721	1.629	1.575	1.667	1.698	1.726	1.629	1.662	1.47	1.735	1.588	1.57	1.696	1.733	1.742	1.68	1.696	1.478
20:15:00	1.735	1.692	1.629	1.694	1.679	1.672	1.654	1.47	1.748	1.673	1.729	1.682	1.661	1.855	1.625	1.607	1.643	1.433	1.761	1.695	1.685	1.675	1.679	1.738	1.684	1.699	1.68	1.464	1.698	1.725	1.454	1.729	1.619	1.58	1.678	1.708	1.735	1.627	1.666	1.469	1.744	1.592	1.577	1.707	1.742	1.752	1.681	1.698	1.477
20:30:00	1.739	1.701	1.636	1.709	1.681	1.68	1.659	1.47	1.759	1.677	1.734	1.693	1.67	1.875	1.627	1.613	1.649	1.433	1.776	1.7	1.689	1.685	1.687	1.754	1.687	1.712	1.689	1.464	1.711	1.734	1.451	1.743	1.629	1.582	1.689	1.72	1.745	1.629	1.67	1.469	1.755	1.602	1.586	1.717	1.754	1.761	1.686	1.703	1.477
20:45:00	1.742	1.711	1.642	1.726	1.681	1.686	1.664	1.471	1.771	1.681	1.738	1.704	1.68	1.893	1.628	1.621	1.654	1.432	1.791	1.707	1.692	1.693	1.696	1.772	1.692	1.724	1.695	1.466	1.72	1.745	1.449	1.755	1.636	1.581	1.702	1.731	1.755	1.631	1.675	1.468	1.766	1.605	1.592	1.732	1.767	1.769	1.692	1.707	1.477
21:00:00	1.747	1.718	1.656	1.743	1.681	1.695	1.671	1.472	1.785	1.688	1.744	1.715	1.691	1.914	1.635	1.631	1.662	1.432	1.807	1.715	1.698	1.703	1.705	1.79	1.698	1.735	1.703	1.466	1.731	1.755	1.446	1.767	1.648	1.583	1.717	1.742	1.764	1.632	1.679	1.464	1.778	1.608	1.595	1.747	1.78	1.777	1.696	1.713	1.477
21:15:00	1.751	1.728	1.666	1.763	1.685	1.702	1.679	1.472	1.797	1.696	1.748	1.726	1.703	1.929	1.64	1.642	1.669	1.432	1.824	1.724	1.704	1.714	1.718	1.808	1.704	1.748	1.712	1.468	1.743	1.767	1.446	1.78	1.653	1.586	1.731	1.755	1.775	1.635	1.685	1.465	1.792	1.614	1.598	1.763	1.792	1.786	1.704	1.719	1.477
21:30:00	1.756	1.738	1.679	1.782	1.688	1.712	1.685	1.472	1.811	1.704	1.753	1.739	1.715	1.946	1.647	1.653	1.677	1.432	1.839	1.733	1.709	1.724	1.73	1.823	1.713	1.762	1.719	1.469	1.755	1.779	1.445	1.793	1.665	1.586	1.748	1.769	1.784	1.639	1.692	1.462	1.806	1.624	1.607	1.778	1.807	1.794	1.71	1.726	1.477
21:45:00	1.76	1.749	1.695	1.802	1.688	1.721	1.693	1.474	1.824	1.715	1.76	1.752	1.728	1.96	1.658	1.665	1.686	1.434	1.854	1.743	1.716	1.735	1.744	1.838	1.722	1.777	1.728	1.471	1.769	1.791	1.444	1.807	1.674	1.59	1.765	1.783	1.793	1.643	1.699	1.462	1.821	1.636	1.615	1.793	1.822	1.802	1.717	1.734	1.476
22:00:00	1.767	1.761	1.709	1.823	1.695	1.729	1.701	1.477	1.837	1.723	1.767	1.763	1.746	1.972	1.666	1.677	1.692	1.436	1.871	1.754	1.722	1.745	1.761	1.854	1.731	1.79	1.735	1.475	1.781	1.804	1.446	1.821	1.69	1.594	1.782	1.798	1.801	1.649	1.708	1.462	1.836	1.64	1.622	1.81	1.838	1.81	1.726	1.742	1.476
22:15:00	1.773	1.772	1.725	1.843	1.701	1.743	1.71	1.479	1.847	1.734	1.771	1.776	1.761	1.985	1.677	1.69	1.702	1.436	1.886	1.766	1.728	1.757	1.777	1.869	1.74	1.803	1.744	1.477	1.792	1.815	1.446	1.835	1.703	1.597	1.798	1.813	1.809	1.655	1.716	1.461	1.85	1.652	1.629	1.826	1.852	1.817	1.734	1.751	1.476
22:30:00	1.777	1.782	1.745	1.863	1.71	1.753	1.718	1.481	1.859	1.744	1.777	1.788	1.779	1.995	1.685	1.703	1.71	1.438	1.898	1.778	1.735	1.767	1.794	1.884	1.75	1.816	1.752	1.48	1.804	1.827	1.445	1.848	1.72	1.606	1.814	1.827	1.817	1.662	1.724	1.461	1.863	1.665	1.638	1.84	1.867	1.825	1.743	1.759	1.474
22:45:00	1.781	1.794	1.764	1.883	1.714	1.766	1.726	1.482	1.868	1.755	1.782	1.8	1.798	2.003	1.696	1.715	1.72	1.442	1.908	1.79	1.739	1.777	1.813	1.897	1.759	1.829	1.76	1.483	1.814	1.839	1.444	1.86	1.734	1.612	1.828	1.845	1.825	1.669	1.732	1.461	1.877	1.678	1.648	1.855	1.882	1.831	1.752	1.767	1.476
23:00:00	1.788	1.803	1.782	1.898	1.722	1.776	1.734	1.485	1.877	1.768	1.788	1.812	1.819	2.011	1.709	1.73	1.728	1.443	1.917	1.801	1.746	1.786	1.832	1.905	1.769	1.842	1.768	1.486	1.823	1.85	1.446	1.873	1.754	1.62	1.845	1.862	1.831	1.677	1.745	1.461	1.89	1.691	1.656	1.869	1.898	1.838	1.761	1.776	1.474
23:15:00	1.792	1.812	1.805	1.914	1.735	1.787	1.742	1.488	1.884	1.779	1.795	1.823	1.837	2.017	1.721	1.743	1.735	1.446	1.925	1.813	1.753	1.795	1.852	1.912	1.778	1.853	1.774	1.488	1.836	1.86	1.447	1.882	1.771	1.628	1.861	1.878	1.836	1.687	1.752	1.462	1.901	1.708	1.666	1.882	1.91	1.843	1.771	1.784	1.474
23:30:00	1.798	1.823	1.826	1.929	1.748	1.799	1.753	1.491	1.89	1.792	1.799	1.834	1.858	2.019	1.732	1.757	1.744	1.449	1.929	1.824	1.758	1.804	1.871	1.917	1.788	1.865	1.781	1.492	1.844	1.869	1.448	1.894	1.787	1.638	1.877	1.893	1.841	1.696	1.763	1.462	1.911	1.722	1.674	1.895	1.923	1.849	1.781	1.794	1.474
23:45:00	1.802	1.833	1.85	1.943	1.762	1.812	1.762	1.494	1.895	1.8	1.806	1.843	1.882	2.021	1.747	1.77	1.75	1.452	1.934	1.833	1.765	1.811	1.891	1.921	1.797	1.876	1.787	1.495	1.852	1.879	1.448	1.901	1.806	1.65	1.891	1.906	1.845	1.706	1.772	1.463	1.92	1.739	1.683	1.907	1.934	1.853	1.791	1.802	1.474
[truncated: 8 more columns]

## Sheet: NM_pop4
Time	B2	B3	B4	B5	B6	B7	B8	B9	B10	B11	C2	C3	C4	C5	C6	C7	C8	C9	C10	C11	D2	D3	D4	D5	D6	D7	D8	D9	D10	D11	E2	E3	E4	E5	E6	E7	E8	E9	E10	F2	F3	F4	F5	F6	F7	F8	F9	F10	G2
00:00:00	0.831	0.879	0.883	0.874	0.876	0.879	0.88	0.881	0.902	0.905	0.865	0.918	0.917	0.892	0.875	0.88	0.893	0.913	0.925	0.89	0.856	0.876	0.918	0.912	0.916	0.927	0.901	0.915	0.906	0.874	0.855	0.867	0.918	0.93	0.904	0.911	0.914	0.92	0.879	0.874	0.863	0.877	0.901	0.905	0.91	0.916	0.885	0.879	0.857
00:15:00	0.856	0.903	0.903	0.9	0.902	0.906	0.903	0.904	0.92	0.926	0.887	0.9	0.893	0.896	0.892	0.896	0.899	0.896	0.9	0.914	0.878	0.893	0.889	0.883	0.886	0.908	0.888	0.895	0.897	0.901	0.878	0.889	0.904	0.905	0.881	0.889	0.889	0.891	0.901	0.897	0.884	0.901	0.918	0.894	0.897	0.905	0.899	0.902	0.881
00:30:00	0.865	0.916	0.916	0.915	0.916	0.918	0.914	0.916	0.932	0.937	0.896	0.913	0.907	0.909	0.905	0.908	0.911	0.909	0.913	0.925	0.889	0.906	0.902	0.897	0.899	0.919	0.899	0.907	0.91	0.913	0.89	0.902	0.916	0.918	0.893	0.9	0.899	0.902	0.912	0.908	0.896	0.913	0.932	0.906	0.909	0.914	0.911	0.914	0.891
00:45:00	0.868	0.921	0.921	0.92	0.921	0.928	0.918	0.92	0.935	0.939	0.9	0.918	0.912	0.915	0.91	0.915	0.916	0.914	0.918	0.929	0.894	0.911	0.908	0.903	0.905	0.924	0.905	0.913	0.916	0.918	0.894	0.907	0.922	0.926	0.899	0.906	0.904	0.907	0.917	0.913	0.903	0.919	0.942	0.912	0.915	0.92	0.916	0.919	0.896
01:00:00	0.869	0.922	0.923	0.921	0.923	0.928	0.92	0.922	0.936	0.939	0.901	0.921	0.915	0.917	0.913	0.918	0.918	0.916	0.92	0.93	0.895	0.915	0.91	0.906	0.908	0.926	0.908	0.915	0.919	0.92	0.896	0.91	0.924	0.93	0.903	0.909	0.907	0.909	0.919	0.915	0.906	0.921	0.947	0.916	0.918	0.924	0.919	0.921	0.897
01:15:00	0.869	0.924	0.925	0.922	0.924	0.928	0.921	0.922	0.938	0.939	0.902	0.923	0.917	0.918	0.914	0.92	0.919	0.917	0.922	0.93	0.896	0.916	0.912	0.907	0.91	0.928	0.909	0.916	0.92	0.92	0.897	0.912	0.925	0.932	0.904	0.91	0.91	0.912	0.921	0.916	0.908	0.923	0.949	0.918	0.921	0.927	0.921	0.923	0.898
01:30:00	0.87	0.924	0.925	0.922	0.925	0.929	0.922	0.923	0.939	0.939	0.903	0.924	0.919	0.919	0.914	0.921	0.92	0.917	0.923	0.93	0.898	0.917	0.914	0.908	0.911	0.929	0.911	0.918	0.922	0.92	0.898	0.914	0.926	0.934	0.906	0.911	0.912	0.914	0.923	0.918	0.909	0.924	0.95	0.919	0.923	0.931	0.923	0.924	0.898
01:45:00	0.871	0.925	0.926	0.922	0.925	0.93	0.924	0.924	0.941	0.939	0.904	0.925	0.92	0.92	0.915	0.923	0.92	0.918	0.924	0.929	0.898	0.919	0.915	0.909	0.912	0.929	0.912	0.919	0.923	0.92	0.899	0.915	0.926	0.935	0.907	0.912	0.914	0.917	0.925	0.918	0.911	0.925	0.952	0.92	0.925	0.934	0.925	0.926	0.899
02:00:00	0.872	0.926	0.926	0.923	0.925	0.932	0.926	0.925	0.943	0.939	0.904	0.926	0.922	0.92	0.915	0.925	0.921	0.919	0.925	0.929	0.899	0.919	0.916	0.91	0.913	0.931	0.913	0.92	0.925	0.92	0.9	0.917	0.927	0.937	0.909	0.913	0.916	0.921	0.927	0.919	0.912	0.926	0.954	0.921	0.929	0.939	0.928	0.928	0.9
02:15:00	0.872	0.927	0.927	0.923	0.926	0.933	0.928	0.926	0.946	0.939	0.905	0.927	0.923	0.921	0.916	0.927	0.922	0.919	0.927	0.929	0.9	0.921	0.918	0.91	0.914	0.933	0.914	0.921	0.926	0.919	0.901	0.918	0.928	0.939	0.911	0.914	0.92	0.925	0.93	0.921	0.914	0.927	0.958	0.922	0.932	0.944	0.931	0.93	0.901
02:30:00	0.873	0.928	0.929	0.924	0.927	0.935	0.931	0.927	0.95	0.939	0.906	0.93	0.924	0.922	0.917	0.93	0.923	0.92	0.928	0.928	0.901	0.922	0.92	0.911	0.914	0.935	0.916	0.923	0.928	0.919	0.902	0.919	0.929	0.942	0.913	0.916	0.923	0.93	0.934	0.922	0.917	0.928	0.963	0.923	0.937	0.95	0.935	0.933	0.902
02:45:00	0.874	0.93	0.931	0.925	0.928	0.938	0.934	0.928	0.955	0.939	0.907	0.932	0.926	0.923	0.918	0.933	0.924	0.921	0.93	0.928	0.903	0.924	0.922	0.913	0.916	0.937	0.917	0.925	0.93	0.918	0.903	0.922	0.931	0.946	0.915	0.918	0.927	0.936	0.938	0.924	0.919	0.93	0.968	0.924	0.941	0.957	0.939	0.936	0.904
03:00:00	0.875	0.932	0.932	0.926	0.93	0.941	0.938	0.929	0.96	0.939	0.909	0.934	0.928	0.924	0.92	0.937	0.926	0.922	0.933	0.928	0.904	0.926	0.925	0.914	0.917	0.939	0.92	0.927	0.933	0.921	0.905	0.925	0.932	0.95	0.916	0.92	0.932	0.943	0.943	0.926	0.923	0.932	0.974	0.926	0.946	0.965	0.945	0.94	0.906
03:15:00	0.877	0.935	0.936	0.927	0.932	0.944	0.943	0.93	0.965	0.94	0.91	0.938	0.931	0.926	0.921	0.941	0.927	0.923	0.935	0.929	0.906	0.929	0.929	0.916	0.919	0.941	0.922	0.93	0.936	0.923	0.907	0.928	0.935	0.954	0.918	0.923	0.937	0.951	0.949	0.928	0.927	0.934	0.981	0.927	0.951	0.973	0.951	0.945	0.908
03:30:00	0.878	0.937	0.938	0.929	0.935	0.948	0.948	0.932	0.971	0.94	0.912	0.941	0.935	0.928	0.923	0.944	0.929	0.924	0.938	0.929	0.908	0.932	0.933	0.917	0.921	0.944	0.924	0.933	0.94	0.924	0.909	0.932	0.937	0.959	0.921	0.926	0.943	0.959	0.956	0.931	0.932	0.937	0.988	0.929	0.957	0.982	0.958	0.95	0.911
03:45:00	0.88	0.94	0.942	0.931	0.938	0.953	0.954	0.935	0.975	0.94	0.914	0.945	0.939	0.929	0.925	0.947	0.93	0.925	0.94	0.929	0.91	0.935	0.937	0.919	0.923	0.947	0.927	0.936	0.944	0.925	0.912	0.936	0.94	0.965	0.924	0.929	0.949	0.969	0.964	0.934	0.937	0.94	0.993	0.932	0.963	0.992	0.966	0.955	0.914
04:00:00	0.882	0.944	0.947	0.934	0.941	0.958	0.961	0.939	0.983	0.941	0.916	0.949	0.942	0.931	0.927	0.956	0.931	0.925	0.942	0.93	0.913	0.939	0.941	0.921	0.926	0.948	0.928	0.939	0.947	0.925	0.916	0.941	0.944	0.971	0.926	0.931	0.952	0.978	0.972	0.938	0.944	0.944	0.995	0.935	0.968	1.002	0.974	0.961	0.918
04:15:00	0.885	0.948	0.952	0.937	0.945	0.965	0.968	0.942	0.992	0.942	0.919	0.954	0.946	0.933	0.929	0.968	0.932	0.927	0.949	0.93	0.916	0.943	0.946	0.923	0.928	0.952	0.93	0.941	0.952	0.927	0.919	0.947	0.948	0.978	0.929	0.936	0.955	0.988	0.982	0.942	0.951	0.948	1.001	0.938	0.971	1.008	0.984	0.967	0.923
04:30:00	0.888	0.953	0.958	0.94	0.95	0.972	0.976	0.948	0.997	0.944	0.921	0.959	0.953	0.935	0.929	0.983	0.935	0.933	0.958	0.931	0.919	0.946	0.951	0.925	0.931	0.959	0.935	0.945	0.956	0.928	0.924	0.952	0.953	0.987	0.932	0.938	0.956	0.991	0.99	0.947	0.959	0.954	1.007	0.94	0.973	1.009	0.994	0.971	0.928
04:45:00	0.89	0.959	0.965	0.944	0.956	0.981	0.984	0.952	1.003	0.945	0.924	0.965	0.96	0.937	0.932	1.004	0.941	0.939	0.967	0.933	0.922	0.952	0.958	0.928	0.934	0.965	0.938	0.949	0.961	0.929	0.929	0.96	0.958	0.996	0.936	0.938	0.958	0.996	0.992	0.953	0.969	0.959	1.012	0.941	0.976	1.014	0.998	0.974	0.935
05:00:00	0.894	0.965	0.973	0.948	0.964	0.991	0.994	0.957	1.008	0.946	0.927	0.973	0.971	0.942	0.937	1.02	0.945	0.941	0.98	0.935	0.926	0.957	0.967	0.93	0.938	0.976	0.945	0.953	0.971	0.93	0.934	0.968	0.964	1.003	0.943	0.941	0.965	0.999	0.997	0.96	0.978	0.965	1.021	0.945	0.978	1.023	0.998	0.981	0.942
05:15:00	0.897	0.973	0.982	0.954	0.972	1.004	1.004	0.964	1.014	0.948	0.931	0.981	0.981	0.948	0.943	1.042	0.95	0.947	0.995	0.936	0.93	0.963	0.977	0.933	0.943	0.984	0.95	0.962	0.982	0.932	0.939	0.98	0.971	1.012	0.949	0.946	0.973	1.008	1.006	0.966	0.989	0.972	1.032	0.951	0.983	1.038	1.004	0.988	0.951
05:30:00	0.901	0.981	0.992	0.959	0.982	1.019	1.015	0.97	1.02	0.949	0.935	0.99	0.994	0.955	0.95	1.064	0.957	0.953	1.009	0.938	0.934	0.97	0.99	0.938	0.948	0.995	0.958	0.97	0.997	0.934	0.946	0.993	0.978	1.024	0.958	0.953	0.981	1.015	1.01	0.974	1.002	0.98	1.045	0.959	0.993	1.054	1.009	0.993	0.961
05:45:00	0.906	0.99	1.004	0.966	0.993	1.038	1.025	0.978	1.028	0.951	0.94	1.002	1.007	0.962	0.957	1.087	0.965	0.958	1.027	0.939	0.939	0.982	1.003	0.943	0.956	1.008	0.966	0.976	1.011	0.936	0.955	1.007	0.987	1.035	0.971	0.962	0.988	1.022	1.015	0.983	1.018	0.989	1.06	0.967	1.003	1.075	1.015	0.998	0.972
06:00:00	0.91	1.001	1.018	0.974	1.008	1.059	1.036	0.987	1.038	0.953	0.946	1.015	1.022	0.971	0.967	1.115	0.972	0.966	1.045	0.94	0.945	0.992	1.019	0.951	0.963	1.021	0.975	0.988	1.028	0.938	0.965	1.023	0.995	1.05	0.985	0.969	1	1.031	1.023	0.995	1.036	1	1.076	0.977	1.014	1.093	1.024	1.007	0.985
06:15:00	0.916	1.012	1.033	0.983	1.024	1.084	1.047	0.996	1.049	0.955	0.953	1.029	1.039	0.98	0.977	1.147	0.98	0.973	1.06	0.941	0.953	1.004	1.039	0.959	0.973	1.037	0.987	0.998	1.047	0.941	0.976	1.04	1.005	1.065	0.999	0.982	1.01	1.039	1.032	1.007	1.056	1.011	1.093	0.987	1.027	1.11	1.036	1.016	1
06:30:00	0.922	1.025	1.051	0.993	1.043	1.113	1.059	1.007	1.06	0.958	0.962	1.045	1.058	0.991	0.991	1.173	0.991	0.982	1.079	0.943	0.961	1.017	1.06	0.968	0.984	1.054	1	1.014	1.066	0.944	0.988	1.059	1.016	1.082	1.015	0.993	1.019	1.049	1.043	1.022	1.078	1.024	1.114	0.999	1.042	1.131	1.048	1.028	1.016
06:45:00	0.929	1.039	1.071	1.005	1.064	1.145	1.072	1.019	1.073	0.961	0.971	1.063	1.08	1.003	1.006	1.206	1.001	0.991	1.097	0.944	0.972	1.032	1.083	0.978	0.997	1.075	1.016	1.025	1.089	0.947	1.002	1.078	1.028	1.1	1.032	1.005	1.033	1.061	1.055	1.038	1.102	1.038	1.132	1.013	1.056	1.152	1.061	1.041	1.035
07:00:00	0.936	1.056	1.093	1.019	1.087	1.18	1.085	1.032	1.085	0.964	0.98	1.084	1.103	1.016	1.022	1.241	1.013	1.002	1.117	0.946	0.985	1.049	1.109	0.989	1.011	1.098	1.034	1.04	1.113	0.951	1.018	1.102	1.044	1.12	1.052	1.02	1.042	1.073	1.069	1.055	1.129	1.052	1.154	1.031	1.074	1.174	1.074	1.057	1.056
07:15:00	0.945	1.074	1.116	1.034	1.113	1.217	1.1	1.046	1.098	0.967	0.991	1.107	1.129	1.032	1.041	1.271	1.026	1.014	1.141	0.948	0.998	1.069	1.134	1.003	1.028	1.128	1.053	1.054	1.14	0.956	1.037	1.128	1.061	1.148	1.07	1.036	1.055	1.087	1.081	1.075	1.16	1.069	1.181	1.048	1.093	1.199	1.089	1.069	1.079
07:30:00	0.954	1.095	1.145	1.052	1.142	1.255	1.116	1.06	1.112	0.971	1.002	1.132	1.157	1.048	1.062	1.304	1.042	1.026	1.17	0.951	1.013	1.093	1.165	1.019	1.048	1.154	1.075	1.074	1.166	0.961	1.058	1.158	1.079	1.172	1.091	1.054	1.068	1.102	1.095	1.097	1.193	1.087	1.208	1.063	1.113	1.225	1.103	1.085	1.104
07:45:00	0.965	1.117	1.176	1.074	1.171	1.293	1.133	1.076	1.128	0.974	1.014	1.16	1.189	1.066	1.087	1.342	1.058	1.041	1.189	0.954	1.029	1.112	1.197	1.036	1.069	1.187	1.107	1.094	1.195	0.967	1.082	1.19	1.098	1.202	1.115	1.071	1.085	1.119	1.112	1.122	1.227	1.108	1.234	1.085	1.134	1.255	1.12	1.103	1.132
08:00:00	0.977	1.142	1.206	1.098	1.206	1.331	1.152	1.093	1.145	0.977	1.027	1.189	1.222	1.087	1.112	1.381	1.077	1.057	1.22	0.958	1.045	1.139	1.23	1.053	1.093	1.214	1.142	1.119	1.224	0.974	1.109	1.223	1.117	1.228	1.141	1.092	1.101	1.138	1.131	1.151	1.262	1.128	1.275	1.109	1.155	1.282	1.137	1.123	1.162
08:15:00	0.99	1.168	1.242	1.124	1.244	1.37	1.172	1.111	1.165	0.981	1.042	1.222	1.258	1.111	1.139	1.417	1.096	1.073	1.254	0.963	1.062	1.17	1.266	1.075	1.119	1.252	1.175	1.146	1.253	0.983	1.14	1.256	1.135	1.258	1.169	1.117	1.123	1.158	1.15	1.182	1.298	1.15	1.305	1.136	1.182	1.313	1.156	1.144	1.196
08:30:00	1.006	1.196	1.275	1.154	1.29	1.407	1.195	1.131	1.185	0.987	1.059	1.254	1.294	1.138	1.167	1.451	1.121	1.092	1.28	0.968	1.078	1.196	1.303	1.097	1.147	1.283	1.209	1.175	1.283	0.993	1.173	1.29	1.157	1.288	1.198	1.136	1.141	1.179	1.172	1.216	1.331	1.176	1.339	1.163	1.207	1.345	1.177	1.166	1.23
08:45:00	1.022	1.227	1.312	1.185	1.341	1.444	1.22	1.151	1.207	0.994	1.077	1.285	1.332	1.167	1.198	1.491	1.146	1.111	1.313	0.975	1.093	1.227	1.339	1.123	1.176	1.316	1.248	1.204	1.312	1.006	1.208	1.323	1.178	1.321	1.23	1.16	1.158	1.202	1.195	1.252	1.369	1.202	1.37	1.196	1.233	1.381	1.198	1.191	1.264
09:00:00	1.04	1.255	1.351	1.218	1.394	1.48	1.245	1.175	1.23	1.003	1.098	1.322	1.371	1.201	1.23	1.533	1.178	1.133	1.356	0.983	1.112	1.26	1.38	1.153	1.206	1.35	1.279	1.238	1.346	1.02	1.243	1.363	1.201	1.355	1.265	1.184	1.18	1.226	1.221	1.29	1.406	1.231	1.404	1.23	1.264	1.415	1.221	1.216	1.301
09:15:00	1.06	1.287	1.388	1.253	1.448	1.52	1.27	1.198	1.253	1.014	1.121	1.353	1.41	1.228	1.261	1.572	1.213	1.154	1.381	0.993	1.135	1.288	1.417	1.183	1.239	1.386	1.298	1.273	1.377	1.038	1.28	1.398	1.229	1.389	1.3	1.213	1.204	1.253	1.249	1.329	1.44	1.26	1.435	1.264	1.289	1.448	1.245	1.244	1.339
09:30:00	1.081	1.315	1.429	1.288	1.512	1.559	1.297	1.222	1.278	1.027	1.145	1.392	1.445	1.264	1.292	1.607	1.247	1.178	1.413	1.006	1.158	1.323	1.457	1.213	1.272	1.422	1.324	1.308	1.408	1.056	1.317	1.435	1.261	1.42	1.338	1.241	1.228	1.279	1.278	1.365	1.47	1.292	1.468	1.299	1.319	1.484	1.269	1.27	1.375
09:45:00	1.106	1.35	1.46	1.321	1.571	1.599	1.322	1.249	1.303	1.043	1.171	1.425	1.483	1.296	1.325	1.647	1.28	1.202	1.445	1.02	1.183	1.355	1.495	1.245	1.309	1.452	1.356	1.343	1.434	1.077	1.355	1.46	1.292	1.452	1.378	1.268	1.253	1.308	1.31	1.405	1.504	1.325	1.499	1.334	1.352	1.517	1.295	1.3	1.414
10:00:00	1.13	1.381	1.492	1.352	1.63	1.633	1.351	1.276	1.33	1.059	1.198	1.452	1.518	1.333	1.357	1.685	1.316	1.227	1.475	1.035	1.21	1.388	1.526	1.28	1.345	1.483	1.384	1.381	1.467	1.099	1.393	1.49	1.328	1.483	1.411	1.297	1.281	1.338	1.34	1.438	1.529	1.359	1.526	1.375	1.383	1.553	1.322	1.327	1.445
10:15:00	1.158	1.404	1.524	1.388	1.678	1.663	1.376	1.302	1.357	1.076	1.228	1.484	1.546	1.367	1.392	1.722	1.357	1.252	1.503	1.051	1.237	1.421	1.552	1.312	1.382	1.509	1.412	1.421	1.497	1.122	1.427	1.516	1.36	1.511	1.448	1.328	1.308	1.367	1.375	1.471	1.544	1.393	1.549	1.408	1.414	1.588	1.348	1.358	1.476
10:30:00	1.185	1.434	1.543	1.427	1.721	1.693	1.402	1.328	1.384	1.094	1.257	1.515	1.566	1.402	1.429	1.76	1.397	1.276	1.534	1.066	1.265	1.45	1.577	1.344	1.419	1.529	1.439	1.456	1.525	1.147	1.455	1.534	1.39	1.536	1.478	1.355	1.336	1.399	1.404	1.499	1.563	1.434	1.572	1.445	1.443	1.618	1.371	1.389	1.498
10:45:00	1.214	1.456	1.563	1.46	1.743	1.719	1.426	1.355	1.411	1.113	1.287	1.534	1.587	1.436	1.462	1.787	1.438	1.301	1.559	1.083	1.293	1.474	1.602	1.38	1.455	1.546	1.467	1.49	1.546	1.171	1.482	1.555	1.43	1.555	1.507	1.384	1.364	1.429	1.438	1.53	1.569	1.47	1.584	1.475	1.468	1.647	1.398	1.42	1.517
11:00:00	1.242	1.475	1.582	1.496	1.765	1.744	1.453	1.382	1.438	1.133	1.317	1.553	1.602	1.47	1.494	1.803	1.467	1.321	1.591	1.102	1.318	1.496	1.61	1.414	1.487	1.561	1.491	1.523	1.565	1.194	1.504	1.563	1.468	1.571	1.532	1.409	1.394	1.458	1.466	1.552	1.579	1.511	1.596	1.504	1.496	1.674	1.421	1.451	1.541
11:15:00	1.271	1.499	1.587	1.523	1.774	1.775	1.476	1.41	1.466	1.156	1.345	1.569	1.609	1.496	1.527	1.814	1.494	1.343	1.607	1.123	1.342	1.516	1.621	1.447	1.516	1.574	1.512	1.543	1.584	1.221	1.524	1.574	1.507	1.585	1.549	1.436	1.422	1.488	1.494	1.564	1.585	1.546	1.6	1.528	1.518	1.698	1.446	1.48	1.557
11:30:00	1.297	1.516	1.59	1.55	1.776	1.788	1.493	1.433	1.488	1.18	1.371	1.581	1.617	1.519	1.556	1.814	1.518	1.368	1.628	1.145	1.366	1.53	1.623	1.471	1.54	1.594	1.53	1.56	1.593	1.248	1.539	1.583	1.542	1.592	1.566	1.457	1.449	1.518	1.524	1.577	1.593	1.583	1.6	1.549	1.537	1.709	1.472	1.507	1.569
11:45:00	1.324	1.524	1.601	1.571	1.788	1.797	1.511	1.447	1.491	1.208	1.395	1.585	1.619	1.537	1.581	1.813	1.552	1.389	1.634	1.167	1.389	1.542	1.625	1.494	1.561	1.614	1.543	1.579	1.595	1.275	1.55	1.587	1.578	1.594	1.568	1.474	1.472	1.544	1.55	1.587	1.589	1.618	1.601	1.565	1.556	1.717	1.493	1.528	1.57
12:00:00	1.349	1.542	1.6	1.593	1.797	1.796	1.522	1.458	1.509	1.239	1.421	1.597	1.613	1.551	1.605	1.809	1.563	1.404	1.643	1.191	1.409	1.551	1.626	1.513	1.575	1.642	1.552	1.588	1.595	1.301	1.562	1.584	1.611	1.589	1.576	1.493	1.491	1.569	1.577	1.593	1.582	1.656	1.599	1.577	1.564	1.721	1.517	1.546	1.573
12:15:00	1.374	1.548	1.596	1.607	1.805	1.791	1.53	1.475	1.519	1.276	1.439	1.594	1.611	1.56	1.629	1.806	1.582	1.42	1.64	1.217	1.428	1.559	1.617	1.522	1.586	1.66	1.557	1.604	1.598	1.323	1.565	1.577	1.646	1.586	1.582	1.507	1.508	1.59	1.592	1.594	1.582	1.692	1.591	1.588	1.572	1.72	1.529	1.558	1.578
12:30:00	1.394	1.54	1.592	1.619	1.806	1.785	1.531	1.483	1.524	1.313	1.465	1.59	1.603	1.563	1.653	1.802	1.596	1.433	1.645	1.246	1.444	1.562	1.61	1.532	1.596	1.682	1.558	1.6	1.592	1.354	1.563	1.575	1.679	1.58	1.584	1.517	1.519	1.605	1.6	1.594	1.581	1.726	1.582	1.599	1.576	1.717	1.539	1.567	1.573
12:45:00	1.415	1.544	1.586	1.623	1.801	1.78	1.532	1.49	1.535	1.354	1.486	1.588	1.598	1.57	1.672	1.793	1.609	1.444	1.642	1.275	1.454	1.566	1.6	1.532	1.614	1.698	1.556	1.606	1.581	1.376	1.563	1.565	1.708	1.577	1.594	1.527	1.527	1.615	1.608	1.585	1.572	1.749	1.575	1.616	1.581	1.709	1.548	1.571	1.571
13:00:00	1.436	1.55	1.577	1.638	1.793	1.773	1.535	1.492	1.533	1.394	1.503	1.584	1.591	1.564	1.689	1.786	1.621	1.447	1.636	1.305	1.468	1.561	1.591	1.534	1.637	1.708	1.554	1.602	1.575	1.406	1.561	1.554	1.734	1.568	1.609	1.533	1.53	1.622	1.611	1.581	1.556	1.773	1.569	1.638	1.585	1.699	1.55	1.576	1.555
13:15:00	1.455	1.551	1.574	1.64	1.79	1.77	1.54	1.493	1.532	1.434	1.518	1.577	1.574	1.571	1.704	1.777	1.63	1.453	1.631	1.335	1.474	1.559	1.581	1.537	1.667	1.711	1.545	1.6	1.565	1.428	1.559	1.55	1.755	1.565	1.632	1.545	1.531	1.626	1.61	1.58	1.564	1.79	1.563	1.653	1.589	1.686	1.554	1.575	1.549
13:30:00	1.472	1.552	1.573	1.651	1.784	1.766	1.534	1.494	1.532	1.48	1.531	1.571	1.567	1.57	1.708	1.768	1.639	1.455	1.625	1.369	1.484	1.554	1.573	1.536	1.687	1.714	1.54	1.589	1.555	1.458	1.551	1.536	1.766	1.563	1.65	1.553	1.531	1.624	1.607	1.569	1.565	1.806	1.58	1.665	1.591	1.669	1.553	1.569	1.541
13:45:00	1.489	1.562	1.569	1.656	1.78	1.762	1.53	1.496	1.528	1.52	1.542	1.568	1.561	1.572	1.717	1.763	1.637	1.454	1.616	1.397	1.491	1.55	1.561	1.533	1.699	1.716	1.534	1.581	1.543	1.479	1.538	1.532	1.78	1.563	1.669	1.563	1.527	1.623	1.605	1.556	1.567	1.808	1.583	1.681	1.592	1.655	1.548	1.564	1.533
14:00:00	1.509	1.565	1.561	1.665	1.775	1.76	1.529	1.489	1.528	1.556	1.557	1.556	1.545	1.573	1.72	1.756	1.638	1.452	1.604	1.427	1.495	1.542	1.55	1.533	1.702	1.718	1.535	1.568	1.533	1.502	1.53	1.531	1.783	1.566	1.683	1.573	1.525	1.619	1.6	1.546	1.579	1.803	1.593	1.688	1.595	1.64	1.544	1.56	1.527
14:15:00	1.534	1.576	1.56	1.671	1.769	1.757	1.526	1.487	1.521	1.585	1.579	1.551	1.544	1.571	1.716	1.751	1.634	1.45	1.596	1.454	1.51	1.538	1.545	1.531	1.704	1.714	1.533	1.56	1.519	1.528	1.521	1.538	1.782	1.577	1.694	1.58	1.519	1.613	1.593	1.539	1.578	1.793	1.623	1.704	1.602	1.626	1.539	1.55	1.521
14:30:00	1.559	1.588	1.554	1.667	1.767	1.756	1.525	1.486	1.529	1.607	1.595	1.547	1.558	1.574	1.715	1.745	1.624	1.446	1.583	1.479	1.546	1.532	1.537	1.534	1.706	1.712	1.528	1.547	1.504	1.556	1.516	1.569	1.78	1.598	1.703	1.585	1.514	1.605	1.585	1.536	1.581	1.78	1.641	1.72	1.608	1.611	1.535	1.545	1.516
14:45:00	1.581	1.598	1.556	1.67	1.762	1.755	1.528	1.476	1.534	1.621	1.597	1.547	1.561	1.575	1.713	1.743	1.615	1.441	1.575	1.496	1.557	1.529	1.533	1.533	1.705	1.713	1.525	1.535	1.487	1.582	1.51	1.575	1.769	1.595	1.706	1.588	1.507	1.597	1.578	1.532	1.591	1.762	1.652	1.736	1.613	1.595	1.526	1.529	1.511
15:00:00	1.598	1.602	1.554	1.677	1.76	1.755	1.533	1.472	1.54	1.633	1.61	1.548	1.568	1.576	1.708	1.737	1.606	1.435	1.565	1.517	1.57	1.528	1.53	1.538	1.703	1.714	1.518	1.519	1.472	1.604	1.506	1.567	1.748	1.605	1.707	1.583	1.499	1.589	1.569	1.528	1.596	1.748	1.657	1.742	1.617	1.58	1.521	1.519	1.51
15:15:00	1.601	1.607	1.555	1.672	1.755	1.754	1.539	1.465	1.541	1.645	1.617	1.551	1.575	1.579	1.704	1.737	1.596	1.426	1.557	1.538	1.583	1.531	1.527	1.541	1.702	1.71	1.511	1.504	1.458	1.623	1.506	1.575	1.735	1.617	1.71	1.58	1.491	1.577	1.556	1.527	1.601	1.733	1.669	1.746	1.616	1.565	1.512	1.507	1.509
15:30:00	1.609	1.612	1.557	1.677	1.754	1.755	1.542	1.457	1.539	1.654	1.624	1.555	1.58	1.583	1.7	1.735	1.585	1.421	1.543	1.559	1.589	1.526	1.531	1.543	1.697	1.712	1.504	1.492	1.447	1.634	1.516	1.608	1.715	1.624	1.713	1.574	1.481	1.569	1.543	1.525	1.604	1.717	1.669	1.749	1.617	1.553	1.504	1.492	1.509
15:45:00	1.609	1.615	1.563	1.673	1.753	1.756	1.546	1.451	1.536	1.661	1.624	1.558	1.583	1.584	1.697	1.738	1.572	1.414	1.532	1.575	1.593	1.532	1.549	1.548	1.697	1.717	1.497	1.482	1.433	1.639	1.52	1.589	1.704	1.639	1.711	1.567	1.471	1.558	1.525	1.524	1.608	1.701	1.672	1.75	1.611	1.542	1.496	1.474	1.51
16:00:00	1.612	1.618	1.564	1.672	1.752	1.755	1.546	1.442	1.531	1.669	1.627	1.564	1.587	1.588	1.694	1.739	1.563	1.407	1.524	1.595	1.598	1.531	1.55	1.552	1.697	1.715	1.493	1.471	1.424	1.638	1.531	1.594	1.688	1.669	1.712	1.562	1.462	1.549	1.508	1.526	1.608	1.687	1.676	1.748	1.607	1.536	1.486	1.459	1.512
16:15:00	1.611	1.621	1.571	1.666	1.749	1.761	1.546	1.432	1.523	1.672	1.629	1.574	1.59	1.589	1.693	1.74	1.555	1.398	1.509	1.607	1.598	1.532	1.562	1.556	1.694	1.713	1.488	1.462	1.414	1.636	1.539	1.594	1.676	1.674	1.716	1.555	1.454	1.536	1.49	1.531	1.609	1.675	1.675	1.745	1.602	1.527	1.478	1.44	1.511
16:30:00	1.611	1.622	1.573	1.672	1.75	1.762	1.545	1.426	1.512	1.674	1.629	1.581	1.594	1.592	1.688	1.744	1.548	1.39	1.5	1.618	1.602	1.545	1.569	1.557	1.692	1.718	1.482	1.452	1.409	1.631	1.542	1.608	1.659	1.664	1.716	1.55	1.448	1.524	1.474	1.54	1.616	1.659	1.679	1.744	1.594	1.519	1.468	1.425	1.511
16:45:00	1.612	1.624	1.577	1.671	1.75	1.766	1.539	1.419	1.501	1.673	1.631	1.586	1.599	1.593	1.69	1.744	1.541	1.383	1.487	1.623	1.604	1.54	1.578	1.561	1.692	1.723	1.477	1.444	1.402	1.624	1.542	1.612	1.642	1.664	1.717	1.546	1.44	1.513	1.455	1.545	1.613	1.649	1.68	1.742	1.589	1.513	1.46	1.415	1.51
17:00:00	1.611	1.625	1.578	1.67	1.75	1.769	1.537	1.411	1.492	1.669	1.632	1.591	1.603	1.595	1.695	1.747	1.533	1.378	1.478	1.625	1.607	1.543	1.581	1.566	1.69	1.721	1.473	1.438	1.398	1.619	1.548	1.615	1.633	1.669	1.718	1.541	1.434	1.502	1.445	1.551	1.617	1.64	1.681	1.74	1.584	1.508	1.45	1.403	1.512
17:15:00	1.611	1.628	1.579	1.669	1.749	1.775	1.532	1.405	1.484	1.664	1.636	1.595	1.604	1.597	1.689	1.755	1.526	1.371	1.469	1.625	1.611	1.552	1.589	1.57	1.69	1.727	1.471	1.432	1.394	1.613	1.557	1.612	1.631	1.677	1.715	1.534	1.429	1.49	1.431	1.556	1.622	1.628	1.682	1.74	1.58	1.504	1.444	1.393	1.509
17:30:00	1.614	1.63	1.582	1.669	1.75	1.779	1.53	1.399	1.474	1.659	1.641	1.603	1.61	1.598	1.688	1.759	1.521	1.366	1.463	1.624	1.613	1.555	1.593	1.574	1.689	1.729	1.471	1.427	1.391	1.607	1.562	1.616	1.624	1.685	1.714	1.529	1.426	1.483	1.422	1.562	1.623	1.62	1.682	1.738	1.576	1.501	1.433	1.386	1.509
17:45:00	1.615	1.634	1.584	1.669	1.751	1.786	1.527	1.392	1.466	1.655	1.643	1.605	1.613	1.6	1.688	1.761	1.516	1.361	1.454	1.622	1.613	1.559	1.593	1.577	1.689	1.733	1.467	1.423	1.387	1.603	1.567	1.615	1.613	1.689	1.713	1.523	1.422	1.475	1.413	1.565	1.628	1.613	1.684	1.738	1.575	1.498	1.425	1.38	1.509
18:00:00	1.616	1.634	1.586	1.672	1.753	1.792	1.523	1.389	1.461	1.651	1.647	1.611	1.615	1.603	1.691	1.768	1.512	1.355	1.45	1.618	1.617	1.568	1.597	1.58	1.689	1.738	1.464	1.417	1.385	1.6	1.568	1.616	1.607	1.691	1.714	1.52	1.418	1.466	1.408	1.569	1.63	1.607	1.686	1.737	1.571	1.497	1.42	1.375	1.511
18:15:00	1.617	1.634	1.585	1.671	1.754	1.799	1.52	1.383	1.454	1.646	1.648	1.615	1.621	1.606	1.693	1.774	1.509	1.351	1.446	1.614	1.62	1.568	1.6	1.585	1.689	1.741	1.461	1.413	1.382	1.597	1.574	1.62	1.602	1.694	1.716	1.517	1.415	1.46	1.402	1.574	1.633	1.601	1.687	1.737	1.568	1.494	1.412	1.37	1.512
18:30:00	1.621	1.637	1.587	1.674	1.757	1.805	1.516	1.38	1.452	1.641	1.65	1.62	1.626	1.609	1.688	1.779	1.505	1.349	1.443	1.611	1.621	1.572	1.603	1.588	1.689	1.745	1.46	1.412	1.38	1.595	1.578	1.626	1.591	1.693	1.718	1.513	1.413	1.456	1.398	1.576	1.636	1.595	1.688	1.738	1.565	1.493	1.409	1.369	1.513
18:45:00	1.621	1.642	1.592	1.678	1.761	1.812	1.512	1.378	1.448	1.638	1.653	1.629	1.631	1.613	1.692	1.785	1.502	1.347	1.438	1.606	1.625	1.575	1.611	1.593	1.689	1.751	1.458	1.409	1.378	1.593	1.584	1.629	1.61	1.696	1.721	1.509	1.41	1.451	1.395	1.579	1.641	1.592	1.688	1.739	1.562	1.492	1.404	1.367	1.514
19:00:00	1.623	1.645	1.595	1.681	1.765	1.819	1.509	1.373	1.446	1.636	1.656	1.631	1.634	1.619	1.693	1.789	1.498	1.345	1.434	1.604	1.628	1.582	1.614	1.599	1.691	1.757	1.456	1.406	1.375	1.592	1.588	1.634	1.606	1.701	1.724	1.505	1.408	1.447	1.392	1.581	1.644	1.587	1.691	1.74	1.559	1.492	1.404	1.363	1.518
19:15:00	1.625	1.648	1.599	1.685	1.768	1.829	1.505	1.374	1.442	1.635	1.66	1.637	1.64	1.621	1.695	1.795	1.495	1.345	1.428	1.602	1.629	1.589	1.617	1.603	1.692	1.764	1.454	1.402	1.377	1.591	1.591	1.639	1.59	1.702	1.728	1.503	1.407	1.444	1.39	1.588	1.648	1.582	1.693	1.742	1.557	1.491	1.4	1.364	1.521
19:30:00	1.626	1.653	1.603	1.689	1.773	1.838	1.502	1.369	1.44	1.634	1.664	1.643	1.645	1.629	1.695	1.8	1.49	1.341	1.428	1.6	1.633	1.595	1.623	1.613	1.693	1.771	1.452	1.4	1.376	1.592	1.597	1.642	1.594	1.705	1.733	1.498	1.404	1.44	1.389	1.591	1.65	1.58	1.696	1.745	1.556	1.49	1.398	1.363	1.525
19:45:00	1.629	1.658	1.609	1.696	1.779	1.847	1.498	1.369	1.439	1.635	1.663	1.651	1.652	1.635	1.697	1.805	1.491	1.341	1.427	1.601	1.637	1.601	1.628	1.618	1.695	1.777	1.45	1.399	1.374	1.593	1.604	1.647	1.595	1.708	1.738	1.496	1.402	1.439	1.387	1.598	1.655	1.58	1.7	1.749	1.553	1.489	1.396	1.362	1.529
20:00:00	1.633	1.663	1.615	1.698	1.787	1.856	1.496	1.368	1.437	1.635	1.668	1.655	1.657	1.643	1.703	1.811	1.487	1.339	1.425	1.6	1.641	1.603	1.635	1.624	1.699	1.785	1.448	1.397	1.373	1.595	1.61	1.651	1.594	1.714	1.745	1.494	1.401	1.437	1.384	1.604	1.66	1.576	1.702	1.754	1.552	1.489	1.394	1.361	1.533
20:15:00	1.635	1.671	1.622	1.708	1.796	1.866	1.493	1.367	1.438	1.637	1.671	1.66	1.661	1.65	1.707	1.817	1.484	1.338	1.423	1.601	1.644	1.608	1.641	1.63	1.703	1.793	1.448	1.396	1.373	1.598	1.616	1.654	1.582	1.72	1.751	1.49	1.4	1.435	1.384	1.611	1.663	1.574	1.707	1.761	1.551	1.489	1.392	1.36	1.536
20:30:00	1.637	1.677	1.63	1.712	1.805	1.876	1.492	1.365	1.436	1.64	1.677	1.668	1.667	1.657	1.713	1.826	1.485	1.337	1.422	1.605	1.648	1.612	1.646	1.636	1.707	1.799	1.45	1.393	1.371	1.602	1.622	1.658	1.586	1.726	1.759	1.488	1.399	1.434	1.382	1.617	1.669	1.574	1.713	1.767	1.55	1.489	1.39	1.359	1.54
20:45:00	1.643	1.684	1.639	1.718	1.813	1.887	1.49	1.363	1.435	1.645	1.679	1.673	1.672	1.663	1.718	1.834	1.482	1.336	1.42	1.607	1.653	1.617	1.654	1.644	1.714	1.806	1.45	1.392	1.37	1.605	1.63	1.662	1.589	1.732	1.767	1.485	1.397	1.432	1.383	1.624	1.675	1.573	1.718	1.774	1.548	1.486	1.388	1.357	1.546
21:00:00	1.646	1.692	1.646	1.725	1.823	1.896	1.488	1.36	1.432	1.651	1.685	1.68	1.679	1.673	1.726	1.843	1.482	1.334	1.418	1.611	1.657	1.623	1.659	1.65	1.721	1.813	1.451	1.391	1.371	1.61	1.636	1.666	1.587	1.737	1.774	1.484	1.396	1.432	1.382	1.631	1.679	1.574	1.725	1.782	1.548	1.488	1.387	1.358	1.551
21:15:00	1.651	1.7	1.656	1.733	1.834	1.907	1.486	1.359	1.43	1.656	1.691	1.685	1.683	1.681	1.732	1.85	1.479	1.333	1.42	1.615	1.66	1.628	1.666	1.658	1.728	1.821	1.449	1.391	1.369	1.616	1.644	1.672	1.587	1.745	1.784	1.481	1.395	1.431	1.381	1.639	1.684	1.571	1.731	1.79	1.547	1.487	1.386	1.355	1.555
21:30:00	1.656	1.708	1.664	1.74	1.845	1.915	1.485	1.357	1.431	1.663	1.696	1.691	1.689	1.689	1.74	1.858	1.481	1.331	1.417	1.623	1.665	1.633	1.673	1.664	1.736	1.829	1.448	1.389	1.369	1.623	1.652	1.676	1.583	1.752	1.793	1.479	1.392	1.429	1.38	1.647	1.688	1.574	1.739	1.798	1.547	1.486	1.384	1.356	1.56
21:45:00	1.66	1.715	1.671	1.746	1.856	1.926	1.483	1.354	1.43	1.671	1.702	1.699	1.695	1.696	1.75	1.865	1.48	1.331	1.415	1.629	1.671	1.64	1.679	1.671	1.745	1.835	1.446	1.388	1.367	1.63	1.66	1.682	1.59	1.76	1.801	1.476	1.393	1.429	1.381	1.655	1.692	1.572	1.746	1.807	1.545	1.486	1.385	1.356	1.566
22:00:00	1.665	1.723	1.68	1.754	1.866	1.932	1.481	1.353	1.428	1.68	1.705	1.705	1.7	1.707	1.757	1.872	1.479	1.329	1.415	1.636	1.673	1.641	1.685	1.68	1.754	1.841	1.441	1.387	1.369	1.636	1.668	1.685	1.595	1.769	1.81	1.476	1.391	1.429	1.381	1.663	1.695	1.574	1.753	1.816	1.545	1.488	1.383	1.356	1.573
22:15:00	1.671	1.73	1.689	1.762	1.875	1.94	1.48	1.351	1.427	1.688	1.712	1.71	1.704	1.717	1.764	1.878	1.479	1.328	1.414	1.643	1.678	1.647	1.69	1.69	1.762	1.847	1.44	1.387	1.367	1.645	1.676	1.688	1.599	1.777	1.818	1.473	1.391	1.427	1.379	1.672	1.699	1.577	1.76	1.825	1.544	1.488	1.382	1.354	1.578
22:30:00	1.676	1.737	1.695	1.77	1.886	1.947	1.48	1.348	1.427	1.696	1.716	1.715	1.709	1.725	1.774	1.884	1.479	1.327	1.414	1.651	1.683	1.65	1.693	1.699	1.771	1.852	1.44	1.386	1.367	1.652	1.686	1.691	1.602	1.785	1.825	1.472	1.39	1.427	1.38	1.68	1.702	1.577	1.768	1.833	1.545	1.489	1.381	1.355	1.585
[truncated: 8 more columns]

## Sheet: M_pop5
Time	B2	B3	B4	B5	B6	B7	B8	B9	B10	B11	C2	C3	C4	C5	C6	C7	C8	C9	C10	C11	D2	D3	D4	D5	D6	D7	D8	D9	D10	D11	E2	E3	E4	E5	E6	E7	E8	E9	E10	F2	F3	F4	F5	F6	F7	F8	F9	F10	G2
00:00:00	0.833	0.862	0.858	0.854	0.862	0.86	0.851	0.863	0.87	0.877	0.838	0.857	0.879	0.861	0.86	0.866	0.87	0.881	0.872	0.874	0.839	0.863	0.85	0.844	0.847	0.852	0.844	0.859	0.864	0.874	0.835	0.858	0.847	0.844	0.841	0.851	0.847	0.894	0.869	0.84	0.857	0.851	0.852	0.853	0.863	0.848	0.858	0.86	0.838
00:15:00	0.86	0.888	0.884	0.879	0.884	0.884	0.876	0.891	0.895	0.901	0.864	0.883	0.881	0.883	0.878	0.885	0.886	0.894	0.887	0.896	0.864	0.89	0.877	0.871	0.874	0.878	0.869	0.883	0.889	0.901	0.861	0.885	0.874	0.872	0.868	0.878	0.868	0.877	0.892	0.868	0.885	0.879	0.88	0.881	0.879	0.874	0.883	0.887	0.865
00:30:00	0.872	0.901	0.896	0.893	0.899	0.897	0.889	0.904	0.908	0.914	0.876	0.897	0.894	0.896	0.892	0.898	0.898	0.906	0.901	0.91	0.875	0.903	0.89	0.883	0.887	0.89	0.882	0.896	0.902	0.917	0.873	0.898	0.886	0.884	0.881	0.892	0.881	0.89	0.905	0.88	0.898	0.893	0.894	0.894	0.893	0.887	0.898	0.901	0.876
00:45:00	0.877	0.907	0.902	0.898	0.905	0.903	0.894	0.91	0.913	0.918	0.881	0.903	0.9	0.902	0.898	0.905	0.904	0.913	0.907	0.915	0.879	0.909	0.897	0.889	0.894	0.897	0.888	0.903	0.909	0.922	0.877	0.904	0.892	0.891	0.887	0.899	0.888	0.897	0.911	0.885	0.903	0.899	0.9	0.9	0.9	0.893	0.904	0.908	0.88
01:00:00	0.879	0.909	0.904	0.901	0.907	0.906	0.896	0.912	0.915	0.92	0.883	0.905	0.903	0.905	0.901	0.908	0.907	0.916	0.909	0.917	0.881	0.912	0.9	0.892	0.896	0.901	0.891	0.905	0.911	0.925	0.88	0.906	0.895	0.894	0.89	0.902	0.891	0.9	0.913	0.888	0.906	0.901	0.902	0.903	0.903	0.896	0.908	0.91	0.882
01:15:00	0.88	0.91	0.905	0.902	0.908	0.907	0.898	0.914	0.916	0.921	0.884	0.906	0.904	0.906	0.902	0.91	0.909	0.917	0.91	0.918	0.883	0.913	0.901	0.893	0.898	0.902	0.893	0.907	0.913	0.926	0.881	0.908	0.897	0.895	0.892	0.903	0.892	0.902	0.914	0.889	0.907	0.902	0.904	0.904	0.904	0.897	0.909	0.912	0.883
01:30:00	0.881	0.911	0.906	0.902	0.909	0.907	0.898	0.914	0.917	0.921	0.885	0.907	0.905	0.907	0.903	0.911	0.909	0.918	0.911	0.918	0.883	0.914	0.902	0.894	0.899	0.903	0.893	0.907	0.913	0.926	0.882	0.908	0.897	0.896	0.892	0.904	0.893	0.902	0.915	0.889	0.908	0.903	0.904	0.905	0.905	0.897	0.91	0.912	0.884
01:45:00	0.881	0.911	0.906	0.903	0.909	0.907	0.899	0.915	0.917	0.921	0.885	0.907	0.905	0.908	0.903	0.911	0.909	0.918	0.911	0.919	0.884	0.914	0.902	0.894	0.899	0.903	0.894	0.907	0.913	0.925	0.882	0.909	0.897	0.897	0.893	0.905	0.893	0.903	0.915	0.89	0.908	0.903	0.904	0.905	0.905	0.897	0.91	0.912	0.884
02:00:00	0.881	0.912	0.907	0.903	0.909	0.908	0.899	0.915	0.918	0.921	0.885	0.907	0.906	0.908	0.904	0.911	0.91	0.918	0.911	0.919	0.884	0.915	0.902	0.894	0.899	0.904	0.894	0.908	0.913	0.925	0.882	0.909	0.898	0.897	0.893	0.905	0.893	0.903	0.916	0.89	0.908	0.904	0.905	0.905	0.905	0.897	0.91	0.912	0.884
02:15:00	0.881	0.912	0.907	0.903	0.909	0.908	0.899	0.915	0.918	0.921	0.885	0.908	0.906	0.908	0.904	0.911	0.91	0.918	0.912	0.918	0.884	0.915	0.903	0.894	0.899	0.904	0.894	0.908	0.914	0.924	0.883	0.909	0.898	0.897	0.893	0.905	0.893	0.903	0.916	0.89	0.909	0.904	0.905	0.906	0.905	0.897	0.91	0.912	0.885
02:30:00	0.882	0.912	0.907	0.903	0.909	0.908	0.899	0.915	0.918	0.921	0.885	0.908	0.906	0.908	0.904	0.911	0.91	0.918	0.912	0.918	0.884	0.915	0.903	0.894	0.899	0.904	0.895	0.908	0.914	0.924	0.883	0.909	0.898	0.897	0.893	0.905	0.893	0.904	0.916	0.89	0.909	0.904	0.905	0.906	0.905	0.897	0.911	0.912	0.885
02:45:00	0.882	0.912	0.907	0.904	0.909	0.908	0.899	0.915	0.918	0.921	0.885	0.908	0.906	0.908	0.904	0.912	0.91	0.919	0.912	0.919	0.884	0.915	0.903	0.894	0.9	0.904	0.895	0.908	0.914	0.924	0.883	0.909	0.898	0.898	0.893	0.906	0.893	0.904	0.917	0.891	0.909	0.904	0.905	0.906	0.905	0.897	0.911	0.912	0.885
03:00:00	0.882	0.912	0.907	0.904	0.91	0.908	0.9	0.917	0.918	0.921	0.886	0.908	0.906	0.908	0.904	0.912	0.91	0.919	0.912	0.919	0.884	0.915	0.903	0.894	0.9	0.904	0.895	0.908	0.914	0.924	0.883	0.909	0.899	0.898	0.893	0.906	0.894	0.904	0.917	0.891	0.91	0.904	0.905	0.906	0.905	0.897	0.911	0.912	0.886
03:15:00	0.882	0.913	0.907	0.904	0.91	0.908	0.9	0.917	0.919	0.921	0.886	0.909	0.907	0.909	0.904	0.912	0.911	0.919	0.912	0.919	0.884	0.915	0.903	0.894	0.9	0.905	0.895	0.909	0.914	0.924	0.883	0.91	0.899	0.898	0.894	0.906	0.894	0.905	0.918	0.892	0.91	0.904	0.905	0.906	0.906	0.897	0.911	0.913	0.886
03:30:00	0.882	0.913	0.907	0.904	0.91	0.908	0.9	0.916	0.919	0.921	0.886	0.909	0.907	0.909	0.905	0.912	0.911	0.919	0.913	0.919	0.884	0.916	0.903	0.894	0.9	0.905	0.896	0.909	0.914	0.924	0.884	0.91	0.899	0.898	0.894	0.906	0.894	0.905	0.919	0.892	0.91	0.905	0.905	0.906	0.906	0.898	0.912	0.913	0.887
03:45:00	0.882	0.913	0.908	0.904	0.91	0.909	0.901	0.918	0.919	0.922	0.886	0.909	0.907	0.909	0.905	0.912	0.911	0.919	0.913	0.919	0.885	0.916	0.904	0.894	0.9	0.905	0.896	0.909	0.915	0.924	0.884	0.91	0.899	0.899	0.894	0.907	0.894	0.905	0.92	0.892	0.911	0.905	0.905	0.907	0.906	0.898	0.912	0.914	0.887
04:00:00	0.883	0.913	0.908	0.905	0.911	0.909	0.901	0.918	0.92	0.922	0.886	0.909	0.907	0.909	0.905	0.913	0.912	0.92	0.913	0.919	0.885	0.916	0.904	0.894	0.901	0.905	0.897	0.909	0.915	0.924	0.885	0.911	0.899	0.899	0.894	0.907	0.895	0.906	0.921	0.893	0.911	0.905	0.906	0.907	0.907	0.898	0.912	0.914	0.888
04:15:00	0.883	0.914	0.908	0.905	0.911	0.909	0.901	0.918	0.92	0.922	0.886	0.91	0.908	0.91	0.905	0.913	0.912	0.92	0.913	0.92	0.885	0.917	0.904	0.894	0.901	0.905	0.897	0.91	0.916	0.925	0.885	0.911	0.9	0.899	0.895	0.908	0.895	0.906	0.922	0.894	0.911	0.905	0.906	0.907	0.907	0.898	0.913	0.915	0.888
04:30:00	0.883	0.914	0.909	0.905	0.911	0.91	0.902	0.918	0.92	0.922	0.887	0.91	0.908	0.91	0.906	0.913	0.912	0.92	0.914	0.92	0.885	0.917	0.905	0.895	0.901	0.906	0.897	0.91	0.916	0.925	0.885	0.911	0.9	0.9	0.895	0.908	0.895	0.907	0.923	0.894	0.912	0.906	0.906	0.908	0.907	0.898	0.913	0.915	0.889
04:45:00	0.884	0.915	0.909	0.906	0.911	0.91	0.902	0.919	0.921	0.923	0.887	0.91	0.908	0.91	0.906	0.913	0.913	0.921	0.914	0.92	0.886	0.917	0.905	0.895	0.901	0.906	0.898	0.91	0.916	0.925	0.886	0.912	0.9	0.9	0.895	0.908	0.895	0.907	0.925	0.895	0.912	0.906	0.906	0.908	0.908	0.899	0.914	0.916	0.89
05:00:00	0.884	0.915	0.909	0.906	0.912	0.91	0.902	0.919	0.921	0.923	0.887	0.911	0.909	0.91	0.906	0.914	0.913	0.921	0.914	0.921	0.886	0.918	0.905	0.895	0.902	0.906	0.898	0.911	0.917	0.925	0.886	0.912	0.901	0.9	0.895	0.909	0.896	0.908	0.927	0.895	0.912	0.906	0.907	0.909	0.908	0.899	0.914	0.917	0.89
05:15:00	0.884	0.915	0.909	0.906	0.912	0.911	0.903	0.919	0.922	0.923	0.887	0.911	0.909	0.911	0.907	0.914	0.914	0.921	0.915	0.921	0.886	0.918	0.906	0.895	0.902	0.906	0.898	0.911	0.917	0.925	0.887	0.912	0.901	0.9	0.896	0.909	0.896	0.908	0.93	0.896	0.912	0.907	0.907	0.909	0.908	0.899	0.915	0.918	0.891
05:30:00	0.885	0.916	0.91	0.906	0.913	0.911	0.903	0.92	0.922	0.923	0.888	0.912	0.909	0.911	0.907	0.914	0.914	0.922	0.915	0.921	0.887	0.919	0.906	0.895	0.902	0.907	0.899	0.911	0.918	0.925	0.887	0.913	0.901	0.9	0.896	0.91	0.896	0.909	0.932	0.896	0.913	0.907	0.907	0.909	0.909	0.9	0.915	0.92	0.892
05:45:00	0.885	0.916	0.91	0.907	0.913	0.911	0.903	0.92	0.923	0.923	0.888	0.912	0.91	0.911	0.907	0.914	0.914	0.922	0.916	0.921	0.887	0.919	0.907	0.896	0.903	0.907	0.899	0.912	0.918	0.925	0.888	0.913	0.901	0.9	0.896	0.91	0.896	0.909	0.936	0.897	0.913	0.907	0.907	0.91	0.909	0.9	0.916	0.921	0.892
06:00:00	0.885	0.916	0.91	0.907	0.913	0.911	0.904	0.92	0.923	0.924	0.888	0.912	0.91	0.911	0.908	0.914	0.915	0.922	0.916	0.921	0.887	0.919	0.907	0.896	0.903	0.907	0.899	0.912	0.919	0.925	0.888	0.914	0.902	0.9	0.897	0.911	0.897	0.91	0.939	0.897	0.913	0.908	0.907	0.91	0.91	0.9	0.916	0.922	0.893
06:15:00	0.885	0.917	0.911	0.907	0.914	0.912	0.904	0.92	0.924	0.924	0.889	0.913	0.91	0.912	0.908	0.915	0.915	0.922	0.916	0.921	0.887	0.92	0.907	0.896	0.903	0.907	0.9	0.912	0.919	0.925	0.889	0.914	0.902	0.901	0.897	0.911	0.897	0.91	0.944	0.898	0.913	0.908	0.907	0.91	0.911	0.901	0.916	0.923	0.894
06:30:00	0.886	0.917	0.911	0.907	0.914	0.912	0.904	0.921	0.924	0.924	0.889	0.913	0.91	0.912	0.908	0.915	0.916	0.923	0.917	0.921	0.888	0.92	0.907	0.896	0.903	0.907	0.9	0.913	0.92	0.926	0.889	0.915	0.902	0.901	0.897	0.912	0.897	0.911	0.951	0.899	0.914	0.908	0.908	0.91	0.911	0.901	0.917	0.925	0.895
06:45:00	0.886	0.917	0.911	0.907	0.914	0.912	0.905	0.921	0.925	0.924	0.889	0.913	0.911	0.912	0.909	0.915	0.916	0.923	0.918	0.921	0.888	0.921	0.908	0.896	0.903	0.908	0.901	0.913	0.921	0.926	0.89	0.915	0.902	0.901	0.897	0.912	0.898	0.911	0.96	0.899	0.914	0.909	0.908	0.911	0.912	0.902	0.917	0.928	0.896
07:00:00	0.886	0.917	0.912	0.907	0.914	0.913	0.905	0.921	0.925	0.924	0.889	0.914	0.911	0.912	0.909	0.915	0.916	0.923	0.918	0.921	0.888	0.921	0.908	0.896	0.905	0.908	0.901	0.913	0.921	0.926	0.89	0.915	0.902	0.901	0.897	0.913	0.898	0.911	0.968	0.9	0.914	0.909	0.908	0.911	0.912	0.902	0.918	0.93	0.896
07:15:00	0.886	0.918	0.912	0.908	0.915	0.913	0.906	0.921	0.925	0.925	0.889	0.914	0.911	0.912	0.909	0.915	0.916	0.923	0.919	0.921	0.888	0.922	0.908	0.897	0.906	0.908	0.902	0.913	0.922	0.926	0.891	0.916	0.903	0.901	0.898	0.913	0.898	0.912	0.977	0.901	0.914	0.909	0.908	0.911	0.913	0.902	0.918	0.933	0.897
07:30:00	0.886	0.918	0.912	0.908	0.915	0.913	0.906	0.921	0.926	0.925	0.89	0.915	0.911	0.913	0.91	0.916	0.917	0.924	0.919	0.921	0.888	0.922	0.909	0.897	0.907	0.908	0.903	0.914	0.923	0.926	0.892	0.916	0.903	0.901	0.898	0.914	0.899	0.912	0.988	0.901	0.915	0.909	0.908	0.912	0.913	0.903	0.918	0.938	0.898
07:45:00	0.886	0.918	0.913	0.908	0.915	0.913	0.907	0.922	0.927	0.925	0.89	0.915	0.912	0.913	0.91	0.916	0.918	0.924	0.92	0.921	0.889	0.923	0.909	0.897	0.907	0.908	0.904	0.914	0.924	0.926	0.892	0.917	0.903	0.901	0.898	0.915	0.899	0.913	0.999	0.902	0.915	0.91	0.909	0.912	0.914	0.903	0.919	0.943	0.899
08:00:00	0.887	0.918	0.913	0.908	0.916	0.914	0.908	0.922	0.928	0.925	0.89	0.916	0.912	0.913	0.911	0.916	0.919	0.925	0.921	0.921	0.889	0.923	0.91	0.897	0.908	0.909	0.905	0.915	0.925	0.926	0.893	0.917	0.903	0.902	0.899	0.916	0.9	0.914	1.013	0.903	0.916	0.91	0.909	0.912	0.915	0.904	0.92	0.95	0.9
08:15:00	0.887	0.919	0.913	0.908	0.916	0.914	0.909	0.922	0.929	0.925	0.89	0.916	0.912	0.913	0.911	0.917	0.92	0.926	0.922	0.921	0.889	0.924	0.91	0.897	0.908	0.909	0.906	0.915	0.926	0.926	0.894	0.918	0.903	0.902	0.899	0.917	0.9	0.916	1.028	0.904	0.916	0.91	0.909	0.913	0.916	0.904	0.921	0.957	0.902
08:30:00	0.887	0.919	0.914	0.908	0.917	0.915	0.91	0.923	0.931	0.925	0.89	0.917	0.913	0.913	0.912	0.917	0.921	0.926	0.924	0.922	0.889	0.924	0.91	0.897	0.908	0.91	0.907	0.915	0.928	0.926	0.895	0.919	0.903	0.902	0.899	0.917	0.901	0.917	1.045	0.905	0.917	0.911	0.909	0.914	0.917	0.905	0.923	0.965	0.903
08:45:00	0.887	0.92	0.914	0.909	0.917	0.915	0.912	0.924	0.932	0.926	0.891	0.917	0.913	0.914	0.913	0.917	0.923	0.927	0.925	0.922	0.89	0.925	0.911	0.898	0.909	0.91	0.909	0.916	0.931	0.927	0.896	0.919	0.904	0.902	0.9	0.919	0.901	0.919	1.065	0.906	0.917	0.911	0.91	0.915	0.919	0.906	0.925	0.975	0.904
09:00:00	0.887	0.92	0.915	0.909	0.918	0.916	0.913	0.924	0.934	0.926	0.891	0.918	0.914	0.914	0.914	0.918	0.925	0.929	0.926	0.922	0.89	0.926	0.911	0.898	0.91	0.911	0.911	0.916	0.933	0.927	0.897	0.92	0.904	0.903	0.9	0.921	0.902	0.921	1.087	0.907	0.918	0.912	0.91	0.916	0.921	0.906	0.927	0.987	0.906
09:15:00	0.888	0.921	0.915	0.909	0.919	0.916	0.915	0.925	0.936	0.926	0.891	0.919	0.914	0.914	0.914	0.918	0.927	0.93	0.928	0.923	0.89	0.927	0.912	0.899	0.91	0.912	0.912	0.917	0.936	0.928	0.898	0.921	0.904	0.903	0.901	0.924	0.903	0.924	1.108	0.908	0.919	0.912	0.911	0.917	0.923	0.908	0.929	1	0.908
09:30:00	0.888	0.922	0.916	0.91	0.919	0.917	0.917	0.925	0.938	0.927	0.891	0.92	0.915	0.915	0.915	0.919	0.929	0.931	0.93	0.923	0.89	0.928	0.912	0.899	0.911	0.912	0.914	0.918	0.938	0.929	0.899	0.922	0.905	0.903	0.901	0.926	0.905	0.927	1.129	0.91	0.919	0.913	0.911	0.918	0.925	0.909	0.932	1.017	0.91
09:45:00	0.888	0.923	0.916	0.91	0.92	0.918	0.919	0.926	0.94	0.927	0.891	0.92	0.915	0.915	0.916	0.92	0.931	0.933	0.932	0.924	0.89	0.929	0.913	0.9	0.912	0.913	0.917	0.919	0.942	0.93	0.9	0.923	0.905	0.904	0.902	0.929	0.906	0.93	1.151	0.911	0.92	0.914	0.911	0.919	0.927	0.911	0.934	1.036	0.911
10:00:00	0.888	0.924	0.917	0.91	0.922	0.919	0.922	0.928	0.943	0.928	0.892	0.921	0.916	0.916	0.918	0.921	0.934	0.935	0.935	0.925	0.89	0.93	0.914	0.901	0.913	0.913	0.92	0.92	0.946	0.931	0.902	0.924	0.905	0.904	0.903	0.933	0.908	0.934	1.175	0.913	0.921	0.914	0.912	0.921	0.93	0.912	0.937	1.056	0.914
10:15:00	0.888	0.925	0.917	0.911	0.922	0.92	0.926	0.929	0.946	0.929	0.892	0.923	0.917	0.916	0.919	0.922	0.937	0.937	0.938	0.925	0.891	0.931	0.915	0.901	0.915	0.914	0.924	0.922	0.951	0.932	0.903	0.926	0.906	0.905	0.904	0.936	0.91	0.938	1.202	0.915	0.922	0.916	0.913	0.923	0.934	0.914	0.941	1.08	0.916
10:30:00	0.889	0.926	0.918	0.912	0.924	0.921	0.929	0.931	0.95	0.929	0.892	0.924	0.917	0.917	0.921	0.923	0.941	0.939	0.942	0.926	0.891	0.933	0.916	0.902	0.916	0.916	0.929	0.924	0.955	0.933	0.905	0.927	0.907	0.905	0.906	0.941	0.912	0.943	1.23	0.917	0.924	0.917	0.914	0.925	0.938	0.917	0.945	1.104	0.919
10:45:00	0.889	0.927	0.919	0.912	0.925	0.923	0.934	0.933	0.954	0.931	0.892	0.925	0.918	0.918	0.923	0.925	0.945	0.942	0.945	0.927	0.891	0.934	0.917	0.903	0.917	0.917	0.933	0.925	0.961	0.934	0.907	0.929	0.907	0.906	0.907	0.945	0.914	0.948	1.259	0.919	0.925	0.918	0.914	0.927	0.942	0.919	0.949	1.129	0.922
11:00:00	0.889	0.929	0.92	0.913	0.927	0.924	0.939	0.934	0.959	0.932	0.893	0.927	0.919	0.919	0.925	0.926	0.95	0.945	0.95	0.928	0.892	0.937	0.918	0.904	0.919	0.919	0.939	0.927	0.967	0.936	0.909	0.931	0.908	0.906	0.909	0.951	0.917	0.954	1.288	0.922	0.927	0.919	0.915	0.929	0.947	0.922	0.954	1.155	0.926
11:15:00	0.889	0.93	0.921	0.914	0.929	0.926	0.944	0.937	0.965	0.933	0.893	0.928	0.921	0.919	0.927	0.928	0.955	0.949	0.955	0.93	0.892	0.939	0.919	0.905	0.921	0.921	0.945	0.93	0.974	0.938	0.911	0.933	0.909	0.907	0.911	0.957	0.92	0.96	1.317	0.925	0.928	0.92	0.916	0.932	0.953	0.925	0.96	1.187	0.93
11:30:00	0.889	0.932	0.922	0.914	0.931	0.929	0.95	0.939	0.97	0.935	0.893	0.93	0.922	0.921	0.929	0.93	0.961	0.953	0.96	0.931	0.892	0.941	0.921	0.906	0.923	0.923	0.951	0.933	0.982	0.939	0.914	0.935	0.91	0.908	0.913	0.963	0.923	0.967	1.35	0.928	0.93	0.922	0.917	0.935	0.958	0.928	0.966	1.211	0.935
11:45:00	0.89	0.933	0.924	0.915	0.933	0.931	0.957	0.942	0.977	0.936	0.893	0.933	0.924	0.922	0.933	0.933	0.967	0.957	0.967	0.933	0.893	0.943	0.923	0.908	0.925	0.925	0.958	0.936	0.989	0.942	0.917	0.938	0.91	0.909	0.915	0.97	0.927	0.975	1.381	0.931	0.933	0.924	0.919	0.939	0.965	0.932	0.973	1.241	0.94
12:00:00	0.89	0.936	0.925	0.917	0.936	0.934	0.964	0.946	0.985	0.939	0.894	0.935	0.925	0.923	0.936	0.935	0.974	0.962	0.974	0.935	0.893	0.946	0.925	0.909	0.928	0.928	0.966	0.94	0.998	0.944	0.92	0.941	0.911	0.91	0.918	0.977	0.931	0.983	1.408	0.935	0.935	0.926	0.921	0.942	0.973	0.936	0.98	1.264	0.945
12:15:00	0.891	0.938	0.927	0.918	0.939	0.938	0.972	0.95	0.993	0.941	0.894	0.938	0.927	0.925	0.94	0.938	0.981	0.968	0.981	0.937	0.893	0.949	0.928	0.911	0.931	0.931	0.976	0.943	1.007	0.947	0.924	0.944	0.912	0.911	0.921	0.986	0.936	0.992	1.435	0.94	0.938	0.928	0.923	0.946	0.981	0.941	0.988	1.288	0.952
12:30:00	0.891	0.941	0.929	0.919	0.942	0.941	0.981	0.954	1.002	0.943	0.894	0.941	0.929	0.927	0.944	0.941	0.989	0.974	0.989	0.939	0.894	0.952	0.93	0.913	0.934	0.935	0.988	0.948	1.018	0.95	0.928	0.948	0.914	0.913	0.925	0.996	0.942	1.002	1.455	0.946	0.942	0.93	0.924	0.951	0.99	0.947	0.997	1.315	0.958
12:45:00	0.891	0.945	0.931	0.921	0.946	0.946	0.991	0.958	1.011	0.946	0.895	0.944	0.932	0.929	0.948	0.945	1	0.981	0.997	0.942	0.894	0.956	0.933	0.915	0.938	0.939	1.003	0.953	1.032	0.954	0.933	0.953	0.915	0.914	0.929	1.008	0.948	1.015	1.477	0.952	0.945	0.933	0.927	0.956	0.999	0.954	1.006	1.329	0.965
13:00:00	0.892	0.948	0.934	0.923	0.95	0.95	1.004	0.963	1.022	0.949	0.895	0.948	0.935	0.931	0.953	0.949	1.012	0.988	1.006	0.944	0.895	0.961	0.937	0.918	0.942	0.943	1.021	0.959	1.049	0.958	0.937	0.959	0.917	0.916	0.933	1.023	0.954	1.031	1.49	0.958	0.949	0.935	0.929	0.961	1.01	0.961	1.016	1.355	0.973
13:15:00	0.892	0.952	0.937	0.925	0.954	0.955	1.02	0.969	1.034	0.953	0.896	0.953	0.938	0.934	0.959	0.954	1.027	0.997	1.017	0.948	0.895	0.966	0.941	0.921	0.947	0.948	1.042	0.965	1.07	0.962	0.943	0.965	0.919	0.918	0.938	1.04	0.962	1.05	1.506	0.964	0.954	0.939	0.932	0.967	1.022	0.968	1.028	1.364	0.981
13:30:00	0.892	0.957	0.94	0.927	0.959	0.961	1.039	0.976	1.049	0.957	0.896	0.958	0.942	0.936	0.965	0.959	1.045	1.006	1.03	0.951	0.896	0.972	0.945	0.924	0.951	0.953	1.066	0.971	1.093	0.967	0.949	0.972	0.922	0.921	0.943	1.06	0.97	1.072	1.523	0.972	0.96	0.942	0.936	0.974	1.036	0.977	1.042	1.381	0.989
13:45:00	0.893	0.962	0.944	0.93	0.965	0.966	1.061	0.983	1.066	0.961	0.897	0.964	0.946	0.94	0.971	0.965	1.066	1.018	1.046	0.956	0.896	0.979	0.95	0.928	0.957	0.958	1.092	0.979	1.118	0.973	0.955	0.98	0.925	0.923	0.949	1.083	0.98	1.097	1.541	0.979	0.966	0.946	0.939	0.981	1.052	0.987	1.058	1.397	0.998
14:00:00	0.893	0.967	0.948	0.933	0.971	0.973	1.086	0.99	1.085	0.966	0.897	0.97	0.951	0.944	0.978	0.971	1.088	1.032	1.065	0.961	0.897	0.987	0.956	0.932	0.962	0.965	1.119	0.987	1.144	0.979	0.962	0.989	0.928	0.926	0.955	1.109	0.991	1.124	1.557	0.988	0.973	0.951	0.942	0.989	1.07	0.999	1.077	1.412	1.007
14:15:00	0.894	0.975	0.953	0.937	0.977	0.98	1.115	0.999	1.109	0.972	0.898	0.977	0.956	0.948	0.986	0.978	1.113	1.048	1.088	0.966	0.898	0.995	0.962	0.936	0.969	0.972	1.146	0.996	1.17	0.987	0.969	1	0.931	0.93	0.961	1.138	1.004	1.152	1.573	0.996	0.982	0.956	0.946	0.997	1.091	1.013	1.099	1.428	1.017
14:30:00	0.894	0.982	0.958	0.94	0.985	0.988	1.145	1.008	1.133	0.978	0.899	0.986	0.962	0.952	0.994	0.985	1.138	1.067	1.113	0.972	0.898	1.005	0.969	0.941	0.976	0.979	1.17	1.007	1.192	0.995	0.978	1.011	0.935	0.933	0.968	1.165	1.018	1.176	1.583	1.005	0.992	0.961	0.951	1.007	1.109	1.027	1.121	1.442	1.027
14:45:00	0.895	0.991	0.964	0.945	0.992	0.997	1.171	1.018	1.156	0.986	0.899	0.995	0.969	0.958	1.004	0.994	1.164	1.087	1.141	0.979	0.899	1.016	0.977	0.947	0.983	0.988	1.193	1.018	1.21	1.004	0.986	1.025	0.939	0.937	0.977	1.187	1.034	1.195	1.592	1.015	1.004	0.967	0.956	1.019	1.123	1.045	1.141	1.456	1.038
15:00:00	0.896	1	0.971	0.95	1.001	1.007	1.194	1.03	1.178	0.994	0.9	1.006	0.977	0.963	1.014	1.003	1.184	1.109	1.167	0.986	0.9	1.026	0.986	0.953	0.991	0.999	1.211	1.031	1.225	1.014	0.995	1.039	0.944	0.942	0.986	1.199	1.053	1.208	1.595	1.026	1.017	0.974	0.962	1.032	1.134	1.065	1.156	1.467	1.049
15:15:00	0.896	1.01	0.979	0.955	1.01	1.019	1.208	1.043	1.19	1.003	0.901	1.016	0.986	0.97	1.025	1.014	1.204	1.134	1.189	0.995	0.901	1.039	0.997	0.96	1	1.01	1.225	1.046	1.233	1.026	1.005	1.056	0.949	0.947	0.998	1.207	1.073	1.215	1.597	1.037	1.032	0.981	0.97	1.046	1.141	1.086	1.165	1.477	1.061
15:30:00	0.897	1.021	0.987	0.961	1.02	1.033	1.219	1.058	1.2	1.013	0.902	1.027	0.996	0.977	1.037	1.026	1.219	1.16	1.208	1.004	0.902	1.051	1.008	0.967	1.009	1.023	1.234	1.061	1.238	1.039	1.015	1.072	0.955	0.953	1.011	1.213	1.096	1.217	1.599	1.048	1.048	0.989	0.977	1.062	1.147	1.11	1.173	1.486	1.071
15:45:00	0.898	1.032	0.997	0.968	1.031	1.048	1.226	1.074	1.2	1.024	0.903	1.039	1.007	0.985	1.051	1.04	1.233	1.185	1.214	1.015	0.903	1.065	1.021	0.976	1.019	1.038	1.235	1.079	1.238	1.052	1.024	1.088	0.961	0.959	1.025	1.218	1.12	1.217	1.598	1.059	1.066	0.997	0.986	1.079	1.151	1.136	1.178	1.491	1.08
16:00:00	0.899	1.044	1.008	0.975	1.043	1.065	1.228	1.093	1.2	1.037	0.904	1.052	1.02	0.994	1.065	1.055	1.244	1.206	1.216	1.026	0.905	1.079	1.035	0.985	1.03	1.054	1.241	1.099	1.238	1.066	1.035	1.104	0.968	0.965	1.042	1.22	1.146	1.216	1.595	1.069	1.083	1.006	0.995	1.097	1.155	1.163	1.181	1.496	1.087
16:15:00	0.9	1.058	1.02	0.983	1.056	1.084	1.23	1.113	1.2	1.05	0.905	1.066	1.034	1.004	1.082	1.072	1.248	1.224	1.218	1.039	0.906	1.094	1.049	0.995	1.041	1.072	1.244	1.12	1.238	1.082	1.046	1.117	0.975	0.972	1.061	1.222	1.174	1.216	1.594	1.079	1.101	1.016	1.005	1.117	1.158	1.19	1.182	1.502	1.091
16:30:00	0.902	1.072	1.033	0.992	1.071	1.105	1.232	1.134	1.197	1.065	0.907	1.08	1.049	1.015	1.098	1.09	1.249	1.24	1.214	1.052	0.908	1.108	1.064	1.007	1.054	1.091	1.245	1.141	1.236	1.1	1.057	1.127	0.984	0.98	1.081	1.223	1.199	1.215	1.593	1.088	1.117	1.027	1.017	1.136	1.16	1.213	1.183	1.505	1.094
16:45:00	0.903	1.086	1.047	1.001	1.086	1.127	1.234	1.154	1.195	1.08	0.908	1.094	1.065	1.027	1.116	1.109	1.245	1.251	1.212	1.067	0.909	1.121	1.079	1.02	1.067	1.113	1.245	1.161	1.232	1.119	1.067	1.134	0.992	0.988	1.103	1.224	1.22	1.214	1.591	1.095	1.129	1.037	1.03	1.148	1.161	1.231	1.183	1.51	1.095
17:00:00	0.904	1.099	1.062	1.013	1.101	1.151	1.233	1.172	1.192	1.097	0.91	1.106	1.081	1.041	1.131	1.13	1.241	1.259	1.21	1.083	0.911	1.131	1.093	1.034	1.079	1.132	1.245	1.179	1.23	1.14	1.077	1.141	1.002	0.997	1.127	1.226	1.235	1.213	1.592	1.102	1.139	1.048	1.044	1.156	1.162	1.246	1.183	1.516	1.098
17:15:00	0.906	1.111	1.077	1.024	1.115	1.171	1.23	1.187	1.19	1.117	0.912	1.118	1.097	1.055	1.142	1.15	1.237	1.263	1.206	1.1	0.914	1.139	1.104	1.049	1.089	1.15	1.243	1.192	1.226	1.162	1.086	1.145	1.012	1.007	1.151	1.225	1.249	1.21	1.594	1.106	1.146	1.059	1.061	1.16	1.162	1.255	1.182	1.524	1.099
17:30:00	0.908	1.12	1.092	1.038	1.126	1.185	1.227	1.199	1.187	1.137	0.914	1.127	1.111	1.069	1.148	1.164	1.234	1.266	1.202	1.119	0.916	1.143	1.113	1.065	1.098	1.166	1.241	1.202	1.224	1.186	1.093	1.147	1.023	1.018	1.171	1.226	1.255	1.208	1.595	1.11	1.151	1.069	1.077	1.165	1.162	1.262	1.181	1.533	1.1
17:45:00	0.909	1.126	1.105	1.052	1.132	1.194	1.228	1.208	1.185	1.159	0.916	1.132	1.122	1.085	1.152	1.175	1.231	1.268	1.199	1.139	0.918	1.145	1.12	1.08	1.104	1.174	1.239	1.21	1.221	1.211	1.099	1.149	1.034	1.03	1.183	1.226	1.263	1.206	1.596	1.113	1.153	1.076	1.095	1.169	1.162	1.267	1.179	1.543	1.102
18:00:00	0.911	1.129	1.115	1.066	1.137	1.2	1.226	1.214	1.182	1.182	0.918	1.134	1.131	1.101	1.157	1.181	1.228	1.268	1.195	1.161	0.921	1.148	1.126	1.097	1.109	1.18	1.237	1.215	1.218	1.236	1.104	1.149	1.045	1.043	1.19	1.225	1.264	1.202	1.597	1.116	1.155	1.082	1.117	1.172	1.162	1.27	1.178	1.55	1.103
18:15:00	0.914	1.13	1.123	1.08	1.142	1.205	1.222	1.22	1.18	1.206	0.921	1.134	1.138	1.112	1.159	1.186	1.223	1.271	1.193	1.184	0.924	1.166	1.13	1.111	1.113	1.185	1.233	1.221	1.215	1.264	1.108	1.15	1.056	1.057	1.194	1.224	1.267	1.2	1.599	1.119	1.157	1.088	1.137	1.174	1.16	1.272	1.176	1.556	1.105
18:30:00	0.916	1.132	1.131	1.092	1.145	1.208	1.216	1.224	1.178	1.231	0.924	1.134	1.144	1.121	1.163	1.189	1.22	1.27	1.19	1.208	0.927	1.165	1.135	1.121	1.116	1.187	1.231	1.224	1.212	1.292	1.111	1.15	1.065	1.071	1.198	1.224	1.267	1.197	1.6	1.121	1.158	1.092	1.155	1.176	1.159	1.273	1.174	1.562	1.106
18:45:00	0.918	1.134	1.135	1.101	1.15	1.21	1.213	1.227	1.176	1.257	0.927	1.141	1.148	1.129	1.166	1.192	1.216	1.27	1.187	1.232	0.931	1.162	1.136	1.129	1.121	1.19	1.227	1.225	1.21	1.319	1.113	1.152	1.072	1.086	1.2	1.223	1.271	1.194	1.6	1.123	1.158	1.095	1.165	1.177	1.159	1.272	1.172	1.566	1.106
19:00:00	0.921	1.136	1.139	1.109	1.153	1.212	1.21	1.23	1.174	1.284	0.931	1.149	1.151	1.135	1.169	1.194	1.21	1.269	1.185	1.257	0.935	1.163	1.138	1.136	1.124	1.192	1.223	1.226	1.207	1.347	1.115	1.152	1.078	1.098	1.201	1.221	1.272	1.192	1.6	1.124	1.159	1.098	1.168	1.179	1.156	1.272	1.171	1.567	1.107
19:15:00	0.924	1.14	1.142	1.116	1.157	1.213	1.206	1.232	1.172	1.312	0.934	1.152	1.153	1.141	1.171	1.196	1.207	1.27	1.182	1.283	0.94	1.165	1.138	1.143	1.126	1.196	1.22	1.228	1.205	1.37	1.118	1.153	1.084	1.106	1.202	1.22	1.271	1.189	1.598	1.127	1.159	1.101	1.175	1.181	1.155	1.272	1.169	1.567	1.107
19:30:00	0.928	1.144	1.144	1.121	1.159	1.214	1.202	1.231	1.171	1.339	0.938	1.153	1.155	1.147	1.173	1.198	1.204	1.269	1.18	1.31	0.945	1.168	1.139	1.148	1.129	1.196	1.215	1.227	1.203	1.393	1.12	1.154	1.088	1.112	1.204	1.219	1.271	1.186	1.598	1.127	1.161	1.104	1.181	1.181	1.154	1.272	1.168	1.568	1.107
19:45:00	0.932	1.148	1.144	1.126	1.161	1.214	1.197	1.232	1.168	1.364	0.943	1.156	1.155	1.152	1.175	1.199	1.2	1.268	1.177	1.334	0.95	1.17	1.14	1.152	1.131	1.2	1.212	1.227	1.2	1.415	1.121	1.155	1.091	1.116	1.205	1.217	1.27	1.184	1.598	1.129	1.162	1.106	1.188	1.181	1.153	1.272	1.166	1.568	1.108
20:00:00	0.936	1.153	1.145	1.13	1.162	1.216	1.193	1.231	1.166	1.388	0.947	1.16	1.155	1.159	1.177	1.2	1.197	1.267	1.175	1.358	0.955	1.171	1.141	1.155	1.133	1.202	1.208	1.226	1.197	1.438	1.123	1.156	1.094	1.12	1.206	1.216	1.27	1.181	1.598	1.13	1.163	1.108	1.189	1.182	1.152	1.271	1.164	1.568	1.108
20:15:00	0.94	1.157	1.145	1.134	1.163	1.216	1.189	1.229	1.166	1.411	0.952	1.162	1.155	1.163	1.178	1.201	1.193	1.267	1.173	1.382	0.961	1.173	1.142	1.159	1.134	1.204	1.204	1.226	1.195	1.459	1.124	1.157	1.096	1.124	1.207	1.215	1.27	1.179	1.6	1.131	1.164	1.11	1.197	1.184	1.15	1.271	1.163	1.567	1.109
20:30:00	0.944	1.161	1.145	1.137	1.164	1.217	1.186	1.229	1.164	1.434	0.957	1.165	1.156	1.167	1.179	1.202	1.19	1.266	1.171	1.404	0.967	1.175	1.143	1.163	1.136	1.208	1.2	1.226	1.193	1.479	1.125	1.158	1.098	1.126	1.209	1.213	1.269	1.177	1.601	1.131	1.166	1.113	1.2	1.185	1.149	1.27	1.161	1.567	1.109
20:45:00	0.949	1.163	1.146	1.14	1.164	1.218	1.182	1.228	1.163	1.458	0.963	1.168	1.157	1.168	1.179	1.203	1.187	1.264	1.17	1.428	0.973	1.175	1.144	1.166	1.136	1.21	1.197	1.224	1.19	1.498	1.126	1.158	1.1	1.129	1.21	1.211	1.269	1.175	1.606	1.132	1.166	1.115	1.204	1.187	1.148	1.269	1.16	1.568	1.108
21:00:00	0.953	1.166	1.147	1.142	1.164	1.219	1.178	1.226	1.162	1.478	0.968	1.17	1.157	1.169	1.179	1.205	1.184	1.263	1.168	1.448	0.979	1.176	1.145	1.167	1.137	1.212	1.193	1.222	1.187	1.513	1.127	1.158	1.102	1.132	1.211	1.21	1.269	1.172	1.609	1.132	1.166	1.117	1.211	1.188	1.147	1.267	1.159	1.568	1.108
21:15:00	0.958	1.168	1.146	1.144	1.165	1.22	1.174	1.226	1.162	1.497	0.974	1.172	1.158	1.169	1.18	1.205	1.182	1.262	1.166	1.465	0.986	1.176	1.146	1.168	1.137	1.214	1.19	1.221	1.185	1.529	1.127	1.159	1.104	1.134	1.212	1.209	1.268	1.17	1.616	1.132	1.167	1.119	1.213	1.19	1.146	1.266	1.158	1.571	1.108
21:30:00	0.963	1.168	1.148	1.145	1.165	1.22	1.17	1.224	1.161	1.512	0.98	1.174	1.159	1.169	1.18	1.206	1.179	1.261	1.165	1.484	0.992	1.176	1.147	1.169	1.137	1.216	1.187	1.219	1.183	1.533	1.127	1.159	1.105	1.137	1.213	1.206	1.267	1.168	1.625	1.132	1.167	1.12	1.214	1.191	1.145	1.265	1.157	1.574	1.107
21:45:00	0.968	1.169	1.149	1.146	1.164	1.222	1.167	1.224	1.161	1.522	0.987	1.175	1.16	1.169	1.179	1.207	1.177	1.26	1.164	1.497	1	1.176	1.148	1.17	1.138	1.218	1.184	1.218	1.181	1.544	1.128	1.16	1.107	1.139	1.214	1.205	1.266	1.166	1.636	1.132	1.167	1.122	1.216	1.192	1.143	1.263	1.156	1.579	1.107
22:00:00	0.974	1.169	1.149	1.148	1.164	1.222	1.163	1.222	1.16	1.528	0.994	1.176	1.161	1.169	1.18	1.208	1.174	1.259	1.163	1.51	1.009	1.176	1.149	1.17	1.138	1.22	1.182	1.217	1.178	1.552	1.128	1.16	1.109	1.14	1.214	1.203	1.265	1.164	1.646	1.133	1.167	1.123	1.217	1.193	1.142	1.262	1.155	1.586	1.106
22:15:00	0.98	1.169	1.15	1.148	1.165	1.223	1.16	1.222	1.16	1.532	1.002	1.177	1.162	1.169	1.179	1.209	1.172	1.258	1.162	1.519	1.016	1.175	1.15	1.171	1.137	1.22	1.179	1.215	1.176	1.555	1.129	1.16	1.111	1.142	1.215	1.202	1.264	1.162	1.657	1.133	1.168	1.124	1.217	1.193	1.141	1.26	1.154	1.594	1.106
22:30:00	0.986	1.169	1.15	1.149	1.164	1.224	1.158	1.22	1.159	1.537	1.01	1.178	1.163	1.168	1.178	1.21	1.17	1.257	1.161	1.527	1.026	1.176	1.15	1.171	1.137	1.221	1.176	1.214	1.174	1.557	1.129	1.16	1.113	1.143	1.216	1.2	1.263	1.16	1.671	1.133	1.167	1.125	1.216	1.194	1.14	1.258	1.153	1.603	1.105
22:45:00	0.993	1.167	1.152	1.15	1.164	1.225	1.155	1.22	1.159	1.538	1.018	1.178	1.163	1.168	1.177	1.21	1.168	1.256	1.16	1.531	1.035	1.175	1.152	1.171	1.136	1.223	1.174	1.214	1.172	1.559	1.128	1.16	1.115	1.144	1.216	1.198	1.261	1.159	1.686	1.132	1.168	1.126	1.216	1.194	1.14	1.256	1.152	1.616	1.105
23:00:00	1	1.165	1.152	1.15	1.163	1.226	1.153	1.218	1.159	1.54	1.028	1.181	1.164	1.167	1.176	1.211	1.166	1.255	1.159	1.532	1.045	1.176	1.151	1.171	1.135	1.223	1.172	1.212	1.17	1.558	1.128	1.16	1.117	1.144	1.216	1.197	1.259	1.157	1.699	1.132	1.168	1.126	1.215	1.194	1.139	1.255	1.151	1.63	1.103
23:15:00	1.01	1.163	1.152	1.15	1.162	1.226	1.151	1.217	1.158	1.544	1.036	1.182	1.164	1.166	1.175	1.212	1.164	1.254	1.158	1.53	1.058	1.176	1.152	1.171	1.134	1.223	1.17	1.212	1.169	1.555	1.129	1.161	1.118	1.144	1.216	1.195	1.258	1.156	1.714	1.132	1.168	1.127	1.214	1.194	1.138	1.253	1.15	1.646	1.103
23:30:00	1.019	1.161	1.153	1.15	1.162	1.227	1.15	1.216	1.158	1.545	1.047	1.183	1.165	1.166	1.174	1.212	1.163	1.254	1.157	1.53	1.071	1.175	1.154	1.171	1.134	1.224	1.168	1.211	1.167	1.555	1.129	1.161	1.12	1.144	1.216	1.193	1.256	1.154	1.728	1.132	1.168	1.127	1.213	1.193	1.137	1.251	1.15	1.662	1.103
23:45:00	1.028	1.16	1.154	1.15	1.161	1.227	1.149	1.215	1.158	1.541	1.06	1.184	1.166	1.166	1.173	1.212	1.161	1.253	1.156	1.531	1.085	1.175	1.153	1.17	1.133	1.224	1.165	1.21	1.165	1.55	1.129	1.161	1.121	1.143	1.216	1.192	1.254	1.153	1.744	1.131	1.168	1.127	1.211	1.193	1.136	1.249	1.149	1.678	1.103
1 day, 0:00:00	1.038	1.159	1.154	1.149	1.16	1.228	1.147	1.214	1.158	1.541	1.079	1.184	1.166	1.165	1.172	1.213	1.159	1.252	1.155	1.527	1.096	1.175	1.155	1.17	1.133	1.224	1.163	1.208	1.164	1.549	1.13	1.16	1.121	1.142	1.215	1.19	1.251	1.151	1.758	1.131	1.168	1.127	1.21	1.192	1.135	1.248	1.149	1.694	1.103
1 day, 0:15:00	1.049	1.158	1.154	1.149	1.16	1.228	1.146	1.213	1.158	1.539	1.097	1.185	1.168	1.165	1.171	1.213	1.158	1.251	1.155	1.524	1.104	1.175	1.156	1.169	1.133	1.224	1.161	1.208	1.163	1.544	1.129	1.16	1.122	1.141	1.215	1.188	1.25	1.15	1.773	1.131	1.169	1.127	1.208	1.192	1.135	1.246	1.148	1.711	1.102
1 day, 0:30:00	1.06	1.157	1.155	1.149	1.159	1.228	1.145	1.211	1.157	1.535	1.113	1.186	1.168	1.165	1.17	1.214	1.156	1.251	1.154	1.522	1.108	1.174	1.156	1.169	1.132	1.224	1.159	1.206	1.161	1.541	1.129	1.16	1.122	1.14	1.214	1.187	1.248	1.149	1.787	1.13	1.169	1.127	1.206	1.191	1.134	1.244	1.148	1.726	1.102
1 day, 0:45:00	1.069	1.157	1.156	1.149	1.158	1.228	1.144	1.211	1.157	1.526	1.106	1.187	1.174	1.164	1.17	1.214	1.155	1.249	1.154	1.519	1.111	1.174	1.156	1.168	1.131	1.223	1.158	1.205	1.16	1.536	1.129	1.159	1.122	1.139	1.213	1.185	1.245	1.148	1.801	1.13	1.168	1.127	1.204	1.19	1.134	1.241	1.147	1.742	1.101
1 day, 1:00:00	1.078	1.156	1.157	1.148	1.158	1.228	1.143	1.209	1.157	1.526	1.105	1.187	1.175	1.164	1.169	1.214	1.154	1.248	1.153	1.516	1.113	1.174	1.156	1.167	1.131	1.223	1.155	1.205	1.159	1.535	1.13	1.159	1.122	1.138	1.213	1.183	1.243	1.146	1.816	1.13	1.169	1.127	1.202	1.189	1.133	1.24	1.147	1.756	1.101
1 day, 1:15:00	1.086	1.155	1.156	1.148	1.157	1.228	1.142	1.208	1.157	1.522	1.109	1.187	1.174	1.163	1.168	1.214	1.153	1.247	1.153	1.512	1.115	1.173	1.157	1.166	1.131	1.222	1.154	1.204	1.158	1.532	1.13	1.159	1.123	1.137	1.212	1.182	1.24	1.145	1.829	1.129	1.168	1.126	1.2	1.188	1.133	1.237	1.146	1.771	1.101
1 day, 1:30:00	1.092	1.154	1.157	1.148	1.157	1.228	1.141	1.207	1.157	1.519	1.112	1.187	1.176	1.163	1.167	1.214	1.152	1.246	1.152	1.508	1.116	1.174	1.163	1.165	1.131	1.221	1.152	1.203	1.156	1.531	1.13	1.158	1.122	1.136	1.211	1.181	1.238	1.144	1.843	1.129	1.168	1.126	1.198	1.187	1.133	1.235	1.146	1.785	1.101
1 day, 1:45:00	1.098	1.154	1.158	1.148	1.156	1.228	1.14	1.206	1.156	1.516	1.114	1.188	1.176	1.163	1.167	1.213	1.15	1.245	1.152	1.507	1.117	1.173	1.158	1.165	1.131	1.221	1.15	1.202	1.155	1.529	1.13	1.158	1.122	1.135	1.209	1.179	1.235	1.143	1.853	1.128	1.168	1.126	1.196	1.186	1.133	1.233	1.146	1.798	1.101
1 day, 2:00:00	1.103	1.153	1.157	1.147	1.156	1.227	1.14	1.205	1.156	1.514	1.117	1.188	1.172	1.163	1.166	1.213	1.149	1.244	1.151	1.504	1.119	1.173	1.162	1.164	1.13	1.221	1.149	1.2	1.154	1.528	1.129	1.158	1.122	1.134	1.208	1.177	1.233	1.143	1.865	1.128	1.168	1.125	1.194	1.184	1.133	1.231	1.145	1.811	1.1
1 day, 2:15:00	1.106	1.151	1.158	1.147	1.156	1.227	1.139	1.203	1.156	1.514	1.118	1.188	1.172	1.162	1.166	1.212	1.149	1.242	1.151	1.503	1.119	1.173	1.16	1.163	1.13	1.22	1.147	1.199	1.154	1.527	1.13	1.157	1.122	1.134	1.207	1.176	1.23	1.142	1.877	1.128	1.167	1.125	1.193	1.183	1.132	1.229	1.145	1.823	1.1
1 day, 2:30:00	1.108	1.151	1.159	1.147	1.155	1.226	1.138	1.202	1.155	1.511	1.12	1.188	1.17	1.162	1.165	1.212	1.148	1.241	1.15	1.5	1.12	1.173	1.159	1.162	1.13	1.219	1.146	1.198	1.153	1.527	1.131	1.156	1.121	1.133	1.206	1.175	1.227	1.141	1.888	1.128	1.167	1.125	1.191	1.182	1.132	1.227	1.145	1.834	1.099
1 day, 2:45:00	1.11	1.15	1.161	1.147	1.155	1.225	1.137	1.2	1.155	1.51	1.122	1.188	1.171	1.161	1.165	1.211	1.147	1.24	1.15	1.499	1.121	1.172	1.161	1.161	1.13	1.218	1.144	1.198	1.152	1.524	1.132	1.156	1.121	1.132	1.204	1.174	1.225	1.14	1.896	1.127	1.167	1.125	1.189	1.181	1.132	1.224	1.144	1.846	1.099
1 day, 3:00:00	1.111	1.149	1.158	1.146	1.154	1.225	1.136	1.2	1.155	1.509	1.124	1.189	1.169	1.161	1.164	1.211	1.146	1.238	1.149	1.496	1.121	1.172	1.156	1.161	1.13	1.217	1.142	1.196	1.151	1.524	1.133	1.155	1.121	1.132	1.203	1.172	1.222	1.139	1.905	1.127	1.167	1.124	1.188	1.179	1.132	1.222	1.144	1.856	1.099
1 day, 3:15:00	1.111	1.148	1.164	1.146	1.154	1.224	1.136	1.198	1.155	1.506	1.121	1.189	1.169	1.16	1.164	1.21	1.145	1.237	1.149	1.496	1.12	1.172	1.156	1.16	1.13	1.216	1.141	1.196	1.15	1.522	1.132	1.155	1.121	1.131	1.201	1.171	1.219	1.139	1.915	1.126	1.167	1.123	1.187	1.178	1.131	1.22	1.144	1.867	1.098
1 day, 3:30:00	1.112	1.147	1.157	1.146	1.154	1.223	1.135	1.197	1.155	1.504	1.121	1.189	1.168	1.16	1.164	1.209	1.144	1.236	1.149	1.492	1.121	1.172	1.156	1.159	1.13	1.215	1.14	1.194	1.15	1.521	1.132	1.154	1.12	1.131	1.2	1.17	1.216	1.138	1.923	1.126	1.166	1.123	1.185	1.177	1.131	1.218	1.143	1.876	1.097
[truncated: 8 more columns]

## Sheet: M_pop6
Time	B2	B3	B4	B5	B6	B7	B8	B9	B10	B11	C2	C3	C4	C5	C6	C7	C8	C9	C10	C11	D2	D3	D4	D5	D6	D7	D8	D9	D10	D11	E2	E3	E4	E5	E6	E7	E8	E9	E10	F2	F3	F4	F5	F6	F7	F8	F9	F10	G2
00:00:00	0.833	0.855	0.849	0.839	0.837	0.843	0.842	0.844	0.848	0.872	0.833	0.85	0.847	0.842	0.832	0.841	0.844	0.841	0.851	0.86	0.837	0.848	0.848	0.83	0.833	0.833	0.835	0.841	0.842	0.863	0.829	0.845	0.845	0.832	0.831	0.834	0.835	0.838	0.847	0.83	0.845	0.848	0.831	0.839	0.834	0.835	0.84	0.862	0.832
00:15:00	0.857	0.881	0.875	0.863	0.861	0.868	0.867	0.869	0.874	0.894	0.859	0.875	0.872	0.865	0.856	0.864	0.868	0.865	0.875	0.882	0.862	0.873	0.872	0.853	0.857	0.858	0.859	0.865	0.866	0.885	0.854	0.868	0.87	0.856	0.855	0.859	0.859	0.862	0.873	0.856	0.871	0.873	0.856	0.864	0.86	0.86	0.865	0.887	0.859
00:30:00	0.869	0.892	0.886	0.874	0.873	0.879	0.878	0.881	0.885	0.905	0.868	0.887	0.883	0.877	0.868	0.876	0.88	0.877	0.886	0.895	0.872	0.884	0.884	0.864	0.868	0.869	0.87	0.876	0.877	0.899	0.865	0.88	0.882	0.867	0.867	0.871	0.871	0.872	0.885	0.867	0.883	0.886	0.867	0.876	0.871	0.872	0.877	0.9	0.869
00:45:00	0.873	0.897	0.89	0.879	0.877	0.884	0.883	0.885	0.889	0.909	0.872	0.891	0.889	0.882	0.873	0.881	0.884	0.881	0.89	0.898	0.877	0.889	0.889	0.87	0.874	0.874	0.875	0.881	0.882	0.905	0.869	0.886	0.889	0.873	0.872	0.876	0.876	0.877	0.89	0.871	0.888	0.892	0.873	0.881	0.876	0.877	0.882	0.905	0.873
01:00:00	0.875	0.898	0.892	0.881	0.879	0.886	0.884	0.887	0.891	0.911	0.874	0.894	0.891	0.884	0.875	0.884	0.887	0.883	0.892	0.9	0.88	0.89	0.891	0.872	0.876	0.877	0.878	0.884	0.885	0.906	0.871	0.889	0.891	0.875	0.874	0.878	0.879	0.88	0.892	0.873	0.89	0.895	0.875	0.883	0.878	0.879	0.884	0.906	0.875
01:15:00	0.875	0.899	0.892	0.882	0.88	0.886	0.885	0.887	0.891	0.911	0.875	0.894	0.891	0.885	0.876	0.885	0.887	0.884	0.893	0.9	0.88	0.891	0.892	0.873	0.877	0.878	0.878	0.884	0.885	0.906	0.872	0.889	0.893	0.876	0.875	0.879	0.879	0.88	0.893	0.874	0.891	0.896	0.876	0.884	0.879	0.88	0.885	0.907	0.875
01:30:00	0.876	0.899	0.893	0.882	0.88	0.887	0.885	0.887	0.891	0.911	0.877	0.895	0.892	0.885	0.876	0.885	0.888	0.884	0.893	0.9	0.882	0.891	0.888	0.874	0.877	0.878	0.879	0.885	0.886	0.905	0.873	0.889	0.893	0.877	0.875	0.88	0.88	0.881	0.893	0.874	0.891	0.897	0.877	0.884	0.879	0.881	0.885	0.907	0.875
01:45:00	0.877	0.899	0.892	0.882	0.88	0.887	0.885	0.887	0.891	0.911	0.877	0.895	0.892	0.885	0.876	0.885	0.888	0.884	0.893	0.901	0.882	0.891	0.888	0.874	0.877	0.878	0.879	0.885	0.886	0.905	0.873	0.89	0.894	0.877	0.875	0.88	0.88	0.881	0.893	0.875	0.891	0.897	0.877	0.885	0.88	0.881	0.885	0.907	0.875
02:00:00	0.877	0.899	0.892	0.882	0.88	0.887	0.885	0.887	0.891	0.91	0.877	0.895	0.892	0.885	0.876	0.886	0.888	0.884	0.893	0.901	0.883	0.891	0.888	0.874	0.877	0.879	0.879	0.885	0.886	0.905	0.873	0.89	0.894	0.877	0.875	0.88	0.88	0.881	0.893	0.875	0.891	0.898	0.877	0.885	0.879	0.881	0.885	0.907	0.875
02:15:00	0.877	0.899	0.893	0.882	0.88	0.887	0.885	0.887	0.891	0.91	0.877	0.895	0.892	0.885	0.876	0.886	0.888	0.884	0.893	0.901	0.884	0.891	0.888	0.874	0.877	0.879	0.879	0.885	0.886	0.905	0.873	0.89	0.894	0.878	0.875	0.88	0.88	0.881	0.893	0.874	0.891	0.898	0.877	0.885	0.88	0.88	0.885	0.907	0.875
02:30:00	0.878	0.899	0.892	0.882	0.88	0.887	0.885	0.887	0.891	0.91	0.877	0.895	0.892	0.885	0.876	0.886	0.888	0.884	0.893	0.901	0.884	0.891	0.888	0.874	0.877	0.879	0.879	0.885	0.886	0.905	0.873	0.89	0.895	0.878	0.875	0.88	0.88	0.881	0.893	0.875	0.891	0.898	0.878	0.885	0.88	0.881	0.885	0.908	0.874
02:45:00	0.879	0.899	0.892	0.882	0.88	0.887	0.885	0.887	0.891	0.911	0.878	0.895	0.892	0.886	0.876	0.886	0.888	0.884	0.893	0.901	0.886	0.891	0.888	0.875	0.877	0.88	0.879	0.885	0.886	0.905	0.873	0.89	0.895	0.878	0.875	0.88	0.88	0.881	0.893	0.874	0.891	0.899	0.879	0.885	0.88	0.881	0.885	0.908	0.874
03:00:00	0.88	0.9	0.893	0.883	0.88	0.888	0.885	0.887	0.891	0.911	0.879	0.895	0.892	0.886	0.876	0.887	0.888	0.885	0.893	0.901	0.887	0.891	0.888	0.875	0.877	0.88	0.879	0.885	0.886	0.905	0.873	0.89	0.896	0.879	0.875	0.88	0.88	0.881	0.894	0.874	0.891	0.9	0.879	0.885	0.88	0.881	0.885	0.909	0.874
03:15:00	0.881	0.9	0.893	0.883	0.88	0.888	0.885	0.887	0.891	0.911	0.88	0.895	0.892	0.886	0.876	0.888	0.888	0.885	0.893	0.901	0.888	0.892	0.888	0.875	0.877	0.881	0.879	0.885	0.886	0.905	0.873	0.89	0.896	0.879	0.875	0.88	0.88	0.881	0.894	0.875	0.892	0.901	0.88	0.885	0.88	0.881	0.885	0.91	0.874
03:30:00	0.882	0.9	0.893	0.883	0.88	0.889	0.886	0.888	0.891	0.911	0.881	0.896	0.892	0.886	0.876	0.889	0.889	0.885	0.893	0.901	0.89	0.893	0.889	0.876	0.877	0.882	0.88	0.885	0.886	0.905	0.873	0.89	0.897	0.88	0.876	0.88	0.881	0.881	0.894	0.875	0.892	0.901	0.88	0.885	0.88	0.881	0.886	0.911	0.874
03:45:00	0.884	0.9	0.893	0.883	0.88	0.89	0.886	0.888	0.891	0.911	0.882	0.896	0.893	0.887	0.876	0.89	0.889	0.885	0.893	0.901	0.891	0.893	0.889	0.876	0.877	0.883	0.88	0.885	0.886	0.906	0.874	0.89	0.898	0.881	0.876	0.88	0.881	0.881	0.895	0.875	0.892	0.903	0.881	0.885	0.88	0.881	0.886	0.912	0.875
04:00:00	0.886	0.9	0.893	0.884	0.881	0.891	0.886	0.888	0.891	0.912	0.884	0.896	0.893	0.887	0.877	0.891	0.889	0.885	0.894	0.902	0.893	0.893	0.889	0.877	0.877	0.884	0.88	0.886	0.886	0.906	0.874	0.891	0.899	0.882	0.876	0.88	0.881	0.881	0.895	0.875	0.892	0.904	0.882	0.885	0.881	0.881	0.886	0.914	0.875
04:15:00	0.888	0.9	0.893	0.884	0.881	0.892	0.886	0.888	0.891	0.912	0.885	0.896	0.893	0.888	0.877	0.892	0.889	0.885	0.894	0.902	0.895	0.893	0.889	0.877	0.879	0.885	0.88	0.886	0.886	0.906	0.874	0.891	0.9	0.883	0.876	0.881	0.881	0.882	0.895	0.875	0.892	0.905	0.884	0.885	0.881	0.881	0.886	0.916	0.875
04:30:00	0.89	0.9	0.893	0.885	0.881	0.894	0.886	0.888	0.891	0.912	0.887	0.896	0.893	0.889	0.877	0.894	0.889	0.886	0.894	0.902	0.897	0.894	0.889	0.878	0.879	0.887	0.88	0.886	0.886	0.907	0.875	0.891	0.902	0.884	0.876	0.881	0.881	0.882	0.896	0.876	0.893	0.907	0.885	0.885	0.881	0.882	0.886	0.918	0.876
04:45:00	0.893	0.901	0.893	0.885	0.881	0.895	0.886	0.888	0.891	0.912	0.889	0.896	0.893	0.889	0.877	0.897	0.889	0.886	0.894	0.902	0.899	0.894	0.889	0.879	0.879	0.889	0.88	0.886	0.886	0.907	0.875	0.891	0.903	0.885	0.876	0.881	0.882	0.882	0.896	0.876	0.893	0.909	0.887	0.886	0.881	0.882	0.887	0.921	0.876
05:00:00	0.895	0.901	0.894	0.886	0.881	0.897	0.886	0.889	0.891	0.912	0.892	0.897	0.893	0.89	0.877	0.9	0.889	0.886	0.894	0.902	0.903	0.894	0.889	0.88	0.879	0.891	0.881	0.886	0.886	0.908	0.875	0.892	0.905	0.887	0.876	0.881	0.882	0.882	0.897	0.876	0.893	0.911	0.889	0.886	0.881	0.882	0.887	0.925	0.876
05:15:00	0.898	0.901	0.894	0.886	0.881	0.9	0.887	0.889	0.891	0.913	0.894	0.897	0.894	0.891	0.877	0.903	0.89	0.886	0.895	0.903	0.906	0.894	0.889	0.881	0.88	0.894	0.881	0.886	0.887	0.908	0.876	0.892	0.906	0.889	0.876	0.881	0.882	0.882	0.898	0.877	0.893	0.914	0.892	0.886	0.881	0.882	0.887	0.929	0.877
05:30:00	0.902	0.901	0.894	0.887	0.881	0.903	0.887	0.889	0.891	0.913	0.898	0.897	0.894	0.893	0.877	0.906	0.89	0.886	0.895	0.903	0.91	0.894	0.89	0.882	0.88	0.898	0.881	0.887	0.887	0.908	0.876	0.892	0.909	0.891	0.876	0.881	0.882	0.882	0.898	0.877	0.894	0.917	0.895	0.886	0.881	0.882	0.887	0.933	0.877
05:45:00	0.905	0.901	0.895	0.888	0.881	0.906	0.887	0.889	0.892	0.913	0.903	0.897	0.894	0.894	0.878	0.911	0.89	0.886	0.895	0.904	0.915	0.895	0.89	0.884	0.88	0.902	0.881	0.887	0.887	0.909	0.876	0.892	0.911	0.894	0.877	0.881	0.882	0.882	0.9	0.877	0.894	0.921	0.898	0.886	0.881	0.882	0.888	0.94	0.877
06:00:00	0.909	0.901	0.895	0.889	0.881	0.91	0.887	0.889	0.892	0.914	0.911	0.898	0.894	0.895	0.878	0.916	0.89	0.886	0.895	0.904	0.92	0.895	0.89	0.886	0.88	0.906	0.881	0.887	0.887	0.909	0.877	0.892	0.914	0.897	0.877	0.881	0.882	0.883	0.902	0.878	0.894	0.925	0.902	0.886	0.881	0.882	0.888	0.949	0.878
06:15:00	0.914	0.901	0.895	0.89	0.881	0.915	0.887	0.889	0.892	0.914	0.917	0.898	0.894	0.897	0.878	0.923	0.89	0.886	0.895	0.904	0.925	0.895	0.89	0.888	0.88	0.912	0.881	0.887	0.887	0.909	0.877	0.892	0.917	0.901	0.877	0.881	0.882	0.883	0.904	0.878	0.894	0.929	0.907	0.886	0.881	0.882	0.888	0.958	0.878
06:30:00	0.919	0.901	0.895	0.892	0.882	0.92	0.887	0.889	0.892	0.914	0.925	0.898	0.895	0.9	0.878	0.931	0.89	0.886	0.896	0.905	0.931	0.895	0.89	0.89	0.88	0.919	0.881	0.887	0.888	0.91	0.877	0.892	0.922	0.905	0.877	0.882	0.882	0.883	0.907	0.878	0.894	0.935	0.912	0.886	0.881	0.882	0.888	0.966	0.878
06:45:00	0.925	0.902	0.895	0.893	0.882	0.927	0.887	0.889	0.892	0.915	0.935	0.898	0.895	0.902	0.878	0.94	0.89	0.886	0.896	0.905	0.938	0.895	0.89	0.892	0.88	0.926	0.881	0.887	0.888	0.911	0.878	0.893	0.926	0.911	0.877	0.882	0.883	0.883	0.911	0.879	0.895	0.941	0.919	0.886	0.881	0.882	0.888	0.975	0.879
07:00:00	0.931	0.902	0.896	0.895	0.882	0.935	0.887	0.89	0.893	0.915	0.945	0.899	0.895	0.905	0.878	0.949	0.89	0.886	0.896	0.906	0.945	0.895	0.89	0.896	0.881	0.936	0.881	0.887	0.888	0.912	0.878	0.893	0.93	0.916	0.877	0.882	0.882	0.883	0.914	0.879	0.895	0.946	0.926	0.886	0.881	0.882	0.889	0.985	0.879
07:15:00	0.938	0.902	0.896	0.897	0.882	0.944	0.887	0.89	0.893	0.916	0.954	0.899	0.895	0.908	0.878	0.955	0.89	0.887	0.897	0.907	0.953	0.896	0.891	0.899	0.881	0.948	0.882	0.888	0.888	0.913	0.878	0.893	0.935	0.923	0.877	0.882	0.883	0.883	0.921	0.879	0.895	0.952	0.934	0.886	0.881	0.882	0.889	0.998	0.879
07:30:00	0.946	0.902	0.896	0.9	0.882	0.955	0.887	0.89	0.893	0.917	0.963	0.899	0.895	0.912	0.878	0.962	0.89	0.887	0.897	0.908	0.961	0.896	0.891	0.904	0.881	0.958	0.882	0.888	0.889	0.914	0.879	0.893	0.94	0.931	0.877	0.882	0.883	0.883	0.925	0.88	0.895	0.96	0.948	0.886	0.882	0.882	0.889	1.013	0.88
07:45:00	0.955	0.903	0.896	0.903	0.882	0.968	0.887	0.89	0.893	0.917	0.973	0.9	0.895	0.917	0.879	0.97	0.89	0.887	0.897	0.908	0.971	0.896	0.891	0.909	0.881	0.965	0.882	0.888	0.889	0.915	0.879	0.893	0.947	0.94	0.877	0.882	0.883	0.883	0.931	0.88	0.896	0.968	0.96	0.886	0.882	0.882	0.889	1.028	0.88
08:00:00	0.965	0.903	0.897	0.907	0.882	0.986	0.888	0.89	0.893	0.918	0.983	0.9	0.895	0.922	0.879	0.978	0.89	0.887	0.898	0.909	0.981	0.897	0.891	0.915	0.881	0.973	0.882	0.888	0.889	0.917	0.879	0.894	0.955	0.948	0.877	0.882	0.883	0.883	0.937	0.881	0.896	0.978	0.971	0.886	0.882	0.882	0.89	1.046	0.881
08:15:00	0.976	0.903	0.897	0.911	0.882	1.005	0.888	0.89	0.894	0.919	0.994	0.9	0.896	0.929	0.879	0.988	0.89	0.887	0.898	0.911	0.992	0.897	0.892	0.921	0.881	0.982	0.882	0.888	0.89	0.918	0.88	0.894	0.964	0.96	0.877	0.882	0.883	0.883	0.945	0.881	0.896	0.988	0.984	0.886	0.882	0.882	0.89	1.065	0.881
08:30:00	0.988	0.903	0.897	0.917	0.882	1.025	0.888	0.89	0.894	0.92	1.007	0.901	0.896	0.937	0.879	0.999	0.89	0.887	0.899	0.912	1.004	0.897	0.892	0.93	0.881	0.996	0.882	0.888	0.89	0.92	0.88	0.894	0.974	0.973	0.877	0.882	0.883	0.884	0.953	0.882	0.897	1.001	0.999	0.886	0.882	0.882	0.89	1.086	0.882
08:45:00	1.001	0.904	0.897	0.923	0.882	1.044	0.888	0.89	0.894	0.922	1.022	0.901	0.896	0.947	0.879	1.008	0.891	0.887	0.9	0.914	1.018	0.898	0.892	0.939	0.882	1.016	0.882	0.889	0.89	0.922	0.881	0.895	0.986	0.989	0.878	0.882	0.883	0.884	0.963	0.882	0.897	1.016	1.016	0.886	0.882	0.882	0.891	1.11	0.882
09:00:00	1.015	0.904	0.898	0.93	0.882	1.063	0.888	0.89	0.894	0.923	1.039	0.902	0.897	0.957	0.88	1.02	0.891	0.887	0.9	0.915	1.033	0.898	0.892	0.951	0.882	1.038	0.882	0.889	0.891	0.924	0.881	0.895	0.999	1.005	0.878	0.882	0.883	0.884	0.976	0.883	0.898	1.031	1.037	0.886	0.882	0.882	0.892	1.137	0.883
09:15:00	1.03	0.905	0.898	0.939	0.883	1.084	0.888	0.891	0.895	0.925	1.058	0.903	0.897	0.97	0.88	1.035	0.891	0.887	0.901	0.917	1.05	0.899	0.893	0.964	0.882	1.06	0.883	0.889	0.892	0.926	0.882	0.895	1.014	1.023	0.878	0.883	0.883	0.884	0.989	0.883	0.898	1.047	1.06	0.886	0.882	0.883	0.892	1.167	0.884
09:30:00	1.048	0.905	0.898	0.949	0.883	1.106	0.889	0.891	0.895	0.926	1.08	0.903	0.897	0.984	0.88	1.053	0.891	0.887	0.902	0.919	1.067	0.9	0.893	0.981	0.883	1.084	0.883	0.889	0.892	0.929	0.882	0.896	1.032	1.045	0.878	0.883	0.884	0.885	1.006	0.884	0.899	1.065	1.086	0.887	0.882	0.883	0.893	1.199	0.884
09:45:00	1.067	0.906	0.899	0.961	0.883	1.13	0.889	0.891	0.896	0.928	1.104	0.904	0.898	1	0.88	1.072	0.891	0.887	0.903	0.922	1.087	0.901	0.894	0.999	0.883	1.11	0.883	0.89	0.893	0.933	0.883	0.896	1.051	1.067	0.878	0.883	0.884	0.885	1.023	0.885	0.899	1.085	1.115	0.887	0.883	0.883	0.894	1.233	0.885
10:00:00	1.088	0.907	0.899	0.974	0.883	1.158	0.889	0.891	0.896	0.931	1.131	0.905	0.898	1.019	0.881	1.09	0.891	0.888	0.904	0.924	1.108	0.902	0.894	1.022	0.884	1.139	0.883	0.89	0.894	0.936	0.884	0.897	1.07	1.093	0.879	0.883	0.884	0.885	1.043	0.886	0.9	1.106	1.148	0.887	0.883	0.883	0.895	1.27	0.886
10:15:00	1.11	0.908	0.9	0.99	0.883	1.189	0.889	0.892	0.896	0.933	1.161	0.906	0.899	1.041	0.881	1.109	0.891	0.887	0.906	0.927	1.13	0.903	0.895	1.046	0.884	1.168	0.883	0.891	0.895	0.94	0.884	0.898	1.091	1.12	0.879	0.883	0.884	0.885	1.065	0.886	0.901	1.131	1.181	0.887	0.883	0.883	0.896	1.308	0.887
10:30:00	1.135	0.909	0.901	1.007	0.884	1.22	0.89	0.892	0.897	0.936	1.192	0.908	0.899	1.064	0.881	1.134	0.892	0.888	0.907	0.931	1.154	0.904	0.896	1.074	0.884	1.197	0.884	0.891	0.896	0.945	0.885	0.898	1.115	1.15	0.879	0.884	0.884	0.886	1.087	0.887	0.902	1.156	1.216	0.887	0.884	0.883	0.897	1.344	0.888
10:45:00	1.16	0.91	0.901	1.026	0.884	1.252	0.89	0.892	0.898	0.939	1.225	0.909	0.9	1.089	0.882	1.159	0.892	0.888	0.909	0.935	1.179	0.905	0.896	1.101	0.885	1.229	0.884	0.892	0.897	0.95	0.887	0.899	1.14	1.181	0.879	0.884	0.884	0.886	1.113	0.888	0.903	1.183	1.25	0.887	0.884	0.883	0.898	1.379	0.889
11:00:00	1.186	0.911	0.902	1.049	0.884	1.285	0.891	0.893	0.898	0.943	1.257	0.911	0.901	1.115	0.882	1.182	0.892	0.888	0.911	0.939	1.204	0.906	0.897	1.129	0.885	1.261	0.884	0.892	0.899	0.956	0.888	0.9	1.168	1.215	0.879	0.884	0.885	0.887	1.14	0.89	0.904	1.211	1.286	0.887	0.884	0.883	0.9	1.413	0.891
11:15:00	1.213	0.913	0.903	1.075	0.884	1.319	0.891	0.893	0.899	0.947	1.29	0.913	0.902	1.144	0.882	1.209	0.892	0.888	0.913	0.944	1.231	0.908	0.898	1.156	0.886	1.294	0.885	0.893	0.9	0.962	0.889	0.901	1.196	1.251	0.88	0.885	0.885	0.887	1.169	0.891	0.905	1.24	1.322	0.887	0.885	0.883	0.901	1.44	0.892
11:30:00	1.241	0.914	0.904	1.103	0.885	1.355	0.891	0.894	0.9	0.951	1.319	0.914	0.902	1.173	0.883	1.239	0.892	0.889	0.915	0.95	1.258	0.91	0.899	1.184	0.887	1.335	0.885	0.894	0.902	0.969	0.89	0.902	1.226	1.286	0.88	0.885	0.885	0.888	1.196	0.892	0.906	1.272	1.355	0.888	0.885	0.883	0.903	1.467	0.894
11:45:00	1.27	0.916	0.905	1.135	0.885	1.394	0.892	0.895	0.901	0.957	1.351	0.917	0.904	1.204	0.883	1.269	0.893	0.889	0.918	0.956	1.286	0.912	0.9	1.215	0.887	1.378	0.885	0.895	0.904	0.977	0.891	0.903	1.258	1.324	0.88	0.885	0.885	0.888	1.224	0.894	0.907	1.304	1.397	0.888	0.886	0.883	0.905	1.493	0.895
12:00:00	1.295	0.919	0.906	1.169	0.885	1.432	0.893	0.895	0.902	0.962	1.382	0.919	0.905	1.238	0.884	1.297	0.893	0.889	0.921	0.963	1.311	0.914	0.901	1.248	0.888	1.431	0.886	0.896	0.907	0.986	0.893	0.904	1.291	1.365	0.881	0.886	0.886	0.889	1.252	0.895	0.909	1.338	1.444	0.888	0.886	0.883	0.908	1.517	0.897
12:15:00	1.32	0.921	0.907	1.206	0.886	1.471	0.893	0.896	0.903	0.969	1.41	0.922	0.906	1.272	0.885	1.328	0.894	0.889	0.925	0.971	1.336	0.917	0.903	1.283	0.889	1.477	0.886	0.897	0.909	0.996	0.895	0.905	1.325	1.408	0.881	0.886	0.886	0.889	1.281	0.898	0.911	1.373	1.479	0.889	0.887	0.883	0.91	1.54	0.9
12:30:00	1.345	0.924	0.909	1.245	0.886	1.509	0.894	0.897	0.904	0.976	1.435	0.925	0.907	1.308	0.885	1.361	0.894	0.89	0.929	0.98	1.361	0.92	0.904	1.319	0.89	1.512	0.887	0.898	0.912	1.007	0.896	0.907	1.362	1.449	0.882	0.887	0.886	0.89	1.315	0.9	0.912	1.409	1.521	0.889	0.888	0.884	0.913	1.561	0.902
12:45:00	1.368	0.926	0.91	1.285	0.887	1.544	0.895	0.898	0.906	0.984	1.461	0.928	0.909	1.346	0.886	1.395	0.895	0.89	0.933	0.99	1.385	0.923	0.906	1.359	0.891	1.547	0.887	0.899	0.916	1.019	0.898	0.908	1.398	1.489	0.882	0.887	0.887	0.891	1.347	0.902	0.914	1.448	1.558	0.889	0.888	0.884	0.917	1.579	0.904
13:00:00	1.394	0.93	0.912	1.327	0.887	1.573	0.896	0.899	0.908	0.993	1.484	0.932	0.911	1.384	0.887	1.425	0.895	0.89	0.938	1	1.411	0.926	0.908	1.399	0.892	1.586	0.888	0.901	0.919	1.033	0.901	0.91	1.433	1.526	0.883	0.888	0.887	0.892	1.378	0.904	0.917	1.478	1.597	0.89	0.889	0.884	0.92	1.591	0.907
13:15:00	1.416	0.933	0.914	1.372	0.887	1.604	0.897	0.9	0.909	1.003	1.505	0.937	0.913	1.423	0.888	1.456	0.896	0.891	0.943	1.012	1.435	0.93	0.91	1.437	0.893	1.613	0.888	0.902	0.924	1.047	0.903	0.912	1.466	1.56	0.883	0.888	0.887	0.893	1.41	0.907	0.919	1.51	1.623	0.89	0.89	0.884	0.924	1.598	0.91
13:30:00	1.44	0.938	0.917	1.42	0.888	1.63	0.898	0.902	0.912	1.014	1.526	0.942	0.915	1.462	0.888	1.492	0.897	0.891	0.948	1.025	1.457	0.935	0.913	1.476	0.894	1.637	0.889	0.904	0.928	1.064	0.905	0.914	1.498	1.589	0.884	0.889	0.888	0.894	1.438	0.91	0.921	1.535	1.644	0.891	0.891	0.884	0.928	1.602	0.913
13:45:00	1.461	0.942	0.919	1.467	0.888	1.652	0.899	0.904	0.914	1.026	1.546	0.948	0.917	1.504	0.889	1.534	0.898	0.892	0.955	1.039	1.477	0.94	0.915	1.511	0.895	1.657	0.89	0.906	0.933	1.081	0.909	0.916	1.525	1.614	0.884	0.889	0.888	0.895	1.466	0.913	0.924	1.557	1.66	0.891	0.892	0.884	0.933	1.602	0.917
14:00:00	1.481	0.948	0.922	1.509	0.889	1.669	0.9	0.905	0.917	1.039	1.568	0.954	0.92	1.539	0.89	1.571	0.899	0.892	0.961	1.054	1.497	0.946	0.918	1.544	0.897	1.674	0.891	0.908	0.939	1.101	0.912	0.919	1.549	1.632	0.885	0.89	0.889	0.897	1.489	0.917	0.927	1.574	1.669	0.891	0.893	0.884	0.938	1.599	0.921
14:15:00	1.499	0.953	0.925	1.551	0.889	1.686	0.902	0.907	0.92	1.053	1.591	0.962	0.923	1.571	0.891	1.609	0.9	0.893	0.968	1.071	1.513	0.953	0.921	1.57	0.898	1.685	0.892	0.91	0.946	1.123	0.915	0.922	1.569	1.646	0.885	0.891	0.889	0.898	1.507	0.921	0.931	1.593	1.672	0.892	0.894	0.884	0.944	1.596	0.926
14:30:00	1.515	0.96	0.928	1.59	0.89	1.7	0.904	0.909	0.923	1.069	1.61	0.97	0.926	1.595	0.892	1.638	0.901	0.894	0.977	1.09	1.527	0.96	0.925	1.591	0.9	1.69	0.893	0.914	0.953	1.145	0.92	0.925	1.583	1.654	0.886	0.892	0.89	0.9	1.518	0.926	0.935	1.604	1.67	0.892	0.896	0.885	0.95	1.59	0.932
14:45:00	1.525	0.968	0.932	1.617	0.89	1.703	0.905	0.912	0.927	1.087	1.63	0.98	0.93	1.616	0.894	1.664	0.902	0.894	0.985	1.111	1.541	0.969	0.929	1.607	0.902	1.691	0.894	0.917	0.962	1.17	0.924	0.928	1.596	1.653	0.887	0.893	0.89	0.902	1.529	0.931	0.94	1.61	1.666	0.892	0.897	0.885	0.956	1.586	0.938
15:00:00	1.538	0.978	0.936	1.643	0.89	1.689	0.907	0.914	0.932	1.105	1.651	0.989	0.934	1.629	0.895	1.682	0.903	0.895	0.994	1.132	1.554	0.978	0.934	1.616	0.904	1.688	0.895	0.92	0.972	1.195	0.928	0.932	1.603	1.649	0.887	0.894	0.891	0.904	1.534	0.936	0.944	1.611	1.658	0.893	0.899	0.885	0.964	1.586	0.945
15:15:00	1.548	0.987	0.941	1.652	0.891	1.678	0.909	0.917	0.937	1.126	1.676	1	0.938	1.637	0.896	1.694	0.904	0.896	1.003	1.156	1.568	0.988	0.939	1.617	0.906	1.682	0.896	0.924	0.985	1.22	0.934	0.936	1.603	1.642	0.888	0.895	0.892	0.906	1.539	0.941	0.95	1.609	1.648	0.893	0.9	0.885	0.971	1.587	0.951
15:30:00	1.56	0.997	0.946	1.664	0.891	1.666	0.912	0.921	0.942	1.149	1.698	1.011	0.943	1.639	0.897	1.701	0.906	0.897	1.012	1.181	1.587	0.999	0.944	1.617	0.908	1.674	0.898	0.928	0.997	1.245	0.939	0.941	1.603	1.635	0.888	0.896	0.893	0.909	1.542	0.947	0.957	1.601	1.641	0.894	0.902	0.885	0.98	1.592	0.958
15:45:00	1.572	1.007	0.952	1.666	0.892	1.652	0.915	0.925	0.948	1.172	1.714	1.022	0.949	1.637	0.899	1.704	0.908	0.898	1.022	1.207	1.597	1.01	0.951	1.613	0.91	1.66	0.9	0.933	1.007	1.272	0.946	0.946	1.602	1.626	0.889	0.897	0.893	0.912	1.544	0.953	0.964	1.604	1.63	0.894	0.904	0.885	0.988	1.596	0.966
16:00:00	1.582	1.019	0.959	1.674	0.892	1.639	0.918	0.929	0.954	1.197	1.723	1.035	0.955	1.629	0.9	1.704	0.909	0.899	1.034	1.237	1.609	1.022	0.958	1.604	0.912	1.642	0.901	0.938	1.017	1.299	0.952	0.952	1.591	1.621	0.89	0.899	0.894	0.915	1.547	0.96	0.971	1.591	1.629	0.895	0.906	0.886	0.998	1.602	0.974
16:15:00	1.586	1.031	0.967	1.672	0.893	1.621	0.921	0.934	0.961	1.222	1.725	1.049	0.962	1.624	0.902	1.713	0.912	0.901	1.046	1.268	1.619	1.036	0.966	1.594	0.915	1.626	0.903	0.944	1.029	1.327	0.959	0.959	1.583	1.622	0.891	0.9	0.896	0.919	1.553	0.967	0.98	1.582	1.65	0.895	0.908	0.886	1.008	1.611	0.983
16:30:00	1.59	1.044	0.975	1.673	0.893	1.603	0.925	0.938	0.968	1.249	1.722	1.062	0.97	1.615	0.903	1.736	0.914	0.902	1.058	1.297	1.621	1.049	0.974	1.582	0.917	1.608	0.905	0.95	1.043	1.354	0.966	0.966	1.575	1.633	0.891	0.902	0.897	0.923	1.558	0.975	0.99	1.572	1.669	0.895	0.91	0.886	1.018	1.615	0.991
16:45:00	1.587	1.056	0.985	1.668	0.894	1.577	0.929	0.944	0.976	1.277	1.721	1.073	0.979	1.603	0.905	1.73	0.916	0.904	1.069	1.328	1.619	1.061	0.984	1.573	0.921	1.602	0.908	0.957	1.057	1.379	0.973	0.974	1.566	1.649	0.892	0.904	0.898	0.927	1.563	0.983	1	1.565	1.683	0.896	0.913	0.887	1.029	1.621	1.001
17:00:00	1.583	1.067	0.995	1.668	0.894	1.549	0.934	0.95	0.984	1.305	1.718	1.084	0.989	1.595	0.907	1.712	0.919	0.906	1.081	1.353	1.612	1.071	0.994	1.563	0.924	1.588	0.91	0.964	1.072	1.401	0.981	0.983	1.554	1.673	0.893	0.906	0.9	0.932	1.568	0.992	1.012	1.559	1.688	0.896	0.916	0.887	1.039	1.624	1.011
17:15:00	1.576	1.077	1.006	1.661	0.895	1.522	0.939	0.956	0.994	1.332	1.711	1.091	0.999	1.589	0.909	1.698	0.922	0.908	1.091	1.383	1.604	1.081	1.006	1.552	0.927	1.563	0.913	0.971	1.085	1.423	0.99	0.992	1.547	1.695	0.894	0.908	0.902	0.938	1.573	1	1.024	1.55	1.704	0.897	0.919	0.887	1.051	1.628	1.021
17:30:00	1.567	1.085	1.018	1.655	0.895	1.492	0.944	0.963	1.003	1.359	1.708	1.098	1.011	1.582	0.911	1.673	0.925	0.91	1.101	1.408	1.601	1.088	1.019	1.546	0.932	1.538	0.916	0.979	1.099	1.449	0.998	1.003	1.54	1.708	0.895	0.91	0.904	0.945	1.577	1.009	1.038	1.539	1.712	0.897	0.922	0.888	1.062	1.629	1.033
17:45:00	1.56	1.092	1.03	1.653	0.896	1.467	0.95	0.971	1.014	1.386	1.704	1.102	1.023	1.576	0.914	1.65	0.929	0.912	1.109	1.435	1.597	1.092	1.031	1.541	0.935	1.517	0.919	0.987	1.112	1.468	1.007	1.015	1.533	1.712	0.896	0.913	0.906	0.952	1.58	1.018	1.051	1.533	1.714	0.898	0.926	0.888	1.071	1.631	1.044
18:00:00	1.554	1.096	1.043	1.65	0.896	1.443	0.957	0.98	1.024	1.416	1.7	1.104	1.037	1.575	0.917	1.625	0.934	0.915	1.118	1.46	1.592	1.096	1.045	1.545	0.939	1.496	0.923	0.996	1.126	1.488	1.017	1.026	1.526	1.721	0.897	0.916	0.909	0.959	1.581	1.028	1.064	1.531	1.716	0.898	0.93	0.889	1.082	1.632	1.055
18:15:00	1.55	1.1	1.056	1.648	0.897	1.425	0.964	0.989	1.035	1.438	1.696	1.106	1.05	1.577	0.92	1.595	0.938	0.918	1.126	1.482	1.589	1.098	1.059	1.548	0.944	1.481	0.928	1.005	1.138	1.505	1.026	1.038	1.522	1.724	0.899	0.919	0.912	0.967	1.581	1.038	1.076	1.525	1.719	0.899	0.934	0.889	1.09	1.636	1.064
18:30:00	1.548	1.102	1.069	1.645	0.897	1.41	0.971	0.997	1.044	1.46	1.694	1.108	1.064	1.577	0.923	1.566	0.943	0.921	1.133	1.503	1.589	1.099	1.072	1.561	0.949	1.462	0.932	1.014	1.15	1.526	1.036	1.051	1.517	1.728	0.9	0.923	0.915	0.976	1.582	1.048	1.088	1.523	1.719	0.899	0.939	0.889	1.097	1.639	1.072
18:45:00	1.542	1.103	1.081	1.65	0.898	1.398	0.979	1.006	1.055	1.481	1.691	1.108	1.077	1.577	0.926	1.54	0.948	0.925	1.14	1.516	1.587	1.1	1.086	1.576	0.954	1.45	0.938	1.024	1.16	1.548	1.046	1.063	1.509	1.732	0.901	0.926	0.918	0.986	1.581	1.06	1.097	1.516	1.72	0.9	0.944	0.89	1.105	1.645	1.079
19:00:00	1.54	1.105	1.092	1.651	0.899	1.387	0.987	1.016	1.066	1.499	1.686	1.108	1.09	1.578	0.93	1.518	0.954	0.928	1.145	1.527	1.583	1.101	1.099	1.583	0.96	1.434	0.943	1.033	1.169	1.566	1.055	1.074	1.511	1.733	0.903	0.93	0.922	0.995	1.581	1.072	1.105	1.506	1.725	0.901	0.948	0.89	1.111	1.653	1.084
19:15:00	1.538	1.106	1.102	1.653	0.899	1.378	0.996	1.026	1.077	1.512	1.686	1.109	1.101	1.584	0.934	1.501	0.96	0.932	1.15	1.54	1.581	1.102	1.11	1.593	0.966	1.425	0.95	1.045	1.179	1.583	1.066	1.084	1.51	1.729	0.905	0.935	0.927	1.006	1.58	1.084	1.111	1.51	1.727	0.901	0.953	0.891	1.119	1.663	1.088
19:30:00	1.538	1.108	1.109	1.656	0.9	1.372	1.005	1.037	1.085	1.527	1.685	1.109	1.112	1.585	0.938	1.489	0.966	0.936	1.155	1.549	1.579	1.102	1.119	1.604	0.973	1.419	0.957	1.055	1.183	1.608	1.075	1.092	1.505	1.732	0.906	0.939	0.931	1.015	1.579	1.09	1.116	1.534	1.727	0.902	0.958	0.891	1.125	1.674	1.091
19:45:00	1.536	1.109	1.115	1.658	0.901	1.366	1.015	1.048	1.095	1.535	1.682	1.111	1.119	1.588	0.943	1.478	0.973	0.94	1.159	1.552	1.576	1.102	1.127	1.608	0.98	1.412	0.964	1.067	1.191	1.622	1.085	1.098	1.504	1.736	0.908	0.944	0.937	1.024	1.579	1.095	1.119	1.536	1.731	0.903	0.963	0.892	1.133	1.687	1.094
20:00:00	1.534	1.111	1.119	1.661	0.902	1.362	1.026	1.059	1.102	1.543	1.681	1.115	1.126	1.593	0.948	1.47	0.981	0.945	1.162	1.553	1.573	1.102	1.132	1.615	0.987	1.407	0.971	1.079	1.19	1.628	1.093	1.103	1.518	1.738	0.91	0.95	0.943	1.034	1.58	1.098	1.121	1.535	1.732	0.904	0.967	0.893	1.139	1.702	1.096
20:15:00	1.534	1.112	1.122	1.662	0.902	1.358	1.038	1.069	1.109	1.541	1.681	1.119	1.13	1.595	0.953	1.464	0.989	0.951	1.166	1.557	1.571	1.103	1.137	1.619	0.995	1.406	0.979	1.091	1.192	1.608	1.098	1.107	1.52	1.743	0.913	0.955	0.949	1.049	1.583	1.101	1.123	1.528	1.735	0.905	0.972	0.894	1.145	1.717	1.098
20:30:00	1.533	1.113	1.124	1.666	0.903	1.356	1.051	1.08	1.115	1.549	1.683	1.122	1.134	1.597	0.959	1.458	0.998	0.956	1.168	1.557	1.57	1.102	1.139	1.622	1.004	1.402	0.988	1.1	1.193	1.602	1.103	1.11	1.513	1.744	0.915	0.96	0.956	1.058	1.584	1.104	1.124	1.535	1.735	0.905	0.978	0.894	1.151	1.732	1.1
20:45:00	1.533	1.113	1.125	1.669	0.904	1.355	1.064	1.091	1.121	1.551	1.682	1.125	1.136	1.598	0.966	1.454	1.008	0.962	1.171	1.555	1.568	1.102	1.141	1.625	1.013	1.4	0.996	1.11	1.193	1.592	1.105	1.112	1.514	1.748	0.917	0.966	0.963	1.067	1.59	1.104	1.125	1.554	1.74	0.907	0.984	0.895	1.155	1.748	1.101
21:00:00	1.529	1.114	1.125	1.672	0.905	1.351	1.077	1.1	1.126	1.555	1.681	1.127	1.138	1.603	0.972	1.45	1.02	0.969	1.175	1.549	1.568	1.102	1.141	1.629	1.022	1.399	1.006	1.118	1.194	1.586	1.108	1.113	1.525	1.752	0.92	0.972	0.971	1.077	1.593	1.107	1.126	1.579	1.741	0.908	0.991	0.896	1.16	1.764	1.102
21:15:00	1.531	1.114	1.125	1.674	0.906	1.351	1.09	1.109	1.131	1.552	1.683	1.128	1.138	1.606	0.979	1.449	1.031	0.975	1.177	1.54	1.566	1.102	1.142	1.632	1.031	1.397	1.016	1.127	1.194	1.578	1.109	1.115	1.538	1.758	0.923	0.977	0.979	1.085	1.601	1.106	1.126	1.579	1.748	0.909	0.997	0.897	1.163	1.78	1.102
21:30:00	1.531	1.115	1.126	1.678	0.907	1.348	1.101	1.117	1.136	1.549	1.682	1.129	1.138	1.61	0.986	1.446	1.043	0.982	1.179	1.533	1.565	1.101	1.142	1.634	1.041	1.398	1.026	1.136	1.194	1.569	1.11	1.115	1.543	1.761	0.926	0.983	0.988	1.092	1.609	1.107	1.127	1.573	1.752	0.91	1.005	0.898	1.166	1.795	1.102
21:45:00	1.53	1.115	1.127	1.68	0.909	1.349	1.111	1.125	1.14	1.542	1.681	1.129	1.138	1.615	0.994	1.444	1.057	0.99	1.181	1.528	1.563	1.101	1.142	1.637	1.05	1.396	1.037	1.141	1.194	1.567	1.112	1.115	1.545	1.767	0.93	0.989	0.998	1.098	1.618	1.11	1.128	1.571	1.758	0.911	1.012	0.9	1.17	1.81	1.103
22:00:00	1.53	1.116	1.127	1.687	0.91	1.35	1.121	1.129	1.144	1.536	1.681	1.131	1.139	1.617	1.002	1.444	1.068	0.997	1.183	1.524	1.562	1.101	1.142	1.642	1.058	1.395	1.051	1.151	1.194	1.561	1.113	1.117	1.561	1.773	0.933	0.994	1.008	1.104	1.626	1.11	1.128	1.575	1.764	0.913	1.018	0.901	1.172	1.825	1.102
22:15:00	1.531	1.116	1.127	1.69	0.911	1.349	1.131	1.136	1.147	1.53	1.683	1.132	1.139	1.621	1.011	1.442	1.08	1.004	1.186	1.519	1.561	1.101	1.142	1.643	1.066	1.394	1.064	1.153	1.194	1.556	1.114	1.118	1.583	1.779	0.937	1.001	1.02	1.11	1.636	1.111	1.129	1.601	1.77	0.915	1.025	0.902	1.174	1.84	1.103
22:30:00	1.531	1.117	1.128	1.692	0.913	1.348	1.138	1.14	1.15	1.526	1.685	1.136	1.139	1.626	1.02	1.441	1.091	1.009	1.188	1.516	1.561	1.101	1.143	1.647	1.074	1.394	1.078	1.157	1.194	1.549	1.115	1.118	1.595	1.786	0.941	1.007	1.03	1.115	1.646	1.111	1.129	1.614	1.778	0.916	1.032	0.904	1.175	1.853	1.103
22:45:00	1.53	1.117	1.128	1.698	0.914	1.349	1.144	1.145	1.153	1.522	1.686	1.137	1.14	1.633	1.028	1.439	1.1	1.017	1.191	1.509	1.56	1.1	1.143	1.651	1.082	1.394	1.088	1.163	1.194	1.546	1.116	1.119	1.604	1.793	0.946	1.013	1.041	1.12	1.655	1.113	1.13	1.62	1.786	0.918	1.038	0.905	1.177	1.866	1.104
23:00:00	1.531	1.117	1.129	1.704	0.916	1.348	1.15	1.149	1.156	1.519	1.688	1.137	1.14	1.64	1.038	1.439	1.108	1.026	1.192	1.507	1.56	1.1	1.143	1.654	1.088	1.396	1.1	1.167	1.194	1.544	1.116	1.12	1.611	1.802	0.95	1.02	1.053	1.124	1.664	1.113	1.131	1.627	1.796	0.92	1.043	0.907	1.179	1.88	1.105
23:15:00	1.531	1.117	1.129	1.713	0.918	1.35	1.155	1.153	1.159	1.516	1.691	1.138	1.141	1.646	1.047	1.438	1.116	1.033	1.195	1.51	1.558	1.1	1.144	1.659	1.094	1.398	1.11	1.171	1.194	1.544	1.116	1.12	1.62	1.812	0.955	1.026	1.065	1.127	1.674	1.112	1.131	1.635	1.806	0.922	1.049	0.909	1.18	1.893	1.104
23:30:00	1.532	1.117	1.13	1.719	0.92	1.35	1.159	1.157	1.161	1.51	1.694	1.139	1.141	1.653	1.056	1.437	1.123	1.041	1.197	1.502	1.56	1.1	1.144	1.665	1.099	1.4	1.119	1.175	1.194	1.54	1.117	1.121	1.632	1.824	0.96	1.033	1.077	1.13	1.683	1.113	1.131	1.644	1.817	0.924	1.053	0.911	1.181	1.903	1.104
23:45:00	1.534	1.117	1.13	1.725	0.922	1.35	1.163	1.159	1.164	1.516	1.695	1.14	1.142	1.661	1.065	1.437	1.128	1.049	1.198	1.505	1.56	1.1	1.144	1.671	1.103	1.401	1.125	1.178	1.194	1.54	1.117	1.122	1.645	1.835	0.965	1.039	1.088	1.133	1.692	1.113	1.131	1.65	1.825	0.926	1.058	0.913	1.183	1.914	1.104
1 day, 0:00:00	1.535	1.117	1.13	1.734	0.925	1.351	1.167	1.163	1.167	1.51	1.698	1.143	1.142	1.672	1.074	1.436	1.132	1.057	1.198	1.51	1.562	1.101	1.145	1.677	1.106	1.404	1.13	1.181	1.195	1.539	1.118	1.123	1.651	1.846	0.971	1.044	1.098	1.136	1.702	1.116	1.132	1.655	1.837	0.929	1.062	0.915	1.184	1.923	1.104
1 day, 0:15:00	1.537	1.117	1.131	1.744	0.927	1.352	1.171	1.165	1.171	1.511	1.7	1.143	1.142	1.679	1.083	1.437	1.136	1.066	1.198	1.51	1.563	1.101	1.145	1.685	1.109	1.405	1.14	1.184	1.195	1.537	1.118	1.123	1.66	1.856	0.976	1.05	1.106	1.139	1.709	1.115	1.132	1.662	1.847	0.931	1.065	0.918	1.185	1.934	1.104
1 day, 0:30:00	1.539	1.117	1.131	1.755	0.93	1.354	1.174	1.168	1.172	1.509	1.702	1.147	1.143	1.69	1.091	1.436	1.138	1.074	1.2	1.51	1.565	1.102	1.146	1.692	1.111	1.406	1.142	1.186	1.195	1.535	1.119	1.124	1.668	1.868	0.982	1.055	1.114	1.141	1.718	1.117	1.132	1.671	1.859	0.934	1.069	0.921	1.186	1.942	1.104
1 day, 0:45:00	1.539	1.117	1.132	1.764	0.933	1.355	1.177	1.17	1.174	1.509	1.703	1.148	1.143	1.701	1.098	1.437	1.14	1.081	1.201	1.508	1.566	1.102	1.146	1.699	1.113	1.406	1.148	1.188	1.195	1.535	1.118	1.125	1.677	1.878	0.988	1.06	1.121	1.146	1.725	1.117	1.132	1.681	1.869	0.937	1.072	0.924	1.187	1.949	1.103
1 day, 1:00:00	1.543	1.117	1.132	1.776	0.936	1.356	1.18	1.172	1.175	1.509	1.705	1.151	1.144	1.712	1.104	1.437	1.143	1.09	1.203	1.505	1.568	1.104	1.147	1.709	1.116	1.406	1.153	1.19	1.195	1.533	1.119	1.125	1.687	1.889	0.995	1.064	1.126	1.147	1.732	1.117	1.132	1.692	1.878	0.94	1.075	0.927	1.188	1.956	1.102
1 day, 1:15:00	1.545	1.117	1.133	1.786	0.94	1.356	1.182	1.175	1.176	1.507	1.707	1.153	1.144	1.722	1.109	1.438	1.149	1.098	1.204	1.506	1.571	1.106	1.147	1.715	1.117	1.406	1.155	1.192	1.195	1.533	1.119	1.125	1.698	1.901	1.001	1.068	1.131	1.148	1.74	1.117	1.132	1.703	1.888	0.944	1.078	0.93	1.189	1.964	1.101
1 day, 1:30:00	1.547	1.117	1.133	1.799	0.943	1.359	1.185	1.176	1.178	1.507	1.71	1.155	1.144	1.732	1.112	1.439	1.147	1.105	1.204	1.504	1.574	1.107	1.147	1.724	1.119	1.405	1.16	1.194	1.195	1.531	1.118	1.125	1.709	1.91	1.008	1.071	1.135	1.15	1.745	1.117	1.132	1.712	1.897	0.947	1.082	0.934	1.189	1.97	1.1
1 day, 1:45:00	1.551	1.117	1.133	1.812	0.948	1.359	1.187	1.178	1.178	1.508	1.714	1.156	1.145	1.742	1.115	1.44	1.148	1.111	1.204	1.501	1.578	1.109	1.148	1.734	1.122	1.406	1.164	1.195	1.195	1.531	1.119	1.125	1.72	1.92	1.015	1.074	1.138	1.152	1.751	1.117	1.132	1.722	1.905	0.951	1.085	0.937	1.19	1.976	1.1
1 day, 2:00:00	1.552	1.117	1.133	1.824	0.952	1.361	1.189	1.18	1.18	1.505	1.714	1.157	1.145	1.753	1.118	1.441	1.151	1.119	1.205	1.499	1.582	1.111	1.148	1.742	1.123	1.408	1.17	1.197	1.195	1.53	1.119	1.126	1.729	1.929	1.022	1.077	1.141	1.154	1.757	1.117	1.132	1.733	1.912	0.955	1.088	0.941	1.191	1.982	1.099
1 day, 2:15:00	1.557	1.117	1.134	1.836	0.957	1.361	1.191	1.18	1.18	1.503	1.719	1.158	1.145	1.763	1.12	1.443	1.152	1.123	1.206	1.497	1.588	1.112	1.149	1.748	1.125	1.408	1.169	1.198	1.196	1.529	1.119	1.126	1.739	1.935	1.029	1.083	1.143	1.155	1.763	1.118	1.132	1.743	1.919	0.959	1.091	0.945	1.191	1.984	1.099
1 day, 2:30:00	1.56	1.116	1.134	1.847	0.962	1.363	1.193	1.182	1.181	1.503	1.722	1.159	1.146	1.775	1.122	1.446	1.154	1.129	1.206	1.495	1.592	1.113	1.149	1.754	1.127	1.408	1.173	1.199	1.196	1.528	1.12	1.126	1.747	1.942	1.037	1.084	1.146	1.156	1.767	1.119	1.132	1.753	1.924	0.963	1.094	0.95	1.192	1.989	1.098
1 day, 2:45:00	1.561	1.116	1.134	1.86	0.967	1.363	1.195	1.184	1.182	1.502	1.726	1.159	1.146	1.783	1.124	1.447	1.156	1.133	1.206	1.494	1.597	1.115	1.149	1.759	1.128	1.411	1.175	1.2	1.196	1.528	1.12	1.126	1.755	1.948	1.045	1.089	1.148	1.157	1.771	1.119	1.131	1.762	1.928	0.968	1.097	0.954	1.192	1.993	1.098
1 day, 3:00:00	1.566	1.116	1.134	1.87	0.973	1.366	1.196	1.185	1.183	1.502	1.73	1.16	1.146	1.792	1.125	1.449	1.157	1.138	1.206	1.495	1.602	1.116	1.149	1.765	1.13	1.411	1.178	1.201	1.196	1.529	1.12	1.126	1.761	1.952	1.052	1.091	1.15	1.158	1.777	1.119	1.131	1.77	1.932	0.972	1.099	0.959	1.193	1.996	1.097
1 day, 3:15:00	1.569	1.116	1.134	1.882	0.979	1.367	1.198	1.186	1.184	1.501	1.734	1.161	1.147	1.801	1.125	1.451	1.159	1.144	1.206	1.494	1.608	1.118	1.15	1.767	1.131	1.413	1.18	1.201	1.196	1.529	1.12	1.126	1.767	1.956	1.06	1.093	1.151	1.16	1.781	1.118	1.131	1.777	1.935	0.977	1.101	0.964	1.193	1.999	1.097
1 day, 3:30:00	1.573	1.116	1.135	1.89	0.986	1.369	1.199	1.187	1.185	1.501	1.738	1.162	1.147	1.807	1.125	1.453	1.161	1.148	1.205	1.494	1.614	1.119	1.15	1.771	1.133	1.414	1.182	1.202	1.195	1.529	1.121	1.126	1.772	1.959	1.067	1.096	1.153	1.16	1.784	1.118	1.131	1.782	1.935	0.982	1.104	0.969	1.193	2.003	1.096
1 day, 3:45:00	1.577	1.115	1.135	1.899	0.993	1.369	1.2	1.188	1.186	1.501	1.741	1.163	1.148	1.811	1.124	1.454	1.162	1.154	1.204	1.495	1.62	1.122	1.15	1.772	1.134	1.415	1.184	1.203	1.196	1.53	1.12	1.126	1.776	1.961	1.074	1.1	1.155	1.161	1.789	1.119	1.131	1.788	1.937	0.987	1.106	0.974	1.193	2.006	1.096
1 day, 4:00:00	1.582	1.115	1.135	1.905	1	1.371	1.202	1.19	1.187	1.5	1.745	1.163	1.148	1.819	1.124	1.457	1.163	1.157	1.204	1.493	1.625	1.124	1.15	1.774	1.136	1.417	1.186	1.203	1.196	1.531	1.121	1.126	1.78	1.962	1.079	1.102	1.157	1.162	1.792	1.119	1.131	1.791	1.937	0.993	1.108	0.98	1.194	2.007	1.096
1 day, 4:15:00	1.585	1.115	1.135	1.91	1.008	1.372	1.202	1.192	1.188	1.5	1.748	1.163	1.148	1.823	1.123	1.459	1.165	1.157	1.204	1.496	1.631	1.126	1.15	1.774	1.137	1.419	1.188	1.203	1.197	1.533	1.121	1.125	1.782	1.962	1.085	1.105	1.158	1.163	1.794	1.119	1.13	1.795	1.936	0.998	1.109	0.985	1.194	2.011	1.095
1 day, 4:30:00	1.589	1.115	1.135	1.915	1.016	1.374	1.203	1.193	1.188	1.501	1.751	1.163	1.148	1.827	1.121	1.458	1.166	1.16	1.203	1.497	1.639	1.127	1.15	1.775	1.139	1.42	1.188	1.204	1.197	1.534	1.122	1.125	1.783	1.962	1.089	1.107	1.16	1.164	1.799	1.119	1.13	1.796	1.935	1.004	1.111	0.991	1.194	2.013	1.095
1 day, 4:45:00	1.592	1.115	1.136	1.919	1.025	1.375	1.204	1.195	1.189	1.502	1.755	1.164	1.148	1.83	1.12	1.459	1.167	1.164	1.202	1.499	1.645	1.128	1.15	1.775	1.14	1.422	1.19	1.204	1.198	1.537	1.122	1.125	1.785	1.96	1.094	1.109	1.161	1.165	1.802	1.118	1.129	1.798	1.934	1.01	1.113	0.997	1.194	2.015	1.095
1 day, 5:00:00	1.597	1.114	1.136	1.923	1.034	1.377	1.205	1.195	1.189	1.501	1.759	1.164	1.149	1.831	1.118	1.461	1.169	1.168	1.202	1.501	1.651	1.129	1.15	1.774	1.141	1.422	1.19	1.205	1.198	1.539	1.121	1.125	1.785	1.959	1.098	1.111	1.162	1.166	1.805	1.118	1.129	1.799	1.932	1.016	1.114	1.003	1.194	2.017	1.094
1 day, 5:15:00	1.599	1.114	1.136	1.927	1.043	1.378	1.206	1.196	1.19	1.502	1.763	1.164	1.149	1.831	1.116	1.462	1.17	1.171	1.202	1.501	1.658	1.13	1.15	1.773	1.142	1.424	1.192	1.205	1.199	1.542	1.121	1.125	1.786	1.957	1.103	1.113	1.163	1.167	1.809	1.118	1.128	1.799	1.93	1.022	1.116	1.009	1.194	2.019	1.094
1 day, 5:30:00	1.603	1.114	1.136	1.929	1.053	1.38	1.206	1.196	1.19	1.504	1.765	1.164	1.149	1.831	1.115	1.464	1.171	1.174	1.201	1.504	1.664	1.131	1.15	1.772	1.143	1.425	1.193	1.205	1.2	1.543	1.122	1.124	1.786	1.955	1.109	1.114	1.164	1.167	1.812	1.119	1.128	1.799	1.928	1.029	1.118	1.015	1.194	2.021	1.094
1 day, 5:45:00	1.607	1.114	1.136	1.93	1.063	1.383	1.206	1.198	1.191	1.504	1.768	1.164	1.149	1.831	1.114	1.465	1.172	1.178	1.2	1.507	1.671	1.134	1.15	1.77	1.144	1.427	1.194	1.205	1.201	1.547	1.122	1.124	1.786	1.953	1.114	1.115	1.165	1.168	1.815	1.119	1.128	1.799	1.926	1.035	1.119	1.021	1.194	2.021	1.093
1 day, 6:00:00	1.609	1.114	1.135	1.93	1.073	1.383	1.207	1.198	1.191	1.505	1.77	1.164	1.149	1.83	1.113	1.467	1.174	1.18	1.2	1.509	1.677	1.135	1.15	1.768	1.145	1.429	1.196	1.206	1.202	1.55	1.124	1.124	1.786	1.95	1.118	1.117	1.166	1.169	1.818	1.119	1.127	1.8	1.924	1.041	1.12	1.028	1.194	2.025	1.093
1 day, 6:15:00	1.613	1.114	1.135	1.931	1.083	1.384	1.207	1.199	1.191	1.507	1.772	1.164	1.149	1.829	1.112	1.469	1.175	1.183	1.199	1.512	1.682	1.136	1.15	1.767	1.146	1.43	1.196	1.206	1.204	1.552	1.124	1.123	1.786	1.948	1.122	1.118	1.167	1.17	1.821	1.119	1.127	1.799	1.922	1.047	1.121	1.035	1.194	2.025	1.093
1 day, 6:30:00	1.616	1.114	1.135	1.931	1.093	1.385	1.207	1.2	1.192	1.509	1.775	1.164	1.149	1.828	1.11	1.47	1.176	1.185	1.199	1.515	1.688	1.137	1.151	1.766	1.146	1.432	1.198	1.206	1.206	1.555	1.124	1.123	1.787	1.946	1.125	1.119	1.168	1.171	1.825	1.12	1.126	1.799	1.919	1.054	1.123	1.042	1.194	2.027	1.094
1 day, 6:45:00	1.619	1.114	1.136	1.931	1.103	1.387	1.207	1.2	1.192	1.511	1.778	1.165	1.148	1.825	1.109	1.472	1.176	1.186	1.198	1.518	1.694	1.138	1.15	1.764	1.147	1.434	1.199	1.206	1.208	1.559	1.124	1.123	1.785	1.943	1.128	1.12	1.17	1.171	1.826	1.12	1.125	1.798	1.917	1.06	1.125	1.048	1.194	2.027	1.093
1 day, 7:00:00	1.62	1.114	1.135	1.931	1.113	1.389	1.208	1.201	1.192	1.513	1.78	1.164	1.148	1.823	1.107	1.473	1.177	1.186	1.198	1.522	1.7	1.139	1.149	1.763	1.147	1.436	1.201	1.206	1.21	1.563	1.125	1.122	1.785	1.941	1.129	1.121	1.173	1.171	1.829	1.12	1.125	1.799	1.916	1.065	1.126	1.055	1.193	2.028	1.093
1 day, 7:15:00	1.623	1.114	1.135	1.931	1.123	1.39	1.208	1.202	1.192	1.516	1.781	1.164	1.148	1.822	1.105	1.476	1.179	1.187	1.197	1.525	1.704	1.14	1.149	1.761	1.148	1.438	1.205	1.206	1.212	1.566	1.125	1.122	1.785	1.939	1.131	1.122	1.174	1.172	1.831	1.12	1.124	1.798	1.913	1.071	1.127	1.062	1.193	2.029	1.093
1 day, 7:30:00	1.626	1.114	1.135	1.932	1.133	1.392	1.208	1.202	1.192	1.518	1.783	1.164	1.148	1.821	1.105	1.478	1.179	1.188	1.197	1.529	1.71	1.14	1.149	1.761	1.149	1.439	1.207	1.206	1.214	1.569	1.125	1.121	1.785	1.937	1.133	1.123	1.176	1.172	1.836	1.121	1.124	1.798	1.911	1.076	1.128	1.069	1.193	2.03	1.094
1 day, 7:45:00	1.627	1.113	1.135	1.931	1.141	1.394	1.208	1.202	1.192	1.52	1.784	1.164	1.148	1.819	1.103	1.479	1.18	1.19	1.196	1.531	1.714	1.141	1.149	1.76	1.149	1.441	1.21	1.206	1.216	1.574	1.125	1.121	1.784	1.935	1.136	1.124	1.176	1.173	1.838	1.12	1.123	1.798	1.909	1.08	1.129	1.075	1.192	2.03	1.094
1 day, 8:00:00	1.629	1.113	1.135	1.932	1.147	1.395	1.208	1.202	1.192	1.522	1.785	1.164	1.148	1.817	1.102	1.482	1.181	1.19	1.196	1.535	1.718	1.142	1.148	1.759	1.15	1.443	1.215	1.206	1.217	1.577	1.125	1.12	1.785	1.934	1.137	1.125	1.177	1.173	1.839	1.121	1.123	1.799	1.907	1.085	1.13	1.081	1.192	2.029	1.095
1 day, 8:15:00	1.63	1.113	1.135	1.933	1.152	1.397	1.208	1.202	1.192	1.526	1.785	1.164	1.148	1.816	1.101	1.483	1.182	1.19	1.196	1.539	1.723	1.143	1.148	1.759	1.15	1.446	1.218	1.206	1.22	1.581	1.125	1.12	1.785	1.932	1.137	1.126	1.178	1.173	1.841	1.12	1.122	1.798	1.906	1.089	1.131	1.086	1.192	2.03	1.095
1 day, 8:30:00	1.631	1.113	1.135	1.932	1.157	1.398	1.208	1.202	1.192	1.527	1.785	1.164	1.147	1.815	1.1	1.485	1.183	1.189	1.195	1.543	1.726	1.143	1.148	1.758	1.151	1.447	1.22	1.205	1.221	1.584	1.124	1.119	1.785	1.93	1.136	1.126	1.179	1.174	1.843	1.12	1.122	1.799	1.904	1.093	1.133	1.09	1.192	2.028	1.095
1 day, 8:45:00	1.631	1.114	1.135	1.933	1.16	1.399	1.207	1.202	1.192	1.531	1.785	1.164	1.147	1.815	1.1	1.487	1.184	1.189	1.195	1.547	1.73	1.144	1.148	1.758	1.151	1.449	1.222	1.205	1.223	1.588	1.124	1.119	1.785	1.929	1.136	1.127	1.18	1.174	1.845	1.12	1.122	1.8	1.902	1.098	1.133	1.095	1.192	2.029	1.096
1 day, 9:00:00	1.632	1.113	1.134	1.932	1.164	1.401	1.207	1.201	1.193	1.534	1.786	1.164	1.147	1.815	1.099	1.489	1.184	1.188	1.194	1.552	1.734	1.144	1.147	1.758	1.151	1.452	1.224	1.205	1.224	1.591	1.124	1.119	1.785	1.928	1.136	1.128	1.18	1.174	1.847	1.121	1.121	1.8	1.901	1.102	1.134	1.098	1.191	2.028	1.096
1 day, 9:15:00	1.632	1.113	1.134	1.933	1.167	1.402	1.207	1.201	1.192	1.534	1.785	1.164	1.147	1.814	1.098	1.491	1.186	1.188	1.194	1.556	1.737	1.144	1.147	1.758	1.151	1.454	1.225	1.205	1.226	1.595	1.124	1.119	1.785	1.926	1.136	1.129	1.18	1.174	1.848	1.12	1.121	1.802	1.899	1.107	1.135	1.101	1.191	2.027	1.096
1 day, 9:30:00	1.631	1.113	1.134	1.931	1.17	1.403	1.207	1.2	1.192	1.537	1.784	1.163	1.146	1.814	1.097	1.492	1.186	1.187	1.193	1.559	1.741	1.144	1.147	1.757	1.152	1.456	1.226	1.204	1.229	1.599	1.124	1.118	1.786	1.925	1.137	1.129	1.181	1.174	1.848	1.12	1.12	1.803	1.898	1.112	1.136	1.104	1.19	2.026	1.097
1 day, 9:45:00	1.632	1.113	1.134	1.933	1.172	1.405	1.206	1.2	1.192	1.54	1.783	1.163	1.146	1.815	1.097	1.494	1.186	1.187	1.193	1.564	1.743	1.144	1.146	1.757	1.152	1.458	1.227	1.204	1.23	1.601	1.124	1.117	1.786	1.923	1.138	1.13	1.181	1.174	1.852	1.12	1.12	1.804	1.897	1.116	1.137	1.107	1.19	2.024	1.096
1 day, 10:00:00	1.631	1.113	1.134	1.932	1.175	1.406	1.206	1.199	1.192	1.542	1.781	1.163	1.145	1.815	1.096	1.496	1.187	1.186	1.192	1.568	1.744	1.144	1.146	1.757	1.152	1.46	1.228	1.204	1.232	1.605	1.124	1.117	1.786	1.923	1.139	1.131	1.182	1.174	1.852	1.12	1.119	1.806	1.897	1.12	1.137	1.109	1.189	2.024	1.095
1 day, 10:15:00	1.631	1.113	1.134	1.93	1.177	1.408	1.206	1.198	1.192	1.544	1.78	1.163	1.145	1.817	1.096	1.498	1.187	1.186	1.192	1.571	1.748	1.144	1.146	1.758	1.153	1.462	1.228	1.204	1.234	1.607	1.124	1.117	1.786	1.922	1.138	1.131	1.182	1.175	1.854	1.119	1.119	1.807	1.896	1.123	1.138	1.112	1.189	2.022	1.097
1 day, 10:30:00	1.63	1.113	1.133	1.932	1.179	1.41	1.206	1.198	1.192	1.546	1.778	1.162	1.145	1.818	1.095	1.5	1.188	1.186	1.192	1.575	1.749	1.144	1.145	1.758	1.153	1.465	1.228	1.204	1.236	1.61	1.124	1.116	1.788	1.921	1.138	1.132	1.183	1.175	1.853	1.119	1.119	1.81	1.895	1.127	1.139	1.114	1.189	2.021	1.096
1 day, 10:45:00	1.627	1.113	1.133	1.93	1.18	1.411	1.205	1.198	1.192	1.548	1.776	1.162	1.145	1.818	1.095	1.503	1.189	1.187	1.192	1.577	1.75	1.143	1.145	1.759	1.153	1.466	1.229	1.203	1.237	1.611	1.123	1.116	1.788	1.92	1.137	1.132	1.183	1.175	1.856	1.119	1.118	1.812	1.895	1.129	1.139	1.116	1.188	2.019	1.095
1 day, 11:00:00	1.627	1.113	1.133	1.931	1.181	1.413	1.205	1.197	1.192	1.551	1.775	1.162	1.144	1.82	1.094	1.504	1.189	1.189	1.191	1.58	1.752	1.143	1.144	1.758	1.153	1.469	1.229	1.203	1.238	1.614	1.123	1.115	1.788	1.919	1.137	1.133	1.184	1.175	1.856	1.119	1.118	1.814	1.893	1.131	1.14	1.118	1.188	2.017	1.095
1 day, 11:15:00	1.626	1.113	1.133	1.931	1.182	1.414	1.205	1.196	1.192	1.554	1.773	1.162	1.144	1.821	1.094	1.507	1.19	1.19	1.191	1.583	1.754	1.143	1.144	1.759	1.153	1.47	1.229	1.203	1.238	1.615	1.123	1.115	1.789	1.918	1.136	1.133	1.184	1.175	1.858	1.118	1.117	1.816	1.893	1.132	1.14	1.119	1.188	2.015	1.096
1 day, 11:30:00	1.624	1.114	1.133	1.931	1.182	1.415	1.204	1.196	1.192	1.556	1.772	1.162	1.143	1.822	1.093	1.508	1.19	1.191	1.19	1.585	1.755	1.143	1.144	1.759	1.154	1.472	1.229	1.202	1.238	1.618	1.123	1.115	1.789	1.917	1.137	1.134	1.184	1.175	1.859	1.118	1.117	1.819	1.893	1.134	1.141	1.121	1.187	2.014	1.095
1 day, 11:45:00	1.623	1.113	1.133	1.931	1.181	1.418	1.204	1.196	1.192	1.559	1.77	1.162	1.143	1.825	1.093	1.511	1.19	1.192	1.19	1.588	1.755	1.143	1.143	1.76	1.154	1.475	1.229	1.202	1.238	1.62	1.123	1.114	1.79	1.917	1.138	1.134	1.185	1.175	1.857	1.117	1.117	1.821	1.892	1.135	1.142	1.122	1.186	2.011	1.095
1 day, 12:00:00	1.621	1.114	1.133	1.933	1.181	1.419	1.204	1.195	1.192	1.561	1.768	1.161	1.143	1.825	1.093	1.513	1.191	1.194	1.19	1.589	1.756	1.143	1.143	1.761	1.154	1.476	1.229	1.202	1.238	1.622	1.122	1.114	1.79	1.917	1.138	1.134	1.185	1.175	1.858	1.117	1.117	1.822	1.893	1.136	1.142	1.123	1.186	2.009	1.095
1 day, 12:15:00	1.621	1.113	1.132	1.932	1.18	1.42	1.204	1.194	1.193	1.563	1.766	1.161	1.144	1.827	1.092	1.514	1.192	1.194	1.189	1.591	1.758	1.143	1.142	1.762	1.154	1.477	1.229	1.202	1.238	1.624	1.122	1.113	1.791	1.915	1.137	1.135	1.185	1.175	1.859	1.117	1.116	1.824	1.892	1.137	1.143	1.124	1.185	2.008	1.094
1 day, 12:30:00	1.618	1.114	1.132	1.932	1.179	1.421	1.203	1.194	1.193	1.564	1.764	1.16	1.143	1.828	1.092	1.517	1.192	1.195	1.189	1.593	1.759	1.143	1.142	1.762	1.154	1.478	1.229	1.201	1.238	1.624	1.121	1.113	1.793	1.915	1.137	1.135	1.186	1.175	1.862	1.116	1.116	1.826	1.892	1.137	1.143	1.125	1.184	2.005	1.094
1 day, 12:45:00	1.615	1.114	1.132	1.933	1.178	1.423	1.203	1.193	1.193	1.566	1.762	1.16	1.144	1.83	1.092	1.519	1.192	1.196	1.188	1.594	1.759	1.142	1.142	1.764	1.154	1.48	1.229	1.201	1.238	1.625	1.121	1.113	1.793	1.914	1.136	1.135	1.186	1.175	1.861	1.115	1.115	1.829	1.891	1.138	1.144	1.125	1.184	2.003	1.093
1 day, 13:00:00	1.614	1.114	1.132	1.933	1.177	1.425	1.202	1.193	1.194	1.57	1.761	1.159	1.145	1.832	1.092	1.521	1.193	1.197	1.188	1.598	1.759	1.142	1.141	1.764	1.154	1.482	1.229	1.2	1.238	1.627	1.121	1.112	1.794	1.914	1.136	1.136	1.186	1.175	1.862	1.116	1.116	1.831	1.892	1.139	1.144	1.126	1.184	2.001	1.092
1 day, 13:15:00	1.615	1.114	1.131	1.934	1.176	1.426	1.202	1.193	1.194	1.568	1.759	1.159	1.145	1.835	1.092	1.523	1.193	1.198	1.187	1.598	1.759	1.142	1.141	1.765	1.154	1.482	1.23	1.2	1.238	1.626	1.12	1.112	1.794	1.913	1.135	1.136	1.187	1.175	1.861	1.115	1.116	1.833	1.892	1.139	1.145	1.127	1.183	2	1.093
1 day, 13:30:00	1.611	1.114	1.131	1.935	1.175	1.428	1.201	1.192	1.194	1.57	1.757	1.158	1.144	1.837	1.091	1.525	1.193	1.199	1.187	1.597	1.759	1.142	1.14	1.766	1.155	1.484	1.229	1.199	1.238	1.629	1.12	1.111	1.795	1.913	1.135	1.136	1.187	1.175	1.86	1.115	1.116	1.836	1.891	1.14	1.145	1.127	1.183	1.996	1.091
1 day, 13:45:00	1.611	1.114	1.131	1.935	1.174	1.429	1.201	1.192	1.194	1.571	1.754	1.158	1.144	1.839	1.091	1.528	1.194	1.2	1.186	1.599	1.759	1.142	1.14	1.767	1.154	1.486	1.229	1.199	1.238	1.629	1.119	1.112	1.796	1.912	1.135	1.137	1.187	1.175	1.858	1.114	1.116	1.838	1.891	1.14	1.145	1.127	1.183	1.994	1.092
1 day, 14:00:00	1.61	1.114	1.131	1.935	1.173	1.431	1.201	1.192	1.193	1.573	1.754	1.157	1.144	1.842	1.091	1.53	1.194	1.2	1.186	1.599	1.76	1.142	1.14	1.768	1.155	1.487	1.23	1.199	1.238	1.631	1.119	1.111	1.797	1.912	1.136	1.137	1.187	1.175	1.86	1.114	1.116	1.84	1.891	1.141	1.145	1.128	1.183	1.992	1.091
1 day, 14:15:00	1.608	1.114	1.131	1.937	1.172	1.433	1.201	1.191	1.192	1.574	1.751	1.157	1.144	1.844	1.091	1.532	1.194	1.201	1.186	1.6	1.759	1.141	1.139	1.769	1.155	1.489	1.229	1.198	1.238	1.632	1.119	1.111	1.797	1.913	1.136	1.137	1.188	1.175	1.86	1.113	1.117	1.842	1.892	1.141	1.145	1.128	1.183	1.989	1.092
1 day, 14:30:00	1.605	1.114	1.13	1.937	1.171	1.434	1.201	1.191	1.192	1.575	1.75	1.156	1.143	1.846	1.091	1.535	1.194	1.202	1.185	1.601	1.759	1.141	1.138	1.77	1.155	1.49	1.229	1.198	1.238	1.632	1.118	1.111	1.799	1.912	1.136	1.137	1.188	1.175	1.859	1.113	1.117	1.845	1.891	1.141	1.146	1.129	1.183	1.988	1.091
1 day, 14:45:00	1.605	1.114	1.13	1.939	1.171	1.436	1.2	1.19	1.191	1.575	1.749	1.155	1.143	1.847	1.091	1.536	1.194	1.202	1.185	1.6	1.76	1.141	1.138	1.771	1.155	1.492	1.229	1.198	1.237	1.631	1.118	1.11	1.8	1.912	1.137	1.137	1.188	1.175	1.859	1.112	1.117	1.846	1.892	1.142	1.146	1.129	1.182	1.987	1.091
1 day, 15:00:00	1.603	1.114	1.13	1.938	1.169	1.438	1.2	1.19	1.19	1.573	1.748	1.155	1.143	1.85	1.091	1.539	1.194	1.203	1.184	1.599	1.759	1.141	1.137	1.772	1.155	1.494	1.229	1.197	1.237	1.632	1.118	1.11	1.801	1.912	1.136	1.137	1.188	1.175	1.86	1.112	1.118	1.848	1.892	1.142	1.147	1.129	1.182	1.983	1.09
1 day, 15:15:00	1.601	1.114	1.13	1.94	1.169	1.439	1.199	1.19	1.189	1.575	1.745	1.154	1.143	1.853	1.091	1.541	1.194	1.204	1.184	1.6	1.759	1.141	1.137	1.774	1.155	1.497	1.229	1.197	1.237	1.631	1.117	1.111	1.803	1.912	1.136	1.138	1.188	1.175	1.858	1.111	1.119	1.851	1.892	1.142	1.148	1.129	1.182	1.981	1.09
1 day, 15:30:00	1.6	1.114	1.129	1.939	1.168	1.441	1.199	1.189	1.188	1.574	1.744	1.153	1.143	1.855	1.091	1.543	1.194	1.204	1.183	1.599	1.758	1.14	1.136	1.775	1.155	1.498	1.229	1.197	1.237	1.631	1.117	1.111	1.803	1.912	1.136	1.138	1.188	1.175	1.856	1.111	1.119	1.852	1.892	1.142	1.149	1.129	1.182	1.978	1.089
1 day, 15:45:00	1.599	1.114	1.129	1.942	1.167	1.443	1.199	1.189	1.187	1.573	1.744	1.153	1.143	1.858	1.091	1.546	1.195	1.204	1.183	1.599	1.758	1.14	1.136	1.776	1.155	1.498	1.229	1.196	1.237	1.631	1.116	1.111	1.805	1.912	1.136	1.138	1.188	1.175	1.857	1.11	1.12	1.855	1.893	1.143	1.15	1.129	1.181	1.977	1.089
1 day, 16:00:00	1.598	1.114	1.129	1.941	1.166	1.444	1.198	1.188	1.186	1.574	1.742	1.152	1.142	1.861	1.091	1.548	1.195	1.204	1.182	1.598	1.758	1.14	1.135	1.777	1.155	1.5	1.229	1.196	1.237	1.629	1.115	1.111	1.806	1.912	1.135	1.138	1.188	1.175	1.854	1.109	1.12	1.857	1.894	1.143	1.15	1.129	1.181	1.976	1.089
1 day, 16:15:00	1.595	1.114	1.129	1.943	1.166	1.446	1.198	1.188	1.186	1.573	1.742	1.151	1.142	1.864	1.091	1.55	1.194	1.204	1.181	1.596	1.758	1.14	1.135	1.778	1.155	1.502	1.228	1.196	1.237	1.63	1.115	1.112	1.807	1.912	1.135	1.138	1.189	1.175	1.854	1.109	1.121	1.859	1.893	1.143	1.151	1.129	1.18	1.972	1.089
1 day, 16:30:00	1.593	1.115	1.129	1.943	1.165	1.447	1.198	1.188	1.185	1.571	1.74	1.15	1.141	1.865	1.091	1.552	1.195	1.204	1.181	1.595	1.758	1.14	1.135	1.78	1.155	1.505	1.229	1.196	1.236	1.629	1.115	1.112	1.809	1.913	1.135	1.138	1.189	1.175	1.854	1.109	1.123	1.861	1.894	1.143	1.152	1.129	1.18	1.971	1.088
1 day, 16:45:00	1.594	1.114	1.128	1.944	1.164	1.45	1.198	1.188	1.184	1.57	1.74	1.149	1.141	1.869	1.091	1.555	1.194	1.204	1.18	1.595	1.758	1.14	1.134	1.781	1.155	1.507	1.228	1.195	1.236	1.627	1.114	1.113	1.809	1.912	1.134	1.139	1.189	1.174	1.854	1.108	1.123	1.863	1.895	1.143	1.152	1.129	1.18	1.968	1.087
1 day, 17:00:00	1.593	1.115	1.128	1.946	1.164	1.451	1.197	1.187	1.183	1.568	1.738	1.148	1.14	1.869	1.09	1.557	1.194	1.204	1.18	1.592	1.758	1.14	1.134	1.783	1.155	1.509	1.228	1.195	1.236	1.626	1.114	1.114	1.81	1.913	1.134	1.139	1.189	1.174	1.853	1.107	1.125	1.864	1.895	1.143	1.153	1.128	1.179	1.968	1.086
1 day, 17:15:00	1.59	1.115	1.128	1.946	1.163	1.452	1.197	1.186	1.182	1.567	1.739	1.147	1.139	1.874	1.09	1.559	1.194	1.203	1.179	1.591	1.758	1.139	1.133	1.784	1.155	1.511	1.228	1.194	1.236	1.625	1.113	1.114	1.812	1.913	1.133	1.139	1.189	1.174	1.851	1.107	1.125	1.867	1.895	1.143	1.153	1.128	1.179	1.965	1.086
1 day, 17:30:00	1.59	1.115	1.128	1.947	1.163	1.454	1.197	1.186	1.182	1.566	1.739	1.146	1.139	1.876	1.091	1.562	1.194	1.201	1.179	1.589	1.758	1.139	1.133	1.786	1.155	1.514	1.229	1.194	1.236	1.623	1.113	1.115	1.813	1.913	1.133	1.139	1.189	1.174	1.85	1.106	1.127	1.868	1.895	1.143	1.152	1.128	1.178	1.965	1.085
1 day, 17:45:00	1.588	1.115	1.127	1.947	1.162	1.455	1.196	1.186	1.181	1.566	1.737	1.145	1.137	1.878	1.091	1.564	1.194	1.2	1.178	1.589	1.759	1.139	1.132	1.788	1.155	1.516	1.228	1.194	1.236	1.621	1.112	1.116	1.814	1.913	1.133	1.139	1.189	1.174	1.85	1.105	1.128	1.87	1.896	1.144	1.151	1.128	1.178	1.963	1.085
1 day, 18:00:00	1.587	1.114	1.127	1.948	1.161	1.457	1.196	1.186	1.18	1.566	1.737	1.144	1.137	1.881	1.091	1.567	1.194	1.199	1.177	1.588	1.758	1.139	1.132	1.789	1.155	1.518	1.228	1.194	1.236	1.62	1.112	1.117	1.815	1.914	1.133	1.139	1.189	1.173	1.848	1.105	1.129	1.871	1.897	1.143	1.151	1.128	1.177	1.961	1.084
1 day, 18:15:00	1.587	1.115	1.127	1.95	1.161	1.459	1.195	1.185	1.18	1.562	1.736	1.143	1.136	1.882	1.091	1.57	1.194	1.197	1.177	1.584	1.758	1.139	1.131	1.79	1.155	1.52	1.228	1.194	1.235	1.62	1.111	1.118	1.816	1.913	1.133	1.14	1.189	1.173	1.846	1.104	1.129	1.873	1.898	1.144	1.151	1.127	1.176	1.959	1.084
1 day, 18:30:00	1.585	1.115	1.127	1.949	1.161	1.461	1.195	1.185	1.179	1.562	1.736	1.142	1.136	1.886	1.091	1.573	1.193	1.196	1.176	1.584	1.758	1.139	1.131	1.792	1.155	1.523	1.228	1.193	1.235	1.618	1.11	1.119	1.818	1.915	1.133	1.14	1.189	1.172	1.844	1.103	1.13	1.875	1.898	1.144	1.15	1.127	1.176	1.958	1.083
1 day, 18:45:00	1.584	1.114	1.126	1.951	1.16	1.462	1.195	1.184	1.179	1.561	1.736	1.141	1.135	1.888	1.091	1.576	1.193	1.194	1.176	1.583	1.758	1.139	1.131	1.792	1.155	1.524	1.228	1.193	1.235	1.618	1.11	1.121	1.819	1.914	1.132	1.14	1.189	1.172	1.843	1.103	1.132	1.877	1.899	1.144	1.15	1.127	1.175	1.958	1.083
1 day, 19:00:00	1.585	1.115	1.126	1.953	1.16	1.464	1.195	1.184	1.178	1.56	1.736	1.14	1.135	1.89	1.091	1.579	1.193	1.193	1.175	1.582	1.758	1.138	1.13	1.794	1.155	1.527	1.228	1.193	1.235	1.615	1.109	1.122	1.82	1.914	1.132	1.14	1.189	1.172	1.84	1.102	1.132	1.877	1.899	1.144	1.15	1.127	1.175	1.954	1.081
1 day, 19:15:00	1.584	1.115	1.126	1.953	1.159	1.465	1.194	1.183	1.178	1.557	1.736	1.139	1.134	1.891	1.091	1.581	1.193	1.192	1.174	1.579	1.758	1.138	1.13	1.795	1.155	1.528	1.228	1.193	1.234	1.613	1.109	1.124	1.821	1.915	1.132	1.141	1.189	1.171	1.837	1.102	1.133	1.879	1.901	1.144	1.149	1.126	1.174	1.954	1.082
1 day, 19:30:00	1.581	1.115	1.126	1.952	1.159	1.467	1.194	1.183	1.177	1.557	1.736	1.138	1.134	1.892	1.091	1.584	1.192	1.19	1.174	1.578	1.758	1.138	1.129	1.796	1.155	1.53	1.227	1.193	1.234	1.613	1.108	1.125	1.823	1.916	1.132	1.141	1.189	1.17	1.836	1.101	1.133	1.879	1.901	1.144	1.149	1.126	1.174	1.954	1.081
1 day, 19:45:00	1.583	1.115	1.125	1.953	1.158	1.468	1.194	1.183	1.176	1.555	1.736	1.137	1.133	1.894	1.091	1.586	1.192	1.189	1.173	1.576	1.758	1.138	1.129	1.798	1.155	1.532	1.227	1.193	1.234	1.611	1.108	1.127	1.823	1.916	1.132	1.141	1.189	1.17	1.834	1.101	1.134	1.88	1.901	1.143	1.149	1.126	1.173	1.951	1.081
1 day, 20:00:00	1.581	1.115	1.125	1.956	1.158	1.47	1.193	1.182	1.176	1.552	1.735	1.136	1.133	1.896	1.091	1.589	1.192	1.188	1.173	1.573	1.758	1.138	1.128	1.799	1.154	1.534	1.227	1.193	1.234	1.609	1.107	1.127	1.825	1.915	1.132	1.142	1.189	1.169	1.831	1.1	1.134	1.881	1.902	1.143	1.148	1.126	1.172	1.951	1.079
1 day, 20:15:00	1.581	1.115	1.125	1.956	1.158	1.472	1.193	1.182	1.176	1.553	1.736	1.135	1.132	1.898	1.091	1.591	1.192	1.187	1.172	1.575	1.757	1.138	1.128	1.801	1.154	1.536	1.226	1.192	1.234	1.608	1.106	1.128	1.825	1.916	1.132	1.142	1.189	1.169	1.829	1.099	1.134	1.882	1.902	1.143	1.148	1.125	1.172	1.95	1.08
1 day, 20:30:00	1.58	1.115	1.125	1.956	1.158	1.474	1.193	1.181	1.175	1.551	1.736	1.135	1.132	1.9	1.091	1.594	1.192	1.186	1.171	1.572	1.758	1.137	1.128	1.802	1.154	1.537	1.226	1.192	1.233	1.608	1.105	1.129	1.828	1.917	1.131	1.142	1.188	1.168	1.827	1.098	1.134	1.883	1.903	1.143	1.148	1.125	1.171	1.948	1.079
[truncated: 8 more columns]

## Sheet: M_pop7
Time	B2	B3	B4	B5	B6	B7	B8	B9	B10	B11	C2	C3	C4	C5	C6	C7	C8	C9	C10	C11	D2	D3	D4	D5	D6	D7	D8	D9	D10	D11	E2	E3	E4	E5	E6	E7	E8	E9	E10	F2	F3	F4	F5	F6	F7	F8	F9	F10	G2
00:00:00	0.851	0.87	0.861	0.869	0.873	0.851	0.868	0.863	0.857	0.868	0.842	0.858	0.859	0.862	0.857	0.848	0.862	0.866	0.854	0.871	0.848	0.864	0.854	0.861	0.862	0.838	0.86	0.861	0.865	0.882	0.839	0.867	0.862	0.858	0.852	0.835	0.852	0.857	0.862	0.84	0.862	0.857	0.862	0.86	0.847	0.852	0.86	0.864	0.861
00:15:00	0.877	0.896	0.886	0.895	0.899	0.876	0.89	0.886	0.883	0.894	0.867	0.883	0.884	0.886	0.881	0.871	0.886	0.889	0.88	0.888	0.872	0.89	0.878	0.884	0.884	0.86	0.883	0.884	0.89	0.905	0.864	0.892	0.885	0.883	0.877	0.859	0.876	0.881	0.885	0.867	0.887	0.881	0.886	0.884	0.87	0.876	0.885	0.887	0.888
00:30:00	0.887	0.908	0.899	0.906	0.912	0.888	0.902	0.899	0.894	0.904	0.877	0.894	0.897	0.899	0.895	0.883	0.898	0.9	0.891	0.9	0.882	0.903	0.891	0.897	0.896	0.872	0.895	0.897	0.902	0.916	0.874	0.905	0.897	0.895	0.89	0.871	0.888	0.893	0.898	0.876	0.899	0.893	0.899	0.896	0.882	0.887	0.897	0.9	0.899
00:45:00	0.889	0.912	0.903	0.91	0.917	0.893	0.907	0.904	0.897	0.906	0.88	0.899	0.902	0.905	0.901	0.889	0.904	0.905	0.895	0.902	0.886	0.907	0.897	0.903	0.902	0.878	0.901	0.903	0.907	0.92	0.878	0.91	0.902	0.901	0.896	0.876	0.894	0.898	0.904	0.879	0.904	0.898	0.904	0.901	0.887	0.893	0.903	0.905	0.901
01:00:00	0.889	0.913	0.904	0.911	0.918	0.895	0.909	0.905	0.899	0.907	0.881	0.901	0.904	0.906	0.902	0.891	0.906	0.906	0.897	0.903	0.887	0.909	0.899	0.904	0.904	0.88	0.903	0.904	0.909	0.921	0.879	0.911	0.904	0.903	0.898	0.878	0.896	0.9	0.905	0.88	0.905	0.9	0.907	0.903	0.889	0.895	0.905	0.906	0.902
01:15:00	0.889	0.913	0.904	0.911	0.918	0.895	0.909	0.905	0.899	0.907	0.881	0.901	0.904	0.907	0.902	0.891	0.906	0.907	0.897	0.903	0.887	0.91	0.899	0.905	0.905	0.881	0.904	0.905	0.91	0.921	0.879	0.912	0.905	0.904	0.898	0.879	0.897	0.9	0.906	0.881	0.906	0.901	0.907	0.904	0.89	0.895	0.905	0.907	0.901
01:30:00	0.888	0.912	0.904	0.911	0.918	0.895	0.908	0.904	0.898	0.907	0.881	0.901	0.904	0.906	0.902	0.891	0.906	0.906	0.897	0.903	0.879	0.91	0.899	0.904	0.904	0.881	0.904	0.904	0.909	0.92	0.879	0.912	0.905	0.904	0.899	0.879	0.897	0.9	0.906	0.88	0.906	0.901	0.907	0.904	0.89	0.895	0.905	0.907	0.901
01:45:00	0.888	0.912	0.904	0.91	0.918	0.894	0.908	0.904	0.898	0.907	0.881	0.901	0.904	0.906	0.902	0.891	0.906	0.906	0.897	0.903	0.879	0.909	0.899	0.904	0.904	0.88	0.903	0.904	0.909	0.92	0.878	0.912	0.904	0.904	0.898	0.878	0.897	0.9	0.905	0.88	0.906	0.901	0.907	0.904	0.889	0.895	0.905	0.906	0.9
02:00:00	0.887	0.912	0.904	0.91	0.917	0.893	0.908	0.903	0.898	0.907	0.88	0.9	0.904	0.906	0.902	0.89	0.905	0.906	0.897	0.902	0.879	0.909	0.899	0.903	0.904	0.88	0.903	0.904	0.909	0.919	0.877	0.912	0.904	0.903	0.898	0.878	0.896	0.899	0.905	0.88	0.906	0.9	0.906	0.903	0.889	0.894	0.904	0.906	0.899
02:15:00	0.887	0.911	0.903	0.91	0.917	0.893	0.907	0.903	0.898	0.906	0.88	0.9	0.903	0.905	0.901	0.89	0.905	0.905	0.897	0.902	0.878	0.909	0.898	0.903	0.904	0.879	0.902	0.903	0.909	0.918	0.877	0.911	0.904	0.903	0.898	0.878	0.896	0.899	0.904	0.879	0.905	0.9	0.906	0.903	0.889	0.894	0.903	0.905	0.898
02:30:00	0.886	0.911	0.903	0.909	0.916	0.893	0.907	0.902	0.898	0.906	0.879	0.9	0.903	0.905	0.901	0.889	0.905	0.905	0.897	0.901	0.878	0.908	0.898	0.902	0.903	0.879	0.902	0.903	0.909	0.918	0.877	0.911	0.904	0.903	0.898	0.877	0.896	0.898	0.904	0.879	0.905	0.9	0.906	0.903	0.888	0.894	0.903	0.905	0.898
02:45:00	0.886	0.911	0.903	0.908	0.916	0.892	0.907	0.902	0.898	0.905	0.879	0.899	0.903	0.905	0.901	0.889	0.905	0.905	0.897	0.901	0.878	0.908	0.898	0.902	0.903	0.878	0.902	0.902	0.909	0.917	0.876	0.911	0.903	0.903	0.898	0.877	0.895	0.898	0.903	0.878	0.905	0.899	0.905	0.903	0.888	0.894	0.902	0.905	0.897
03:00:00	0.886	0.911	0.903	0.908	0.916	0.892	0.907	0.902	0.898	0.905	0.879	0.899	0.903	0.904	0.901	0.889	0.905	0.905	0.897	0.901	0.877	0.908	0.898	0.901	0.903	0.878	0.902	0.902	0.909	0.917	0.876	0.911	0.903	0.902	0.898	0.877	0.895	0.898	0.903	0.878	0.905	0.899	0.905	0.903	0.888	0.894	0.902	0.905	0.897
03:15:00	0.886	0.91	0.903	0.908	0.916	0.892	0.906	0.901	0.897	0.905	0.879	0.899	0.903	0.904	0.901	0.889	0.905	0.905	0.897	0.901	0.877	0.908	0.898	0.901	0.903	0.878	0.901	0.902	0.909	0.916	0.876	0.911	0.903	0.902	0.898	0.877	0.895	0.898	0.903	0.878	0.905	0.899	0.905	0.903	0.888	0.894	0.902	0.905	0.897
03:30:00	0.885	0.91	0.903	0.908	0.916	0.892	0.906	0.901	0.897	0.904	0.878	0.899	0.903	0.904	0.901	0.889	0.905	0.905	0.897	0.9	0.877	0.908	0.898	0.901	0.903	0.878	0.901	0.902	0.909	0.916	0.876	0.911	0.903	0.902	0.898	0.877	0.895	0.898	0.903	0.878	0.905	0.899	0.905	0.903	0.888	0.894	0.902	0.904	0.896
03:45:00	0.885	0.91	0.903	0.908	0.916	0.892	0.906	0.901	0.897	0.904	0.878	0.899	0.903	0.904	0.901	0.889	0.905	0.905	0.897	0.9	0.877	0.908	0.898	0.901	0.903	0.878	0.901	0.902	0.909	0.916	0.876	0.911	0.903	0.902	0.899	0.877	0.895	0.898	0.903	0.878	0.905	0.899	0.905	0.903	0.888	0.894	0.901	0.904	0.896
04:00:00	0.885	0.91	0.903	0.908	0.915	0.892	0.906	0.901	0.897	0.904	0.878	0.899	0.903	0.904	0.901	0.889	0.905	0.905	0.897	0.9	0.877	0.908	0.898	0.901	0.904	0.878	0.901	0.902	0.909	0.915	0.876	0.911	0.903	0.902	0.899	0.877	0.895	0.898	0.903	0.878	0.905	0.899	0.905	0.904	0.888	0.894	0.901	0.904	0.896
04:15:00	0.885	0.91	0.904	0.908	0.915	0.892	0.906	0.901	0.897	0.905	0.878	0.899	0.903	0.904	0.901	0.889	0.905	0.905	0.897	0.9	0.877	0.908	0.898	0.9	0.904	0.878	0.901	0.902	0.909	0.915	0.876	0.911	0.903	0.902	0.9	0.877	0.895	0.898	0.903	0.878	0.905	0.899	0.905	0.904	0.888	0.894	0.901	0.904	0.896
04:30:00	0.885	0.91	0.904	0.908	0.915	0.891	0.906	0.901	0.897	0.904	0.878	0.9	0.903	0.904	0.901	0.889	0.905	0.905	0.897	0.9	0.877	0.908	0.898	0.9	0.904	0.878	0.901	0.902	0.908	0.915	0.876	0.911	0.903	0.902	0.9	0.877	0.895	0.898	0.903	0.878	0.905	0.9	0.905	0.904	0.889	0.894	0.901	0.904	0.896
04:45:00	0.885	0.911	0.904	0.908	0.915	0.891	0.906	0.901	0.897	0.904	0.878	0.9	0.903	0.904	0.901	0.889	0.905	0.905	0.897	0.9	0.877	0.908	0.898	0.9	0.904	0.878	0.901	0.902	0.908	0.915	0.876	0.911	0.903	0.903	0.9	0.877	0.895	0.898	0.903	0.878	0.905	0.9	0.905	0.905	0.889	0.894	0.901	0.904	0.896
05:00:00	0.885	0.911	0.905	0.908	0.915	0.891	0.906	0.901	0.896	0.904	0.878	0.9	0.903	0.904	0.901	0.889	0.904	0.905	0.896	0.9	0.877	0.908	0.897	0.9	0.904	0.878	0.901	0.902	0.908	0.915	0.876	0.911	0.904	0.902	0.9	0.877	0.895	0.898	0.903	0.878	0.905	0.9	0.905	0.905	0.889	0.894	0.901	0.904	0.896
05:15:00	0.885	0.911	0.905	0.908	0.915	0.891	0.906	0.901	0.895	0.904	0.878	0.9	0.903	0.904	0.901	0.889	0.904	0.906	0.896	0.9	0.877	0.908	0.898	0.899	0.903	0.878	0.901	0.902	0.908	0.915	0.877	0.911	0.904	0.902	0.901	0.877	0.895	0.898	0.903	0.878	0.905	0.9	0.906	0.906	0.889	0.893	0.901	0.904	0.896
05:30:00	0.885	0.911	0.906	0.908	0.915	0.891	0.906	0.901	0.894	0.904	0.878	0.9	0.903	0.904	0.901	0.889	0.904	0.906	0.896	0.9	0.877	0.908	0.897	0.899	0.903	0.878	0.901	0.902	0.908	0.914	0.877	0.911	0.904	0.903	0.901	0.877	0.896	0.898	0.903	0.879	0.905	0.9	0.906	0.907	0.889	0.893	0.901	0.903	0.896
05:45:00	0.885	0.91	0.906	0.908	0.915	0.891	0.906	0.901	0.894	0.904	0.878	0.9	0.903	0.904	0.9	0.889	0.904	0.906	0.896	0.899	0.877	0.909	0.897	0.899	0.903	0.878	0.901	0.903	0.908	0.914	0.877	0.911	0.904	0.903	0.902	0.876	0.895	0.898	0.903	0.879	0.905	0.9	0.906	0.907	0.889	0.893	0.901	0.903	0.896
06:00:00	0.885	0.911	0.907	0.908	0.915	0.891	0.905	0.901	0.894	0.904	0.878	0.901	0.903	0.904	0.9	0.889	0.904	0.906	0.896	0.899	0.877	0.909	0.897	0.899	0.903	0.878	0.901	0.903	0.908	0.914	0.877	0.911	0.904	0.903	0.902	0.877	0.896	0.898	0.903	0.879	0.905	0.901	0.906	0.909	0.889	0.893	0.901	0.903	0.896
06:15:00	0.885	0.911	0.908	0.908	0.915	0.891	0.905	0.901	0.894	0.904	0.878	0.901	0.902	0.904	0.9	0.889	0.905	0.906	0.895	0.899	0.878	0.909	0.897	0.899	0.903	0.878	0.9	0.903	0.907	0.914	0.877	0.911	0.904	0.903	0.903	0.877	0.895	0.897	0.903	0.879	0.905	0.901	0.906	0.91	0.889	0.893	0.901	0.903	0.896
06:30:00	0.885	0.911	0.909	0.908	0.915	0.891	0.905	0.901	0.893	0.904	0.878	0.901	0.903	0.904	0.902	0.889	0.905	0.904	0.895	0.899	0.878	0.909	0.897	0.899	0.903	0.878	0.9	0.903	0.907	0.913	0.877	0.911	0.904	0.903	0.904	0.877	0.895	0.897	0.903	0.879	0.905	0.901	0.906	0.911	0.889	0.893	0.901	0.903	0.896
06:45:00	0.885	0.911	0.91	0.908	0.916	0.89	0.905	0.901	0.893	0.903	0.879	0.901	0.903	0.903	0.902	0.892	0.905	0.905	0.895	0.899	0.878	0.909	0.897	0.899	0.904	0.878	0.9	0.903	0.907	0.913	0.878	0.911	0.904	0.903	0.905	0.877	0.895	0.897	0.902	0.88	0.905	0.901	0.906	0.911	0.889	0.893	0.901	0.903	0.897
07:00:00	0.885	0.912	0.912	0.908	0.916	0.89	0.905	0.901	0.893	0.903	0.879	0.901	0.903	0.903	0.903	0.892	0.905	0.905	0.895	0.899	0.878	0.909	0.897	0.899	0.904	0.878	0.9	0.904	0.907	0.913	0.878	0.911	0.904	0.903	0.907	0.877	0.895	0.897	0.902	0.88	0.905	0.901	0.906	0.91	0.889	0.893	0.9	0.903	0.897
07:15:00	0.885	0.912	0.913	0.908	0.916	0.89	0.905	0.901	0.893	0.903	0.879	0.902	0.903	0.903	0.903	0.892	0.904	0.906	0.895	0.899	0.878	0.909	0.897	0.899	0.904	0.878	0.901	0.904	0.907	0.913	0.878	0.911	0.904	0.903	0.907	0.877	0.895	0.897	0.902	0.88	0.905	0.901	0.906	0.912	0.889	0.893	0.9	0.903	0.897
07:30:00	0.885	0.912	0.915	0.908	0.916	0.89	0.905	0.901	0.893	0.903	0.879	0.902	0.903	0.903	0.903	0.892	0.905	0.907	0.895	0.899	0.878	0.909	0.897	0.899	0.905	0.878	0.901	0.904	0.906	0.913	0.878	0.911	0.904	0.903	0.909	0.878	0.896	0.897	0.902	0.88	0.905	0.901	0.906	0.915	0.89	0.893	0.9	0.903	0.897
07:45:00	0.885	0.912	0.917	0.908	0.917	0.89	0.905	0.901	0.893	0.903	0.879	0.902	0.903	0.904	0.903	0.893	0.905	0.907	0.895	0.899	0.878	0.91	0.897	0.899	0.905	0.878	0.901	0.904	0.906	0.913	0.878	0.911	0.905	0.903	0.912	0.878	0.896	0.897	0.902	0.88	0.905	0.902	0.906	0.918	0.89	0.893	0.9	0.903	0.897
08:00:00	0.885	0.912	0.919	0.908	0.917	0.89	0.905	0.901	0.893	0.903	0.879	0.902	0.903	0.904	0.904	0.893	0.905	0.908	0.895	0.899	0.878	0.91	0.897	0.899	0.906	0.878	0.901	0.904	0.906	0.913	0.878	0.911	0.905	0.903	0.915	0.879	0.896	0.897	0.902	0.88	0.905	0.902	0.906	0.921	0.89	0.893	0.901	0.903	0.897
08:15:00	0.885	0.912	0.922	0.908	0.917	0.89	0.905	0.901	0.893	0.903	0.879	0.902	0.903	0.904	0.905	0.893	0.905	0.908	0.895	0.899	0.878	0.91	0.897	0.899	0.906	0.878	0.901	0.904	0.906	0.913	0.878	0.911	0.905	0.904	0.919	0.879	0.897	0.897	0.902	0.88	0.906	0.903	0.907	0.924	0.891	0.894	0.901	0.904	0.897
08:30:00	0.885	0.912	0.925	0.908	0.918	0.89	0.905	0.902	0.892	0.903	0.878	0.902	0.903	0.904	0.906	0.893	0.905	0.908	0.895	0.899	0.878	0.911	0.897	0.9	0.907	0.879	0.902	0.904	0.906	0.913	0.878	0.911	0.906	0.904	0.923	0.88	0.897	0.897	0.903	0.88	0.906	0.903	0.908	0.928	0.892	0.894	0.901	0.904	0.897
08:45:00	0.885	0.913	0.929	0.908	0.918	0.89	0.905	0.902	0.892	0.903	0.878	0.903	0.903	0.904	0.907	0.893	0.905	0.909	0.895	0.9	0.878	0.911	0.897	0.9	0.909	0.879	0.902	0.905	0.906	0.913	0.879	0.912	0.906	0.904	0.928	0.88	0.897	0.897	0.903	0.881	0.906	0.904	0.908	0.932	0.893	0.895	0.901	0.904	0.898
09:00:00	0.885	0.913	0.933	0.908	0.919	0.89	0.905	0.903	0.892	0.903	0.878	0.903	0.903	0.904	0.908	0.893	0.906	0.91	0.895	0.9	0.878	0.911	0.898	0.9	0.91	0.879	0.902	0.906	0.906	0.913	0.879	0.912	0.907	0.905	0.932	0.881	0.897	0.897	0.904	0.881	0.906	0.905	0.909	0.936	0.894	0.895	0.901	0.905	0.898
09:15:00	0.884	0.914	0.938	0.908	0.92	0.89	0.906	0.903	0.892	0.903	0.878	0.904	0.903	0.904	0.909	0.894	0.906	0.91	0.895	0.9	0.877	0.912	0.898	0.9	0.912	0.88	0.903	0.906	0.906	0.914	0.879	0.912	0.908	0.905	0.938	0.881	0.898	0.897	0.904	0.881	0.906	0.906	0.909	0.941	0.895	0.896	0.901	0.906	0.898
09:30:00	0.884	0.914	0.945	0.909	0.921	0.89	0.906	0.904	0.892	0.904	0.878	0.904	0.904	0.904	0.91	0.894	0.906	0.911	0.895	0.901	0.878	0.912	0.898	0.901	0.914	0.881	0.903	0.907	0.906	0.914	0.88	0.912	0.909	0.906	0.944	0.882	0.898	0.897	0.905	0.881	0.907	0.907	0.91	0.947	0.897	0.896	0.902	0.906	0.898
09:45:00	0.885	0.915	0.952	0.909	0.922	0.89	0.907	0.905	0.892	0.904	0.878	0.905	0.904	0.905	0.912	0.895	0.907	0.912	0.895	0.901	0.878	0.913	0.899	0.901	0.916	0.881	0.904	0.909	0.906	0.914	0.88	0.913	0.91	0.906	0.95	0.883	0.899	0.897	0.906	0.882	0.907	0.908	0.911	0.953	0.899	0.897	0.902	0.907	0.899
10:00:00	0.884	0.916	0.96	0.909	0.923	0.89	0.907	0.905	0.892	0.904	0.878	0.906	0.904	0.905	0.914	0.895	0.907	0.913	0.895	0.901	0.878	0.914	0.899	0.902	0.918	0.882	0.905	0.91	0.906	0.915	0.88	0.913	0.911	0.907	0.957	0.885	0.9	0.898	0.906	0.882	0.907	0.909	0.912	0.96	0.9	0.898	0.902	0.908	0.899
10:15:00	0.885	0.916	0.97	0.909	0.925	0.89	0.908	0.906	0.892	0.904	0.878	0.906	0.904	0.906	0.916	0.896	0.908	0.914	0.895	0.901	0.878	0.914	0.9	0.903	0.921	0.883	0.906	0.912	0.906	0.915	0.881	0.913	0.912	0.908	0.964	0.887	0.902	0.898	0.907	0.883	0.908	0.91	0.913	0.968	0.903	0.899	0.903	0.91	0.899
10:30:00	0.885	0.917	0.98	0.91	0.926	0.891	0.908	0.908	0.892	0.905	0.878	0.907	0.905	0.907	0.919	0.897	0.909	0.915	0.895	0.902	0.878	0.915	0.901	0.904	0.925	0.884	0.907	0.913	0.906	0.916	0.881	0.914	0.913	0.909	0.973	0.888	0.903	0.898	0.909	0.883	0.909	0.912	0.913	0.977	0.905	0.901	0.904	0.911	0.9
10:45:00	0.885	0.918	0.992	0.911	0.928	0.891	0.909	0.909	0.892	0.906	0.878	0.908	0.905	0.908	0.922	0.898	0.91	0.917	0.895	0.903	0.878	0.916	0.901	0.905	0.928	0.885	0.909	0.915	0.906	0.917	0.882	0.914	0.915	0.911	0.982	0.891	0.905	0.899	0.91	0.884	0.909	0.914	0.915	0.986	0.908	0.902	0.904	0.913	0.901
11:00:00	0.885	0.92	1.007	0.911	0.931	0.892	0.91	0.911	0.892	0.906	0.878	0.909	0.906	0.909	0.925	0.899	0.91	0.919	0.895	0.904	0.878	0.917	0.901	0.906	0.933	0.886	0.911	0.918	0.906	0.918	0.883	0.914	0.917	0.912	0.992	0.893	0.907	0.9	0.911	0.885	0.91	0.916	0.916	0.997	0.911	0.904	0.905	0.914	0.901
11:15:00	0.885	0.921	1.022	0.912	0.933	0.892	0.911	0.913	0.892	0.907	0.879	0.91	0.907	0.91	0.929	0.901	0.912	0.921	0.895	0.905	0.878	0.918	0.902	0.907	0.937	0.89	0.913	0.92	0.906	0.919	0.884	0.915	0.92	0.914	1.003	0.896	0.909	0.901	0.913	0.885	0.911	0.918	0.918	1.009	0.914	0.906	0.906	0.916	0.902
11:30:00	0.885	0.922	1.039	0.913	0.936	0.893	0.913	0.915	0.892	0.908	0.879	0.911	0.907	0.911	0.933	0.902	0.913	0.924	0.895	0.906	0.879	0.919	0.902	0.91	0.942	0.892	0.915	0.923	0.906	0.92	0.885	0.916	0.922	0.916	1.015	0.899	0.912	0.901	0.915	0.886	0.911	0.922	0.92	1.022	0.917	0.908	0.907	0.919	0.903
11:45:00	0.885	0.924	1.057	0.913	0.94	0.894	0.914	0.918	0.892	0.909	0.879	0.913	0.908	0.912	0.937	0.903	0.915	0.926	0.895	0.907	0.879	0.92	0.903	0.912	0.947	0.894	0.918	0.926	0.906	0.921	0.886	0.917	0.926	0.918	1.027	0.902	0.914	0.902	0.918	0.887	0.912	0.926	0.922	1.037	0.922	0.911	0.909	0.922	0.904
12:00:00	0.885	0.926	1.075	0.914	0.944	0.895	0.916	0.921	0.892	0.911	0.879	0.915	0.908	0.914	0.942	0.905	0.916	0.93	0.895	0.908	0.879	0.922	0.904	0.914	0.953	0.896	0.921	0.93	0.906	0.923	0.888	0.918	0.929	0.92	1.041	0.906	0.918	0.904	0.92	0.888	0.914	0.931	0.924	1.052	0.926	0.913	0.91	0.924	0.905
12:15:00	0.885	0.928	1.092	0.916	0.948	0.896	0.918	0.925	0.892	0.912	0.879	0.917	0.91	0.915	0.947	0.907	0.918	0.933	0.895	0.91	0.879	0.924	0.905	0.917	0.96	0.898	0.924	0.934	0.906	0.924	0.888	0.919	0.933	0.923	1.055	0.91	0.922	0.905	0.923	0.889	0.915	0.936	0.927	1.066	0.932	0.917	0.912	0.928	0.906
12:30:00	0.885	0.93	1.112	0.917	0.953	0.897	0.921	0.928	0.892	0.913	0.879	0.919	0.911	0.917	0.953	0.908	0.921	0.937	0.895	0.912	0.879	0.926	0.906	0.919	0.967	0.9	0.928	0.939	0.906	0.926	0.889	0.92	0.937	0.926	1.07	0.914	0.926	0.907	0.927	0.89	0.916	0.939	0.93	1.083	0.938	0.92	0.914	0.932	0.908
12:45:00	0.885	0.932	1.142	0.919	0.959	0.899	0.923	0.933	0.892	0.915	0.879	0.921	0.913	0.919	0.96	0.911	0.924	0.942	0.895	0.914	0.879	0.928	0.907	0.923	0.976	0.903	0.932	0.944	0.906	0.929	0.89	0.921	0.942	0.929	1.087	0.919	0.93	0.909	0.93	0.892	0.918	0.944	0.933	1.101	0.944	0.925	0.916	0.936	0.909
13:00:00	0.885	0.935	1.156	0.921	0.966	0.9	0.927	0.937	0.892	0.917	0.88	0.924	0.914	0.922	0.967	0.913	0.927	0.947	0.895	0.916	0.88	0.931	0.908	0.926	0.985	0.906	0.936	0.95	0.906	0.931	0.891	0.923	0.947	0.933	1.101	0.925	0.935	0.911	0.935	0.893	0.92	0.95	0.937	1.118	0.952	0.929	0.918	0.941	0.91
13:15:00	0.886	0.938	1.169	0.923	0.972	0.902	0.93	0.943	0.893	0.92	0.88	0.927	0.916	0.925	0.977	0.916	0.93	0.952	0.895	0.919	0.88	0.934	0.91	0.93	0.996	0.909	0.941	0.956	0.906	0.934	0.893	0.924	0.953	0.937	1.118	0.931	0.94	0.913	0.94	0.895	0.922	0.957	0.941	1.137	0.96	0.935	0.921	0.947	0.912
13:30:00	0.886	0.942	1.184	0.926	0.979	0.904	0.934	0.949	0.892	0.923	0.88	0.931	0.918	0.928	0.987	0.919	0.934	0.959	0.895	0.922	0.88	0.937	0.912	0.934	1.009	0.913	0.947	0.963	0.906	0.937	0.894	0.926	0.96	0.941	1.134	0.938	0.947	0.916	0.945	0.897	0.924	0.964	0.945	1.157	0.969	0.941	0.924	0.953	0.914
13:45:00	0.886	0.946	1.199	0.929	0.988	0.906	0.938	0.955	0.892	0.925	0.88	0.935	0.92	0.932	0.998	0.922	0.939	0.965	0.896	0.925	0.88	0.941	0.913	0.939	1.022	0.917	0.953	0.972	0.906	0.941	0.896	0.928	0.967	0.946	1.147	0.946	0.954	0.918	0.952	0.899	0.926	0.973	0.95	1.172	0.979	0.948	0.928	0.96	0.917
14:00:00	0.886	0.951	1.214	0.933	0.997	0.909	0.943	0.963	0.893	0.929	0.881	0.938	0.922	0.936	1.011	0.925	0.943	0.974	0.896	0.929	0.881	0.945	0.915	0.944	1.037	0.921	0.96	0.981	0.907	0.945	0.898	0.93	0.975	0.951	1.155	0.954	0.962	0.922	0.959	0.901	0.929	0.983	0.956	1.18	0.99	0.956	0.931	0.969	0.919
14:15:00	0.886	0.956	1.226	0.937	1.006	0.912	0.948	0.972	0.893	0.933	0.881	0.943	0.924	0.94	1.025	0.929	0.949	0.983	0.896	0.933	0.881	0.95	0.918	0.95	1.054	0.926	0.968	0.992	0.907	0.95	0.9	0.933	0.984	0.957	1.158	0.964	0.971	0.925	0.968	0.903	0.932	0.995	0.962	1.184	1.002	0.964	0.936	0.978	0.922
14:30:00	0.887	0.962	1.234	0.941	1.018	0.915	0.954	0.981	0.893	0.937	0.881	0.948	0.927	0.945	1.041	0.933	0.955	0.993	0.896	0.938	0.881	0.955	0.92	0.956	1.072	0.932	0.977	1.004	0.907	0.955	0.903	0.936	0.994	0.963	1.16	0.974	0.982	0.93	0.977	0.906	0.935	1.007	0.968	1.187	1.017	0.975	0.941	0.989	0.925
14:45:00	0.887	0.969	1.238	0.946	1.031	0.918	0.961	0.993	0.893	0.942	0.882	0.955	0.93	0.95	1.058	0.938	0.962	1.005	0.896	0.944	0.882	0.961	0.923	0.964	1.091	0.938	0.987	1.017	0.907	0.961	0.905	0.939	1.005	0.97	1.161	0.985	0.994	0.935	0.988	0.909	0.939	1.02	0.975	1.185	1.033	0.986	0.946	1.001	0.928
15:00:00	0.888	0.977	1.239	0.951	1.045	0.922	0.968	1.005	0.893	0.947	0.882	0.962	0.933	0.956	1.077	0.943	0.97	1.018	0.896	0.95	0.882	0.967	0.926	0.973	1.111	0.945	0.999	1.032	0.907	0.968	0.908	0.942	1.018	0.977	1.16	0.997	1.008	0.94	1	0.913	0.943	1.036	0.982	1.186	1.05	0.998	0.953	1.015	0.933
15:15:00	0.888	0.985	1.24	0.957	1.06	0.926	0.977	1.019	0.893	0.954	0.883	0.969	0.937	0.963	1.096	0.948	0.978	1.033	0.896	0.957	0.883	0.975	0.929	0.983	1.133	0.953	1.012	1.049	0.907	0.976	0.912	0.946	1.032	0.985	1.161	1.011	1.023	0.947	1.014	0.917	0.948	1.051	0.99	1.187	1.071	1.012	0.96	1.03	0.937
15:30:00	0.889	0.994	1.239	0.964	1.076	0.93	0.987	1.035	0.893	0.961	0.883	0.978	0.941	0.971	1.116	0.954	0.988	1.049	0.896	0.965	0.883	0.983	0.933	0.994	1.157	0.96	1.027	1.067	0.907	0.985	0.916	0.951	1.048	0.993	1.16	1.026	1.04	0.954	1.029	0.922	0.953	1.069	0.998	1.188	1.094	1.028	0.969	1.046	0.941
15:45:00	0.889	1.003	1.237	0.973	1.093	0.935	0.998	1.051	0.893	0.968	0.884	0.987	0.945	0.98	1.138	0.96	0.999	1.068	0.896	0.973	0.884	0.991	0.937	1.008	1.184	0.967	1.043	1.088	0.908	0.994	0.92	0.956	1.064	1.002	1.159	1.044	1.06	0.962	1.046	0.927	0.959	1.088	1.007	1.187	1.119	1.045	0.978	1.065	0.947
16:00:00	0.89	1.013	1.234	0.982	1.113	0.94	1.01	1.07	0.893	0.977	0.884	0.997	0.95	0.99	1.165	0.968	1.011	1.088	0.896	0.983	0.884	1	0.942	1.023	1.206	0.976	1.06	1.108	0.908	1.005	0.925	0.961	1.081	1.011	1.159	1.063	1.082	0.971	1.064	0.933	0.966	1.107	1.017	1.186	1.145	1.064	0.989	1.085	0.954
16:15:00	0.891	1.024	1.23	0.992	1.135	0.945	1.023	1.089	0.894	0.987	0.885	1.006	0.955	1.003	1.186	0.975	1.024	1.109	0.896	0.994	0.885	1.01	0.947	1.04	1.219	0.986	1.081	1.129	0.908	1.018	0.93	0.967	1.099	1.021	1.158	1.085	1.107	0.981	1.084	0.94	0.974	1.128	1.027	1.186	1.174	1.085	1	1.106	0.961
16:30:00	0.891	1.035	1.228	1.005	1.157	0.951	1.037	1.109	0.894	0.998	0.886	1.017	0.961	1.016	1.201	0.983	1.038	1.132	0.897	1.007	0.885	1.02	0.952	1.058	1.226	0.997	1.103	1.149	0.908	1.031	0.936	0.974	1.118	1.031	1.158	1.107	1.133	0.993	1.105	0.948	0.982	1.155	1.037	1.186	1.203	1.107	1.013	1.13	0.968
16:45:00	0.892	1.046	1.224	1.018	1.173	0.958	1.053	1.13	0.894	1.01	0.887	1.029	0.968	1.032	1.208	0.992	1.054	1.156	0.897	1.02	0.886	1.03	0.958	1.078	1.23	1.009	1.127	1.17	0.909	1.046	0.943	0.981	1.138	1.042	1.158	1.131	1.159	1.005	1.128	0.956	0.992	1.166	1.048	1.186	1.228	1.131	1.027	1.152	0.976
17:00:00	0.893	1.059	1.222	1.034	1.181	0.965	1.07	1.151	0.894	1.023	0.888	1.04	0.975	1.049	1.217	1.001	1.071	1.18	0.897	1.035	0.89	1.041	0.964	1.098	1.232	1.022	1.151	1.188	0.909	1.062	0.949	0.989	1.156	1.053	1.157	1.153	1.184	1.019	1.15	0.964	1.002	1.175	1.059	1.184	1.247	1.153	1.043	1.178	0.985
17:15:00	0.894	1.072	1.221	1.052	1.185	0.973	1.089	1.17	0.895	1.038	0.889	1.052	0.982	1.068	1.245	1.012	1.09	1.204	0.897	1.051	0.89	1.052	0.971	1.12	1.234	1.036	1.175	1.205	0.909	1.08	0.957	0.998	1.167	1.065	1.156	1.174	1.209	1.035	1.171	0.973	1.014	1.179	1.071	1.184	1.262	1.173	1.06	1.203	0.994
17:30:00	0.895	1.085	1.219	1.071	1.188	0.98	1.107	1.188	0.895	1.054	0.89	1.065	0.991	1.088	1.228	1.023	1.109	1.229	0.897	1.069	0.892	1.064	0.979	1.141	1.234	1.052	1.201	1.219	0.91	1.1	0.965	1.008	1.171	1.075	1.157	1.19	1.229	1.051	1.194	0.982	1.027	1.18	1.082	1.184	1.272	1.192	1.079	1.227	1.004
17:45:00	0.896	1.097	1.217	1.091	1.189	0.988	1.125	1.203	0.895	1.073	0.891	1.078	1	1.109	1.226	1.035	1.126	1.25	0.898	1.088	0.893	1.076	0.986	1.162	1.234	1.068	1.225	1.23	0.91	1.122	0.974	1.019	1.176	1.085	1.156	1.203	1.245	1.07	1.213	0.992	1.04	1.18	1.091	1.185	1.276	1.206	1.1	1.246	1.015
18:00:00	0.897	1.108	1.216	1.114	1.189	0.996	1.141	1.215	0.895	1.092	0.893	1.091	1.009	1.132	1.226	1.049	1.146	1.271	0.898	1.109	0.894	1.087	0.995	1.182	1.234	1.087	1.247	1.238	0.91	1.146	0.983	1.031	1.175	1.092	1.155	1.211	1.255	1.092	1.229	1.002	1.055	1.179	1.097	1.185	1.278	1.218	1.121	1.262	1.026
18:15:00	0.899	1.117	1.216	1.134	1.188	1.006	1.156	1.224	0.895	1.114	0.894	1.102	1.02	1.154	1.225	1.063	1.165	1.283	0.898	1.133	0.895	1.101	1.004	1.2	1.233	1.105	1.263	1.244	0.911	1.171	0.993	1.044	1.175	1.098	1.155	1.215	1.262	1.115	1.241	1.014	1.069	1.178	1.102	1.184	1.277	1.225	1.143	1.274	1.037
18:30:00	0.9	1.125	1.215	1.154	1.187	1.017	1.17	1.229	0.896	1.138	0.896	1.114	1.03	1.173	1.224	1.079	1.181	1.293	0.898	1.157	0.897	1.118	1.014	1.211	1.233	1.124	1.275	1.246	0.911	1.196	1.002	1.057	1.174	1.102	1.154	1.217	1.265	1.139	1.248	1.026	1.083	1.176	1.105	1.182	1.276	1.228	1.17	1.281	1.049
18:45:00	0.901	1.133	1.215	1.171	1.186	1.027	1.181	1.232	0.896	1.162	0.898	1.127	1.042	1.189	1.222	1.094	1.191	1.298	0.898	1.184	0.899	1.136	1.024	1.22	1.233	1.142	1.282	1.248	0.912	1.224	1.014	1.07	1.172	1.106	1.154	1.217	1.267	1.166	1.254	1.038	1.093	1.175	1.108	1.182	1.273	1.231	1.196	1.285	1.062
19:00:00	0.903	1.14	1.215	1.181	1.186	1.037	1.188	1.234	0.896	1.187	0.899	1.138	1.053	1.199	1.221	1.111	1.202	1.303	0.899	1.212	0.901	1.146	1.034	1.222	1.232	1.16	1.285	1.248	0.912	1.251	1.026	1.081	1.171	1.111	1.154	1.217	1.267	1.193	1.255	1.05	1.101	1.173	1.112	1.183	1.271	1.232	1.221	1.285	1.074
19:15:00	0.905	1.148	1.215	1.187	1.185	1.046	1.195	1.235	0.897	1.213	0.901	1.148	1.064	1.205	1.219	1.127	1.209	1.301	0.899	1.24	0.903	1.151	1.044	1.223	1.232	1.175	1.286	1.247	0.912	1.28	1.038	1.091	1.17	1.114	1.154	1.216	1.266	1.22	1.254	1.06	1.109	1.171	1.115	1.182	1.267	1.232	1.243	1.285	1.084
19:30:00	0.907	1.156	1.215	1.188	1.185	1.056	1.197	1.234	0.897	1.238	0.904	1.154	1.074	1.206	1.218	1.142	1.211	1.3	0.9	1.268	0.905	1.155	1.054	1.224	1.23	1.188	1.285	1.246	0.913	1.308	1.049	1.098	1.169	1.117	1.153	1.216	1.264	1.244	1.253	1.071	1.115	1.169	1.118	1.181	1.265	1.232	1.259	1.282	1.093
19:45:00	0.909	1.163	1.214	1.187	1.184	1.064	1.199	1.233	0.897	1.266	0.906	1.159	1.083	1.206	1.217	1.154	1.215	1.299	0.9	1.298	0.908	1.158	1.062	1.224	1.229	1.196	1.282	1.244	0.913	1.335	1.06	1.104	1.168	1.119	1.153	1.214	1.262	1.263	1.249	1.079	1.12	1.168	1.121	1.181	1.262	1.231	1.273	1.279	1.1
20:00:00	0.911	1.169	1.214	1.186	1.183	1.071	1.2	1.232	0.898	1.292	0.909	1.161	1.091	1.205	1.216	1.164	1.214	1.297	0.9	1.326	0.91	1.16	1.069	1.222	1.228	1.204	1.279	1.242	0.914	1.361	1.069	1.11	1.166	1.122	1.153	1.213	1.261	1.277	1.246	1.085	1.124	1.166	1.123	1.18	1.261	1.231	1.281	1.275	1.104
20:15:00	0.914	1.175	1.214	1.185	1.183	1.078	1.2	1.23	0.898	1.317	0.912	1.162	1.097	1.204	1.215	1.173	1.215	1.294	0.9	1.352	0.913	1.163	1.075	1.222	1.227	1.21	1.276	1.241	0.914	1.386	1.077	1.114	1.165	1.123	1.152	1.212	1.259	1.286	1.243	1.091	1.127	1.164	1.126	1.181	1.258	1.23	1.285	1.273	1.107
20:30:00	0.917	1.18	1.214	1.185	1.182	1.083	1.2	1.229	0.898	1.341	0.915	1.166	1.102	1.202	1.214	1.178	1.215	1.29	0.901	1.379	0.916	1.165	1.079	1.22	1.226	1.212	1.273	1.24	0.914	1.408	1.082	1.118	1.163	1.125	1.152	1.211	1.257	1.291	1.241	1.096	1.13	1.164	1.127	1.179	1.257	1.229	1.286	1.27	1.109
20:45:00	0.92	1.183	1.214	1.185	1.182	1.087	1.201	1.227	0.899	1.363	0.919	1.171	1.105	1.2	1.213	1.183	1.214	1.286	0.901	1.401	0.92	1.167	1.083	1.219	1.224	1.214	1.27	1.239	0.915	1.432	1.086	1.121	1.162	1.125	1.151	1.211	1.257	1.291	1.238	1.101	1.132	1.162	1.129	1.178	1.255	1.229	1.285	1.267	1.112
21:00:00	0.923	1.186	1.214	1.185	1.181	1.09	1.2	1.226	0.899	1.387	0.925	1.172	1.108	1.198	1.213	1.187	1.213	1.284	0.901	1.423	0.924	1.169	1.086	1.218	1.223	1.217	1.268	1.238	0.915	1.454	1.092	1.123	1.162	1.126	1.15	1.21	1.256	1.291	1.236	1.106	1.134	1.161	1.129	1.178	1.254	1.229	1.282	1.265	1.114
21:15:00	0.927	1.189	1.215	1.185	1.181	1.094	1.199	1.225	0.899	1.406	0.93	1.173	1.11	1.196	1.212	1.189	1.212	1.282	0.902	1.444	0.928	1.169	1.089	1.216	1.222	1.218	1.266	1.238	0.916	1.476	1.098	1.125	1.161	1.127	1.151	1.209	1.255	1.288	1.234	1.109	1.135	1.161	1.13	1.177	1.252	1.229	1.279	1.262	1.117
21:30:00	0.931	1.191	1.215	1.185	1.18	1.096	1.198	1.225	0.899	1.428	0.935	1.174	1.111	1.194	1.211	1.191	1.212	1.281	0.902	1.466	0.933	1.17	1.09	1.214	1.22	1.218	1.265	1.238	0.916	1.493	1.103	1.126	1.16	1.127	1.15	1.208	1.254	1.286	1.232	1.111	1.137	1.16	1.13	1.177	1.251	1.228	1.276	1.261	1.119
21:45:00	0.935	1.192	1.215	1.184	1.18	1.099	1.199	1.224	0.9	1.446	0.941	1.175	1.112	1.193	1.21	1.192	1.211	1.278	0.902	1.483	0.938	1.171	1.092	1.212	1.219	1.218	1.263	1.238	0.917	1.509	1.107	1.129	1.16	1.127	1.15	1.207	1.254	1.28	1.231	1.114	1.139	1.163	1.13	1.174	1.248	1.228	1.272	1.258	1.121
22:00:00	0.939	1.194	1.216	1.183	1.179	1.101	1.199	1.224	0.9	1.465	0.945	1.177	1.113	1.191	1.209	1.194	1.211	1.276	0.903	1.497	0.943	1.171	1.093	1.212	1.218	1.218	1.263	1.237	0.917	1.521	1.11	1.13	1.159	1.126	1.15	1.206	1.253	1.278	1.23	1.116	1.14	1.162	1.13	1.173	1.248	1.228	1.269	1.257	1.123
22:15:00	0.944	1.195	1.216	1.182	1.179	1.102	1.198	1.224	0.9	1.479	0.952	1.178	1.113	1.19	1.208	1.194	1.21	1.275	0.903	1.509	0.949	1.172	1.094	1.21	1.217	1.217	1.262	1.237	0.917	1.527	1.113	1.132	1.158	1.126	1.149	1.205	1.252	1.274	1.228	1.118	1.142	1.161	1.129	1.172	1.246	1.228	1.267	1.256	1.125
22:30:00	0.948	1.194	1.216	1.181	1.178	1.103	1.198	1.223	0.901	1.49	0.956	1.18	1.115	1.189	1.207	1.194	1.21	1.274	0.904	1.518	0.954	1.172	1.095	1.208	1.215	1.216	1.261	1.237	0.918	1.539	1.115	1.134	1.157	1.126	1.149	1.204	1.252	1.27	1.228	1.119	1.143	1.16	1.129	1.172	1.244	1.228	1.264	1.254	1.126
22:45:00	0.954	1.195	1.216	1.18	1.177	1.105	1.198	1.223	0.901	1.5	0.96	1.181	1.115	1.188	1.207	1.194	1.21	1.273	0.904	1.522	0.959	1.172	1.097	1.206	1.214	1.216	1.26	1.237	0.918	1.545	1.116	1.135	1.156	1.125	1.149	1.203	1.251	1.267	1.226	1.12	1.144	1.159	1.129	1.171	1.243	1.228	1.261	1.252	1.127
23:00:00	0.958	1.194	1.217	1.179	1.177	1.106	1.197	1.222	0.901	1.508	0.965	1.182	1.116	1.187	1.206	1.194	1.209	1.271	0.904	1.526	0.964	1.172	1.098	1.204	1.213	1.215	1.259	1.237	0.918	1.543	1.118	1.137	1.156	1.125	1.148	1.202	1.25	1.263	1.226	1.121	1.145	1.159	1.128	1.171	1.241	1.227	1.259	1.25	1.127
23:15:00	0.963	1.193	1.217	1.177	1.177	1.107	1.197	1.222	0.901	1.513	0.971	1.183	1.117	1.186	1.205	1.195	1.21	1.27	0.905	1.527	0.97	1.172	1.099	1.202	1.212	1.214	1.257	1.236	0.919	1.545	1.119	1.139	1.156	1.124	1.148	1.201	1.249	1.261	1.224	1.121	1.147	1.158	1.128	1.17	1.239	1.227	1.256	1.249	1.128
23:30:00	0.968	1.191	1.218	1.175	1.176	1.108	1.198	1.222	0.902	1.515	0.98	1.183	1.118	1.185	1.204	1.195	1.209	1.269	0.905	1.529	0.977	1.173	1.1	1.201	1.21	1.213	1.255	1.236	0.919	1.543	1.12	1.14	1.155	1.124	1.147	1.2	1.249	1.258	1.223	1.122	1.148	1.157	1.127	1.169	1.237	1.226	1.255	1.248	1.129
23:45:00	0.974	1.188	1.218	1.173	1.176	1.109	1.198	1.221	0.902	1.516	0.991	1.184	1.119	1.184	1.203	1.195	1.209	1.268	0.905	1.528	0.983	1.173	1.101	1.199	1.208	1.212	1.254	1.235	0.92	1.54	1.121	1.141	1.155	1.124	1.147	1.198	1.248	1.256	1.223	1.122	1.148	1.157	1.127	1.168	1.236	1.225	1.253	1.247	1.129
1 day, 0:00:00	0.98	1.186	1.218	1.172	1.175	1.109	1.198	1.221	0.902	1.515	1.002	1.185	1.119	1.183	1.202	1.195	1.209	1.267	0.906	1.526	0.99	1.173	1.102	1.198	1.208	1.212	1.252	1.234	0.92	1.538	1.121	1.142	1.154	1.123	1.147	1.197	1.247	1.254	1.222	1.123	1.149	1.156	1.126	1.167	1.234	1.224	1.251	1.245	1.129
1 day, 0:15:00	0.987	1.182	1.218	1.171	1.175	1.11	1.197	1.22	0.902	1.512	1.014	1.185	1.12	1.182	1.204	1.195	1.209	1.266	0.906	1.522	0.998	1.173	1.103	1.197	1.206	1.21	1.25	1.233	0.92	1.533	1.122	1.143	1.154	1.123	1.146	1.196	1.246	1.252	1.221	1.123	1.15	1.155	1.126	1.166	1.232	1.223	1.249	1.245	1.129
1 day, 0:30:00	0.995	1.177	1.218	1.169	1.174	1.111	1.197	1.22	0.903	1.507	1.026	1.186	1.121	1.181	1.202	1.195	1.208	1.265	0.906	1.517	1.007	1.173	1.104	1.196	1.205	1.21	1.249	1.232	0.921	1.529	1.122	1.145	1.153	1.123	1.146	1.195	1.245	1.25	1.22	1.123	1.151	1.155	1.125	1.166	1.231	1.222	1.247	1.243	1.13
1 day, 0:45:00	1.003	1.172	1.218	1.168	1.174	1.111	1.196	1.218	0.903	1.503	1.04	1.186	1.122	1.18	1.201	1.195	1.208	1.263	0.907	1.512	1.016	1.173	1.104	1.195	1.204	1.209	1.248	1.231	0.921	1.525	1.123	1.146	1.153	1.123	1.145	1.194	1.244	1.249	1.219	1.123	1.151	1.154	1.125	1.165	1.229	1.222	1.246	1.242	1.129
1 day, 1:00:00	1.012	1.167	1.219	1.167	1.173	1.112	1.196	1.217	0.903	1.498	1.054	1.186	1.123	1.179	1.2	1.195	1.207	1.262	0.907	1.508	1.025	1.173	1.105	1.194	1.203	1.208	1.246	1.23	0.922	1.52	1.123	1.146	1.152	1.123	1.145	1.192	1.243	1.247	1.219	1.122	1.152	1.154	1.125	1.164	1.228	1.22	1.244	1.24	1.129
1 day, 1:15:00	1.023	1.164	1.218	1.166	1.173	1.112	1.196	1.216	0.904	1.494	1.07	1.185	1.123	1.178	1.198	1.195	1.206	1.26	0.907	1.503	1.039	1.172	1.106	1.192	1.201	1.208	1.244	1.228	0.922	1.517	1.124	1.147	1.152	1.122	1.145	1.191	1.242	1.245	1.218	1.123	1.152	1.153	1.125	1.164	1.226	1.219	1.243	1.239	1.129
1 day, 1:30:00	1.035	1.162	1.218	1.164	1.172	1.113	1.196	1.215	0.904	1.492	1.094	1.184	1.124	1.177	1.197	1.194	1.206	1.258	0.907	1.498	1.054	1.171	1.107	1.191	1.2	1.207	1.242	1.227	0.922	1.512	1.124	1.147	1.152	1.123	1.145	1.19	1.241	1.244	1.217	1.123	1.153	1.153	1.126	1.163	1.223	1.217	1.241	1.238	1.128
1 day, 1:45:00	1.049	1.16	1.218	1.164	1.172	1.113	1.195	1.214	0.904	1.487	1.095	1.184	1.125	1.176	1.196	1.194	1.205	1.257	0.908	1.493	1.072	1.171	1.108	1.19	1.198	1.207	1.241	1.225	0.922	1.511	1.124	1.148	1.151	1.122	1.144	1.188	1.239	1.242	1.216	1.124	1.153	1.153	1.125	1.162	1.222	1.216	1.24	1.236	1.128
1 day, 2:00:00	1.063	1.157	1.218	1.163	1.171	1.113	1.194	1.212	0.904	1.485	1.097	1.184	1.125	1.175	1.195	1.194	1.204	1.254	0.908	1.489	1.087	1.171	1.108	1.189	1.198	1.206	1.239	1.223	0.923	1.508	1.124	1.148	1.151	1.122	1.143	1.187	1.238	1.241	1.215	1.124	1.153	1.152	1.126	1.161	1.22	1.215	1.238	1.234	1.128
1 day, 2:15:00	1.076	1.155	1.217	1.163	1.17	1.113	1.194	1.21	0.905	1.482	1.101	1.182	1.126	1.174	1.194	1.194	1.203	1.252	0.909	1.487	1.099	1.17	1.109	1.188	1.196	1.206	1.237	1.222	0.923	1.506	1.124	1.148	1.151	1.122	1.143	1.186	1.236	1.239	1.214	1.124	1.154	1.152	1.125	1.16	1.218	1.214	1.237	1.233	1.127
1 day, 2:30:00	1.086	1.153	1.218	1.162	1.169	1.114	1.193	1.209	0.905	1.479	1.109	1.182	1.127	1.174	1.192	1.194	1.202	1.25	0.909	1.484	1.105	1.17	1.11	1.186	1.195	1.205	1.235	1.22	0.924	1.505	1.124	1.148	1.15	1.122	1.143	1.185	1.234	1.237	1.213	1.124	1.154	1.151	1.125	1.16	1.216	1.212	1.235	1.231	1.127
1 day, 2:45:00	1.094	1.151	1.217	1.162	1.168	1.114	1.193	1.207	0.905	1.477	1.115	1.182	1.127	1.173	1.192	1.194	1.201	1.248	0.909	1.482	1.109	1.17	1.11	1.186	1.194	1.204	1.234	1.218	0.924	1.503	1.125	1.148	1.15	1.122	1.142	1.183	1.233	1.236	1.212	1.125	1.153	1.15	1.124	1.159	1.214	1.21	1.234	1.23	1.127
1 day, 3:00:00	1.1	1.149	1.217	1.161	1.167	1.114	1.192	1.206	0.906	1.472	1.12	1.181	1.128	1.172	1.19	1.194	1.2	1.246	0.91	1.479	1.111	1.169	1.111	1.184	1.192	1.204	1.232	1.216	0.924	1.502	1.125	1.148	1.149	1.122	1.141	1.181	1.231	1.234	1.211	1.125	1.153	1.15	1.123	1.158	1.213	1.209	1.232	1.228	1.126
1 day, 3:15:00	1.104	1.148	1.217	1.16	1.167	1.114	1.191	1.204	0.906	1.47	1.123	1.181	1.129	1.171	1.189	1.194	1.199	1.244	0.91	1.476	1.112	1.169	1.112	1.183	1.191	1.203	1.23	1.214	0.925	1.5	1.125	1.148	1.149	1.122	1.141	1.18	1.229	1.234	1.209	1.125	1.154	1.149	1.123	1.157	1.211	1.208	1.231	1.227	1.126
1 day, 3:30:00	1.108	1.146	1.217	1.159	1.166	1.114	1.19	1.202	0.906	1.464	1.126	1.18	1.129	1.171	1.188	1.194	1.198	1.242	0.91	1.475	1.114	1.169	1.112	1.182	1.19	1.203	1.228	1.213	0.925	1.499	1.125	1.148	1.148	1.122	1.141	1.179	1.227	1.231	1.208	1.125	1.154	1.149	1.123	1.157	1.209	1.206	1.229	1.225	1.126
1 day, 3:45:00	1.11	1.145	1.217	1.158	1.165	1.115	1.189	1.2	0.906	1.46	1.128	1.18	1.13	1.17	1.187	1.194	1.197	1.239	0.911	1.474	1.115	1.168	1.113	1.181	1.189	1.202	1.226	1.211	0.926	1.498	1.124	1.147	1.148	1.122	1.14	1.177	1.225	1.23	1.207	1.125	1.154	1.148	1.123	1.156	1.208	1.204	1.228	1.223	1.126
1 day, 4:00:00	1.112	1.144	1.217	1.158	1.164	1.115	1.188	1.199	0.907	1.458	1.129	1.18	1.131	1.169	1.185	1.194	1.196	1.237	0.911	1.473	1.116	1.168	1.114	1.18	1.188	1.201	1.225	1.209	0.926	1.497	1.122	1.147	1.147	1.122	1.14	1.176	1.223	1.228	1.206	1.125	1.154	1.147	1.123	1.155	1.206	1.203	1.226	1.221	1.126
1 day, 4:15:00	1.113	1.142	1.216	1.157	1.164	1.115	1.188	1.197	0.907	1.455	1.13	1.179	1.131	1.168	1.184	1.194	1.195	1.235	0.911	1.473	1.117	1.168	1.114	1.18	1.186	1.201	1.223	1.208	0.926	1.497	1.122	1.147	1.147	1.122	1.139	1.175	1.221	1.227	1.204	1.125	1.153	1.147	1.123	1.155	1.204	1.201	1.224	1.22	1.126
1 day, 4:30:00	1.114	1.142	1.217	1.157	1.163	1.115	1.187	1.195	0.907	1.454	1.131	1.179	1.132	1.168	1.183	1.194	1.194	1.233	0.912	1.472	1.117	1.169	1.115	1.178	1.185	1.2	1.221	1.206	0.926	1.495	1.122	1.146	1.146	1.121	1.139	1.174	1.22	1.225	1.203	1.124	1.153	1.146	1.123	1.154	1.202	1.2	1.223	1.218	1.126
1 day, 4:45:00	1.114	1.141	1.217	1.156	1.162	1.115	1.186	1.194	0.907	1.454	1.132	1.179	1.132	1.167	1.182	1.194	1.193	1.231	0.912	1.47	1.117	1.17	1.115	1.178	1.185	1.199	1.219	1.205	0.927	1.495	1.122	1.146	1.146	1.122	1.139	1.173	1.218	1.223	1.202	1.124	1.153	1.145	1.123	1.153	1.201	1.198	1.221	1.216	1.125
1 day, 5:00:00	1.114	1.14	1.216	1.155	1.161	1.115	1.185	1.193	0.908	1.453	1.132	1.178	1.132	1.166	1.181	1.193	1.191	1.229	0.912	1.47	1.118	1.17	1.115	1.177	1.183	1.198	1.217	1.203	0.927	1.494	1.122	1.145	1.145	1.121	1.138	1.171	1.216	1.221	1.2	1.123	1.153	1.144	1.123	1.152	1.2	1.196	1.219	1.215	1.123
1 day, 5:15:00	1.114	1.139	1.216	1.155	1.161	1.115	1.184	1.191	0.908	1.452	1.132	1.178	1.133	1.166	1.18	1.193	1.19	1.227	0.913	1.47	1.119	1.172	1.116	1.176	1.182	1.197	1.216	1.202	0.928	1.493	1.123	1.145	1.145	1.121	1.138	1.17	1.214	1.22	1.199	1.124	1.153	1.144	1.123	1.152	1.198	1.195	1.217	1.214	1.123
1 day, 5:30:00	1.115	1.138	1.215	1.154	1.16	1.116	1.183	1.19	0.908	1.451	1.132	1.177	1.133	1.165	1.178	1.193	1.189	1.225	0.913	1.47	1.119	1.173	1.116	1.174	1.181	1.196	1.214	1.201	0.928	1.493	1.123	1.144	1.144	1.121	1.137	1.169	1.213	1.218	1.198	1.124	1.153	1.143	1.123	1.151	1.196	1.193	1.215	1.212	1.123
1 day, 5:45:00	1.115	1.138	1.215	1.153	1.159	1.115	1.182	1.188	0.908	1.45	1.132	1.177	1.133	1.164	1.178	1.192	1.188	1.223	0.913	1.47	1.118	1.175	1.116	1.174	1.18	1.196	1.213	1.199	0.928	1.492	1.123	1.144	1.143	1.121	1.137	1.167	1.211	1.216	1.196	1.124	1.152	1.142	1.123	1.15	1.195	1.192	1.214	1.21	1.123
1 day, 6:00:00	1.114	1.137	1.215	1.153	1.159	1.116	1.181	1.187	0.909	1.45	1.132	1.174	1.133	1.163	1.177	1.192	1.187	1.221	0.913	1.468	1.118	1.176	1.116	1.173	1.179	1.195	1.211	1.198	0.929	1.493	1.123	1.143	1.143	1.121	1.136	1.166	1.209	1.215	1.195	1.124	1.152	1.141	1.123	1.15	1.194	1.19	1.212	1.209	1.123
1 day, 6:15:00	1.114	1.136	1.214	1.152	1.158	1.115	1.18	1.186	0.909	1.45	1.132	1.172	1.133	1.162	1.176	1.192	1.186	1.22	0.914	1.469	1.118	1.177	1.116	1.172	1.178	1.194	1.209	1.197	0.929	1.493	1.123	1.143	1.142	1.121	1.137	1.165	1.208	1.213	1.193	1.124	1.151	1.14	1.122	1.149	1.192	1.189	1.21	1.207	1.124
1 day, 6:30:00	1.115	1.136	1.213	1.152	1.157	1.115	1.179	1.185	0.909	1.452	1.132	1.171	1.133	1.161	1.174	1.192	1.184	1.218	0.914	1.471	1.118	1.179	1.116	1.171	1.176	1.194	1.208	1.196	0.929	1.493	1.123	1.142	1.142	1.121	1.135	1.163	1.206	1.21	1.192	1.125	1.151	1.14	1.122	1.148	1.19	1.188	1.208	1.206	1.123
1 day, 6:45:00	1.115	1.135	1.214	1.151	1.157	1.115	1.178	1.184	0.91	1.453	1.132	1.17	1.133	1.161	1.174	1.192	1.184	1.217	0.914	1.471	1.118	1.18	1.115	1.17	1.176	1.193	1.206	1.195	0.93	1.493	1.123	1.142	1.141	1.121	1.136	1.162	1.205	1.209	1.191	1.124	1.151	1.139	1.122	1.147	1.189	1.187	1.206	1.204	1.124
1 day, 7:00:00	1.116	1.135	1.213	1.15	1.156	1.115	1.177	1.183	0.91	1.452	1.132	1.168	1.133	1.16	1.172	1.191	1.182	1.215	0.915	1.471	1.118	1.181	1.115	1.169	1.175	1.192	1.205	1.194	0.93	1.494	1.123	1.141	1.141	1.12	1.135	1.161	1.204	1.207	1.19	1.124	1.15	1.138	1.122	1.147	1.188	1.185	1.204	1.202	1.123
1 day, 7:15:00	1.115	1.135	1.213	1.15	1.155	1.115	1.176	1.182	0.91	1.452	1.132	1.167	1.132	1.159	1.171	1.19	1.181	1.214	0.915	1.472	1.118	1.183	1.115	1.168	1.173	1.191	1.203	1.193	0.931	1.495	1.124	1.14	1.14	1.12	1.135	1.16	1.202	1.205	1.189	1.124	1.15	1.137	1.122	1.146	1.187	1.184	1.203	1.201	1.124
1 day, 7:30:00	1.115	1.134	1.212	1.149	1.155	1.115	1.175	1.18	0.91	1.452	1.132	1.165	1.132	1.158	1.17	1.19	1.18	1.212	0.915	1.472	1.118	1.184	1.115	1.167	1.173	1.191	1.202	1.192	0.931	1.496	1.124	1.14	1.14	1.12	1.134	1.159	1.201	1.204	1.187	1.125	1.15	1.136	1.121	1.146	1.185	1.182	1.201	1.2	1.124
1 day, 7:45:00	1.116	1.134	1.212	1.148	1.154	1.115	1.174	1.18	0.91	1.454	1.132	1.164	1.132	1.158	1.169	1.19	1.179	1.211	0.916	1.475	1.117	1.186	1.114	1.166	1.172	1.19	1.2	1.191	0.931	1.498	1.125	1.139	1.139	1.12	1.134	1.158	1.199	1.202	1.186	1.125	1.149	1.136	1.121	1.145	1.183	1.181	1.199	1.198	1.125
1 day, 8:00:00	1.116	1.134	1.212	1.147	1.154	1.115	1.173	1.179	0.911	1.456	1.132	1.163	1.132	1.157	1.168	1.189	1.178	1.21	0.916	1.476	1.116	1.186	1.114	1.165	1.17	1.19	1.199	1.191	0.932	1.5	1.125	1.139	1.139	1.12	1.133	1.157	1.198	1.2	1.185	1.125	1.149	1.135	1.121	1.144	1.182	1.18	1.198	1.197	1.125
1 day, 8:15:00	1.116	1.133	1.211	1.147	1.153	1.115	1.172	1.178	0.911	1.457	1.132	1.161	1.131	1.156	1.168	1.189	1.177	1.209	0.916	1.477	1.113	1.187	1.114	1.164	1.17	1.189	1.198	1.19	0.932	1.501	1.125	1.138	1.138	1.12	1.132	1.156	1.197	1.198	1.184	1.124	1.148	1.134	1.121	1.144	1.181	1.179	1.196	1.195	1.125
1 day, 8:30:00	1.116	1.133	1.211	1.146	1.152	1.115	1.171	1.177	0.911	1.458	1.132	1.16	1.131	1.155	1.166	1.188	1.176	1.208	0.917	1.478	1.115	1.187	1.113	1.163	1.169	1.188	1.196	1.189	0.932	1.504	1.125	1.137	1.138	1.12	1.132	1.155	1.196	1.197	1.183	1.125	1.148	1.133	1.121	1.143	1.18	1.178	1.194	1.194	1.125
1 day, 8:45:00	1.117	1.133	1.211	1.145	1.152	1.115	1.17	1.176	0.912	1.461	1.132	1.158	1.131	1.155	1.166	1.188	1.175	1.207	0.917	1.481	1.116	1.187	1.113	1.163	1.168	1.188	1.195	1.188	0.933	1.505	1.125	1.137	1.137	1.12	1.132	1.154	1.195	1.196	1.182	1.125	1.148	1.133	1.121	1.142	1.179	1.177	1.193	1.193	1.125
1 day, 9:00:00	1.116	1.132	1.21	1.145	1.151	1.114	1.17	1.176	0.912	1.463	1.132	1.157	1.131	1.154	1.165	1.187	1.174	1.206	0.917	1.482	1.117	1.186	1.113	1.162	1.167	1.187	1.194	1.188	0.933	1.508	1.125	1.136	1.137	1.119	1.131	1.153	1.193	1.194	1.181	1.125	1.147	1.132	1.121	1.142	1.178	1.176	1.191	1.192	1.124
1 day, 9:15:00	1.117	1.132	1.21	1.144	1.151	1.114	1.169	1.175	0.912	1.464	1.132	1.156	1.13	1.153	1.164	1.187	1.173	1.205	0.918	1.484	1.118	1.184	1.112	1.161	1.166	1.187	1.193	1.187	0.933	1.511	1.125	1.135	1.136	1.119	1.131	1.152	1.192	1.192	1.18	1.125	1.147	1.131	1.12	1.141	1.177	1.175	1.19	1.19	1.124
1 day, 9:30:00	1.116	1.132	1.209	1.143	1.15	1.114	1.168	1.174	0.912	1.467	1.131	1.154	1.13	1.153	1.163	1.186	1.172	1.204	0.918	1.486	1.118	1.182	1.112	1.16	1.166	1.186	1.192	1.187	0.934	1.513	1.125	1.135	1.135	1.119	1.13	1.151	1.191	1.191	1.179	1.125	1.146	1.13	1.12	1.141	1.175	1.174	1.189	1.189	1.123
1 day, 9:45:00	1.116	1.132	1.209	1.142	1.15	1.114	1.167	1.174	0.913	1.47	1.131	1.153	1.129	1.152	1.162	1.185	1.171	1.203	0.918	1.488	1.118	1.18	1.112	1.159	1.165	1.185	1.19	1.186	0.934	1.516	1.125	1.134	1.135	1.119	1.13	1.15	1.19	1.189	1.178	1.124	1.146	1.13	1.12	1.14	1.175	1.173	1.188	1.188	1.123
1 day, 10:00:00	1.115	1.131	1.209	1.142	1.149	1.113	1.166	1.173	0.913	1.471	1.131	1.151	1.129	1.151	1.161	1.185	1.171	1.202	0.919	1.49	1.118	1.178	1.111	1.158	1.164	1.185	1.189	1.186	0.934	1.519	1.125	1.134	1.134	1.119	1.129	1.149	1.189	1.188	1.178	1.125	1.146	1.129	1.12	1.14	1.174	1.172	1.186	1.187	1.123
1 day, 10:15:00	1.115	1.131	1.209	1.141	1.148	1.114	1.166	1.173	0.913	1.476	1.13	1.15	1.129	1.15	1.16	1.185	1.17	1.202	0.919	1.493	1.118	1.177	1.111	1.157	1.163	1.184	1.189	1.185	0.935	1.521	1.125	1.133	1.134	1.118	1.129	1.148	1.188	1.186	1.177	1.124	1.145	1.129	1.119	1.139	1.173	1.171	1.185	1.186	1.123
1 day, 10:30:00	1.116	1.131	1.209	1.14	1.148	1.113	1.165	1.172	0.914	1.477	1.13	1.149	1.129	1.149	1.16	1.184	1.169	1.201	0.919	1.494	1.119	1.178	1.11	1.156	1.162	1.184	1.188	1.185	0.935	1.523	1.125	1.132	1.133	1.118	1.129	1.148	1.187	1.186	1.176	1.124	1.145	1.128	1.119	1.139	1.173	1.17	1.184	1.185	1.121
1 day, 10:45:00	1.116	1.131	1.209	1.14	1.147	1.113	1.164	1.171	0.914	1.48	1.129	1.148	1.128	1.149	1.159	1.184	1.168	1.2	0.919	1.496	1.119	1.178	1.11	1.155	1.162	1.183	1.186	1.184	0.935	1.526	1.125	1.132	1.133	1.118	1.128	1.147	1.186	1.184	1.175	1.124	1.145	1.127	1.119	1.138	1.174	1.169	1.183	1.184	1.122
1 day, 11:00:00	1.115	1.131	1.208	1.139	1.147	1.113	1.164	1.171	0.914	1.485	1.128	1.147	1.128	1.148	1.158	1.183	1.167	1.2	0.92	1.499	1.118	1.178	1.11	1.154	1.161	1.182	1.186	1.184	0.936	1.528	1.125	1.131	1.132	1.118	1.128	1.146	1.185	1.183	1.175	1.124	1.144	1.127	1.119	1.138	1.173	1.168	1.182	1.183	1.121
1 day, 11:15:00	1.114	1.131	1.208	1.139	1.147	1.113	1.163	1.17	0.915	1.488	1.127	1.146	1.128	1.148	1.157	1.183	1.167	1.199	0.92	1.5	1.119	1.178	1.109	1.154	1.16	1.182	1.185	1.183	0.936	1.531	1.125	1.131	1.132	1.118	1.128	1.146	1.185	1.182	1.174	1.123	1.144	1.126	1.119	1.137	1.172	1.168	1.181	1.183	1.121
1 day, 11:30:00	1.113	1.13	1.208	1.138	1.146	1.113	1.162	1.17	0.915	1.49	1.126	1.145	1.127	1.147	1.157	1.182	1.166	1.198	0.92	1.502	1.119	1.178	1.109	1.153	1.16	1.182	1.184	1.183	0.936	1.532	1.124	1.13	1.131	1.117	1.127	1.145	1.184	1.181	1.173	1.124	1.144	1.125	1.119	1.137	1.171	1.168	1.18	1.182	1.12
1 day, 11:45:00	1.112	1.13	1.208	1.137	1.146	1.113	1.162	1.17	0.915	1.493	1.125	1.144	1.127	1.146	1.156	1.182	1.166	1.198	0.921	1.504	1.12	1.178	1.109	1.152	1.159	1.181	1.183	1.182	0.936	1.534	1.125	1.13	1.131	1.117	1.127	1.144	1.183	1.18	1.173	1.123	1.143	1.125	1.118	1.136	1.169	1.167	1.179	1.181	1.12
1 day, 12:00:00	1.111	1.13	1.207	1.137	1.145	1.112	1.161	1.169	0.915	1.498	1.125	1.144	1.127	1.145	1.156	1.181	1.165	1.197	0.921	1.506	1.12	1.178	1.109	1.151	1.158	1.18	1.182	1.182	0.937	1.536	1.125	1.129	1.13	1.117	1.126	1.143	1.182	1.179	1.172	1.124	1.143	1.124	1.118	1.136	1.168	1.166	1.178	1.181	1.119
1 day, 12:15:00	1.11	1.13	1.207	1.136	1.145	1.112	1.161	1.168	0.915	1.501	1.125	1.143	1.126	1.145	1.155	1.181	1.164	1.197	0.921	1.507	1.12	1.177	1.108	1.15	1.158	1.18	1.181	1.182	0.937	1.538	1.125	1.129	1.13	1.117	1.126	1.143	1.181	1.178	1.172	1.123	1.143	1.124	1.118	1.135	1.167	1.166	1.177	1.18	1.119
1 day, 12:30:00	1.109	1.13	1.206	1.136	1.145	1.112	1.16	1.168	0.916	1.504	1.125	1.142	1.126	1.144	1.154	1.18	1.163	1.197	0.922	1.509	1.12	1.177	1.108	1.15	1.157	1.179	1.181	1.181	0.937	1.539	1.125	1.129	1.129	1.117	1.126	1.142	1.181	1.177	1.171	1.124	1.143	1.123	1.118	1.135	1.166	1.165	1.176	1.179	1.119
1 day, 12:45:00	1.108	1.129	1.206	1.135	1.144	1.112	1.159	1.168	0.916	1.506	1.124	1.141	1.125	1.144	1.154	1.18	1.163	1.196	0.922	1.51	1.119	1.176	1.107	1.149	1.156	1.179	1.18	1.181	0.938	1.54	1.124	1.128	1.129	1.117	1.125	1.142	1.18	1.176	1.17	1.123	1.143	1.123	1.117	1.134	1.165	1.165	1.176	1.178	1.119
1 day, 13:00:00	1.107	1.129	1.205	1.134	1.144	1.112	1.159	1.167	0.916	1.51	1.123	1.141	1.125	1.143	1.153	1.179	1.162	1.196	0.922	1.511	1.12	1.176	1.107	1.148	1.156	1.179	1.179	1.181	0.938	1.541	1.124	1.128	1.128	1.117	1.125	1.141	1.179	1.175	1.17	1.124	1.143	1.122	1.117	1.134	1.165	1.164	1.175	1.178	1.118
1 day, 13:15:00	1.105	1.129	1.205	1.134	1.143	1.112	1.158	1.167	0.917	1.514	1.123	1.14	1.125	1.142	1.153	1.179	1.162	1.195	0.922	1.512	1.119	1.175	1.107	1.147	1.156	1.179	1.179	1.18	0.938	1.542	1.124	1.127	1.128	1.116	1.125	1.14	1.179	1.174	1.169	1.123	1.142	1.122	1.117	1.133	1.164	1.163	1.174	1.177	1.118
1 day, 13:30:00	1.105	1.129	1.205	1.133	1.143	1.111	1.158	1.167	0.917	1.517	1.123	1.139	1.125	1.141	1.152	1.178	1.161	1.195	0.923	1.512	1.119	1.175	1.107	1.147	1.155	1.178	1.178	1.18	0.938	1.542	1.123	1.127	1.127	1.116	1.124	1.14	1.178	1.174	1.169	1.123	1.142	1.121	1.117	1.133	1.163	1.163	1.173	1.177	1.117
1 day, 13:45:00	1.103	1.129	1.205	1.133	1.143	1.111	1.158	1.166	0.917	1.517	1.123	1.139	1.124	1.141	1.151	1.178	1.161	1.194	0.923	1.513	1.119	1.174	1.106	1.146	1.154	1.178	1.177	1.179	0.939	1.542	1.123	1.127	1.127	1.116	1.124	1.139	1.177	1.173	1.169	1.122	1.143	1.121	1.117	1.133	1.162	1.162	1.173	1.177	1.117
1 day, 14:00:00	1.103	1.129	1.204	1.132	1.142	1.111	1.157	1.166	0.917	1.52	1.123	1.139	1.124	1.14	1.151	1.178	1.16	1.194	0.923	1.513	1.118	1.173	1.106	1.145	1.154	1.178	1.177	1.179	0.939	1.543	1.123	1.127	1.127	1.116	1.124	1.139	1.176	1.172	1.168	1.122	1.142	1.12	1.117	1.132	1.161	1.161	1.172	1.176	1.116
1 day, 14:15:00	1.103	1.129	1.204	1.132	1.142	1.111	1.157	1.166	0.918	1.524	1.122	1.138	1.123	1.14	1.15	1.177	1.16	1.194	0.924	1.514	1.118	1.173	1.106	1.145	1.154	1.178	1.176	1.179	0.939	1.542	1.122	1.126	1.126	1.116	1.123	1.138	1.176	1.171	1.168	1.121	1.142	1.12	1.117	1.132	1.161	1.16	1.171	1.176	1.115
1 day, 14:30:00	1.103	1.129	1.203	1.131	1.141	1.111	1.156	1.165	0.918	1.524	1.123	1.137	1.123	1.139	1.15	1.177	1.159	1.193	0.924	1.512	1.118	1.173	1.105	1.144	1.153	1.178	1.175	1.178	0.94	1.542	1.122	1.126	1.126	1.116	1.123	1.138	1.175	1.17	1.167	1.121	1.143	1.119	1.117	1.131	1.16	1.16	1.171	1.175	1.114
1 day, 14:45:00	1.103	1.128	1.202	1.131	1.141	1.111	1.156	1.165	0.918	1.527	1.124	1.137	1.123	1.139	1.149	1.176	1.159	1.193	0.924	1.513	1.119	1.173	1.105	1.143	1.152	1.177	1.175	1.178	0.94	1.542	1.122	1.127	1.125	1.116	1.123	1.137	1.175	1.17	1.167	1.121	1.143	1.119	1.117	1.131	1.159	1.159	1.17	1.175	1.115
1 day, 15:00:00	1.102	1.128	1.202	1.13	1.141	1.111	1.156	1.165	0.919	1.529	1.124	1.136	1.122	1.138	1.149	1.176	1.159	1.193	0.925	1.512	1.118	1.173	1.105	1.143	1.152	1.177	1.175	1.178	0.94	1.54	1.121	1.126	1.125	1.115	1.122	1.137	1.174	1.17	1.167	1.121	1.143	1.119	1.117	1.13	1.158	1.159	1.17	1.175	1.113
1 day, 15:15:00	1.101	1.128	1.2	1.13	1.14	1.11	1.155	1.164	0.919	1.529	1.124	1.136	1.122	1.138	1.148	1.175	1.158	1.192	0.925	1.51	1.117	1.173	1.105	1.142	1.152	1.177	1.174	1.178	0.941	1.54	1.121	1.126	1.125	1.115	1.122	1.136	1.173	1.169	1.167	1.12	1.143	1.118	1.116	1.13	1.158	1.158	1.169	1.174	1.113
[truncated: 8 more columns]

## Sheet: M_pop8
Time	B2	B3	B4	B5	B6	B7	B8	B9	B10	B11	C2	C3	C4	C5	C6	C7	C8	C9	C10	C11	D2	D3	D4	D5	D6	D7	D8	D9	D10	D11	E2	E3	E4	E5	E6	E7	E8	E9	E10	F2	F3	F4	F5	F6	F7	F8	F9	F10	G2
00:00:00	0.912	0.951	0.951	0.958	0.963	0.971	0.958	0.933	0.94	0.969	0.919	0.947	0.931	0.953	0.958	0.978	0.973	0.943	0.955	0.959	0.912	0.952	0.948	0.96	0.97	0.965	0.988	0.968	0.95	0.975	0.905	0.939	0.935	0.953	0.949	0.954	0.956	0.946	0.96	0.934	0.948	0.937	0.949	0.962	0.955	0.964	0.952	0.961	0.915
00:15:00	0.929	0.964	0.966	0.969	0.974	0.98	0.97	0.944	0.95	0.978	0.935	0.959	0.942	0.963	0.969	0.984	0.983	0.953	0.965	0.975	0.93	0.964	0.934	0.971	0.98	0.978	1.001	0.978	0.959	0.982	0.918	0.951	0.945	0.964	0.959	0.965	0.966	0.956	0.97	0.95	0.96	0.949	0.961	0.972	0.966	0.975	0.963	0.97	0.931
00:30:00	0.93	0.968	0.97	0.973	0.978	0.984	0.973	0.947	0.953	0.981	0.939	0.964	0.946	0.967	0.973	0.987	0.987	0.956	0.969	0.978	0.931	0.968	0.937	0.975	0.984	0.982	1.006	0.982	0.963	0.983	0.922	0.955	0.949	0.968	0.964	0.969	0.97	0.96	0.973	0.954	0.964	0.953	0.965	0.976	0.969	0.978	0.967	0.973	0.934
00:45:00	0.929	0.967	0.969	0.972	0.977	0.986	0.973	0.947	0.953	0.981	0.94	0.964	0.946	0.968	0.972	0.987	0.987	0.956	0.968	0.978	0.931	0.967	0.937	0.975	0.984	0.984	1.006	0.982	0.963	0.981	0.922	0.955	0.95	0.968	0.964	0.969	0.969	0.959	0.972	0.954	0.965	0.953	0.966	0.977	0.97	0.978	0.967	0.972	0.934
01:00:00	0.927	0.965	0.967	0.97	0.975	0.985	0.971	0.945	0.951	0.979	0.937	0.962	0.945	0.967	0.971	0.988	0.986	0.955	0.966	0.976	0.93	0.965	0.936	0.974	0.982	0.984	1.005	0.98	0.961	0.979	0.921	0.954	0.949	0.967	0.963	0.967	0.968	0.957	0.97	0.952	0.963	0.952	0.965	0.976	0.968	0.976	0.966	0.97	0.933
01:15:00	0.926	0.963	0.965	0.968	0.973	0.984	0.969	0.944	0.949	0.976	0.936	0.96	0.943	0.965	0.968	0.987	0.984	0.953	0.963	0.974	0.928	0.963	0.934	0.972	0.98	0.983	1.003	0.978	0.959	0.977	0.919	0.952	0.947	0.964	0.961	0.966	0.966	0.955	0.969	0.951	0.961	0.951	0.963	0.974	0.966	0.973	0.964	0.969	0.931
01:30:00	0.924	0.961	0.963	0.966	0.97	0.982	0.967	0.942	0.947	0.974	0.934	0.958	0.941	0.963	0.965	0.986	0.981	0.951	0.961	0.972	0.927	0.961	0.932	0.97	0.977	0.981	1	0.975	0.956	0.975	0.918	0.95	0.945	0.962	0.958	0.963	0.964	0.953	0.967	0.949	0.959	0.948	0.961	0.972	0.964	0.97	0.961	0.967	0.929
01:45:00	0.924	0.959	0.961	0.964	0.968	0.981	0.965	0.94	0.945	0.973	0.933	0.956	0.939	0.962	0.963	0.986	0.98	0.949	0.959	0.97	0.927	0.959	0.93	0.968	0.974	0.98	1	0.973	0.954	0.973	0.916	0.948	0.943	0.96	0.956	0.962	0.963	0.95	0.966	0.947	0.956	0.946	0.958	0.969	0.961	0.968	0.959	0.965	0.927
02:00:00	0.923	0.958	0.959	0.961	0.966	0.98	0.963	0.938	0.942	0.972	0.932	0.954	0.937	0.96	0.96	0.985	0.977	0.946	0.957	0.968	0.926	0.956	0.928	0.965	0.972	0.98	0.997	0.97	0.952	0.971	0.914	0.946	0.941	0.958	0.954	0.959	0.961	0.947	0.965	0.945	0.955	0.944	0.957	0.968	0.959	0.966	0.957	0.965	0.925
02:15:00	0.923	0.956	0.957	0.96	0.964	0.98	0.962	0.937	0.94	0.97	0.932	0.952	0.935	0.958	0.958	0.985	0.975	0.944	0.954	0.966	0.925	0.954	0.926	0.963	0.97	0.98	0.995	0.967	0.949	0.969	0.912	0.944	0.939	0.956	0.952	0.957	0.959	0.945	0.965	0.943	0.953	0.942	0.955	0.966	0.957	0.963	0.955	0.964	0.923
02:30:00	0.923	0.954	0.956	0.957	0.962	0.98	0.96	0.935	0.938	0.969	0.931	0.95	0.933	0.956	0.956	0.986	0.973	0.942	0.952	0.965	0.925	0.952	0.924	0.961	0.967	0.98	0.992	0.965	0.947	0.967	0.91	0.942	0.938	0.954	0.95	0.955	0.957	0.944	0.965	0.94	0.951	0.94	0.953	0.964	0.955	0.961	0.953	0.965	0.921
02:45:00	0.923	0.952	0.954	0.956	0.96	0.981	0.958	0.933	0.936	0.968	0.931	0.948	0.931	0.955	0.953	0.988	0.971	0.94	0.95	0.964	0.926	0.95	0.922	0.959	0.965	0.981	0.99	0.962	0.945	0.965	0.908	0.941	0.936	0.952	0.948	0.954	0.955	0.942	0.966	0.938	0.949	0.938	0.952	0.962	0.954	0.959	0.951	0.967	0.919
03:00:00	0.924	0.951	0.953	0.954	0.958	0.983	0.956	0.931	0.935	0.967	0.932	0.946	0.929	0.953	0.951	0.991	0.969	0.938	0.948	0.963	0.927	0.948	0.921	0.957	0.963	0.984	0.988	0.96	0.939	0.964	0.907	0.939	0.935	0.95	0.946	0.952	0.953	0.94	0.968	0.936	0.947	0.937	0.95	0.96	0.952	0.957	0.949	0.97	0.918
03:15:00	0.925	0.95	0.951	0.953	0.956	0.986	0.955	0.929	0.933	0.966	0.934	0.945	0.927	0.952	0.949	0.994	0.967	0.936	0.946	0.962	0.928	0.946	0.919	0.955	0.961	0.987	0.986	0.958	0.937	0.963	0.905	0.937	0.933	0.949	0.944	0.95	0.952	0.938	0.965	0.935	0.946	0.935	0.948	0.958	0.95	0.956	0.947	0.974	0.916
03:30:00	0.926	0.948	0.95	0.951	0.955	0.989	0.954	0.927	0.931	0.965	0.936	0.943	0.926	0.949	0.947	0.998	0.965	0.934	0.944	0.961	0.931	0.945	0.918	0.954	0.96	0.99	0.984	0.956	0.936	0.962	0.904	0.936	0.932	0.947	0.942	0.949	0.95	0.936	0.97	0.933	0.944	0.934	0.947	0.957	0.949	0.954	0.946	0.979	0.915
03:45:00	0.928	0.947	0.949	0.95	0.954	0.993	0.952	0.926	0.93	0.964	0.939	0.942	0.924	0.948	0.946	1.003	0.964	0.933	0.943	0.961	0.934	0.943	0.917	0.952	0.959	0.995	0.983	0.954	0.934	0.961	0.903	0.935	0.93	0.946	0.941	0.947	0.949	0.935	0.977	0.932	0.943	0.932	0.946	0.955	0.948	0.953	0.944	0.986	0.913
04:00:00	0.93	0.946	0.948	0.949	0.952	0.998	0.951	0.924	0.929	0.964	0.943	0.941	0.923	0.946	0.944	1.009	0.962	0.931	0.942	0.961	0.938	0.942	0.916	0.951	0.958	1	0.981	0.953	0.934	0.961	0.901	0.934	0.929	0.945	0.939	0.946	0.948	0.933	0.986	0.93	0.942	0.919	0.944	0.954	0.946	0.951	0.943	0.993	0.912
04:15:00	0.933	0.945	0.948	0.948	0.952	1.005	0.95	0.923	0.928	0.964	0.948	0.94	0.922	0.945	0.943	1.017	0.961	0.93	0.941	0.961	0.942	0.941	0.915	0.951	0.957	1.008	0.98	0.951	0.933	0.962	0.9	0.933	0.928	0.944	0.938	0.945	0.947	0.932	0.996	0.929	0.941	0.918	0.944	0.953	0.945	0.95	0.942	1.004	0.911
04:30:00	0.936	0.945	0.947	0.948	0.951	1.014	0.949	0.922	0.927	0.965	0.954	0.939	0.921	0.944	0.941	1.029	0.96	0.929	0.941	0.961	0.948	0.94	0.914	0.95	0.956	1.016	0.979	0.95	0.932	0.962	0.9	0.932	0.928	0.943	0.937	0.944	0.946	0.931	1.008	0.928	0.94	0.918	0.943	0.952	0.944	0.949	0.941	1.016	0.911
04:45:00	0.941	0.944	0.946	0.948	0.95	1.025	0.949	0.921	0.926	0.966	0.962	0.938	0.92	0.943	0.94	1.039	0.959	0.928	0.94	0.961	0.954	0.939	0.913	0.95	0.956	1.027	0.979	0.949	0.932	0.963	0.899	0.931	0.927	0.942	0.936	0.944	0.946	0.93	1.023	0.926	0.939	0.917	0.942	0.951	0.944	0.948	0.94	1.03	0.91
05:00:00	0.948	0.944	0.946	0.948	0.949	1.035	0.948	0.921	0.926	0.967	0.97	0.937	0.919	0.943	0.939	1.046	0.958	0.928	0.94	0.961	0.963	0.938	0.913	0.95	0.956	1.041	0.978	0.948	0.932	0.964	0.898	0.93	0.927	0.941	0.935	0.943	0.945	0.93	1.04	0.926	0.939	0.917	0.942	0.951	0.943	0.947	0.94	1.048	0.909
05:15:00	0.955	0.943	0.946	0.948	0.949	1.042	0.948	0.92	0.926	0.968	0.982	0.937	0.919	0.942	0.939	1.052	0.958	0.927	0.94	0.962	0.972	0.938	0.912	0.951	0.957	1.052	0.978	0.947	0.932	0.966	0.898	0.93	0.927	0.941	0.934	0.943	0.945	0.929	1.068	0.926	0.938	0.916	0.942	0.951	0.942	0.947	0.94	1.077	0.909
05:30:00	0.964	0.943	0.929	0.948	0.949	1.046	0.947	0.919	0.926	0.97	0.995	0.937	0.919	0.942	0.938	1.057	0.957	0.927	0.94	0.963	0.981	0.938	0.912	0.951	0.957	1.062	0.978	0.947	0.932	0.968	0.897	0.93	0.926	0.941	0.933	0.943	0.946	0.929	1.047	0.925	0.938	0.916	0.942	0.951	0.942	0.946	0.939	1.063	0.909
05:45:00	0.974	0.943	0.93	0.949	0.949	1.055	0.948	0.92	0.926	0.972	1.006	0.936	0.918	0.942	0.938	1.063	0.957	0.927	0.94	0.967	0.997	0.937	0.912	0.952	0.958	1.072	0.978	0.947	0.933	0.97	0.897	0.93	0.927	0.941	0.933	0.944	0.947	0.929	1.052	0.925	0.938	0.916	0.943	0.95	0.942	0.949	0.94	1.069	0.909
06:00:00	0.986	0.943	0.931	0.95	0.949	1.072	0.948	0.919	0.926	0.974	1.015	0.936	0.918	0.942	0.938	1.068	0.957	0.927	0.941	0.968	1.007	0.937	0.912	0.953	0.96	1.084	0.979	0.947	0.934	0.972	0.897	0.93	0.927	0.941	0.932	0.944	0.947	0.929	1.07	0.925	0.938	0.917	0.943	0.95	0.942	0.952	0.94	1.071	0.909
06:15:00	0.999	0.943	0.933	0.951	0.95	1.086	0.948	0.92	0.925	0.976	1.029	0.936	0.918	0.943	0.937	1.07	0.957	0.927	0.942	0.962	1.019	0.937	0.912	0.955	0.961	1.096	0.98	0.947	0.935	0.975	0.897	0.93	0.928	0.941	0.932	0.945	0.948	0.93	1.089	0.926	0.938	0.917	0.944	0.95	0.942	0.954	0.94	1.11	0.909
06:30:00	1.015	0.943	0.934	0.952	0.95	1.097	0.949	0.92	0.925	0.979	1.048	0.937	0.918	0.943	0.938	1.074	0.957	0.927	0.943	0.957	1.038	0.937	0.913	0.957	0.964	1.107	0.981	0.947	0.937	0.984	0.897	0.931	0.929	0.942	0.932	0.946	0.949	0.931	1.112	0.926	0.939	0.917	0.946	0.951	0.943	0.955	0.941	1.135	0.909
06:45:00	1.032	0.944	0.935	0.954	0.951	1.123	0.95	0.92	0.927	0.981	1.067	0.937	0.919	0.944	0.938	1.078	0.958	0.928	0.944	0.954	1.055	0.937	0.913	0.96	0.966	1.114	0.982	0.947	0.939	0.99	0.897	0.932	0.93	0.943	0.932	0.948	0.951	0.932	1.135	0.926	0.939	0.918	0.947	0.952	0.944	0.956	0.942	1.153	0.909
07:00:00	1.053	0.944	0.936	0.956	0.953	1.149	0.95	0.92	0.929	0.981	1.085	0.938	0.92	0.946	0.939	1.091	0.959	0.929	0.946	0.953	1.077	0.938	0.914	0.963	0.97	1.122	0.983	0.949	0.941	0.99	0.897	0.933	0.931	0.944	0.932	0.949	0.953	0.934	1.157	0.926	0.941	0.918	0.949	0.953	0.945	0.958	0.944	1.177	0.909
07:15:00	1.076	0.945	0.938	0.958	0.955	1.177	0.953	0.921	0.931	0.98	1.111	0.939	0.921	0.947	0.939	1.095	0.96	0.93	0.949	0.953	1.106	0.939	0.915	0.966	0.974	1.132	0.984	0.95	0.944	0.985	0.897	0.935	0.933	0.946	0.932	0.951	0.955	0.935	1.175	0.926	0.942	0.918	0.951	0.954	0.946	0.959	0.946	1.216	0.909
07:30:00	1.104	0.947	0.94	0.96	0.957	1.208	0.953	0.923	0.934	0.98	1.136	0.94	0.922	0.949	0.941	1.101	0.962	0.931	0.951	0.954	1.137	0.94	0.917	0.971	0.979	1.129	0.985	0.951	0.947	0.979	0.897	0.936	0.935	0.947	0.933	0.954	0.958	0.937	1.199	0.927	0.943	0.919	0.953	0.956	0.948	0.962	0.948	1.257	0.909
07:45:00	1.131	0.949	0.943	0.962	0.959	1.238	0.956	0.926	0.937	0.978	1.164	0.941	0.923	0.951	0.942	1.101	0.964	0.932	0.952	0.955	1.174	0.941	0.919	0.975	0.985	1.134	0.99	0.952	0.95	0.973	0.897	0.938	0.938	0.95	0.934	0.957	0.961	0.934	1.216	0.901	0.945	0.919	0.956	0.957	0.95	0.965	0.95	1.286	0.91
08:00:00	1.163	0.951	0.947	0.97	0.961	1.263	0.96	0.928	0.94	0.974	1.199	0.943	0.925	0.953	0.942	1.109	0.965	0.931	0.949	0.957	1.212	0.943	0.92	0.981	0.991	1.143	0.997	0.952	0.95	0.973	0.898	0.94	0.94	0.953	0.935	0.961	0.963	0.936	1.242	0.901	0.947	0.921	0.959	0.958	0.951	0.967	0.952	1.315	0.911
08:15:00	1.198	0.954	0.951	0.972	0.965	1.282	0.965	0.926	0.944	0.973	1.24	0.945	0.927	0.957	0.941	1.126	0.966	0.934	0.954	0.96	1.252	0.945	0.922	0.986	0.999	1.161	1.001	0.952	0.951	0.975	0.898	0.942	0.943	0.955	0.936	0.966	0.966	0.936	1.269	0.902	0.949	0.926	0.962	0.961	0.954	0.971	0.951	1.343	0.911
08:30:00	1.239	0.957	0.956	0.979	0.967	1.304	0.97	0.928	0.948	0.974	1.287	0.947	0.929	0.961	0.943	1.142	0.97	0.939	0.959	0.962	1.295	0.947	0.925	0.992	1.005	1.178	1.012	0.958	0.959	0.978	0.899	0.947	0.945	0.959	0.938	0.972	0.972	0.937	1.3	0.903	0.951	0.934	0.963	0.963	0.958	0.973	0.952	1.374	0.912
08:45:00	1.286	0.96	0.961	0.984	0.972	1.328	0.975	0.931	0.953	0.977	1.34	0.948	0.931	0.962	0.948	1.164	0.975	0.944	0.964	0.966	1.339	0.949	0.927	1	1.015	1.201	1.018	0.964	0.964	0.982	0.9	0.95	0.949	0.963	0.939	0.977	0.984	0.944	1.331	0.904	0.949	0.938	0.967	0.965	0.961	0.973	0.957	1.407	0.912
09:00:00	1.328	0.964	0.967	0.991	0.976	1.357	0.98	0.934	0.958	0.981	1.389	0.949	0.934	0.965	0.952	1.183	0.983	0.948	0.97	0.971	1.388	0.952	0.93	1.011	1.028	1.222	1.027	0.967	0.972	0.988	0.901	0.95	0.951	0.967	0.941	0.983	0.995	0.95	1.362	0.906	0.951	0.943	0.979	0.969	0.964	0.974	0.964	1.442	0.913
09:15:00	1.376	0.967	0.974	0.999	0.985	1.397	0.986	0.938	0.964	0.985	1.449	0.954	0.937	0.973	0.956	1.199	0.989	0.952	0.977	0.975	1.437	0.953	0.931	1.02	1.041	1.253	1.036	0.973	0.981	0.995	0.902	0.953	0.954	0.974	0.944	0.989	1.003	0.958	1.395	0.907	0.96	0.945	0.987	0.978	0.965	0.979	0.971	1.477	0.915
09:30:00	1.43	0.973	0.982	1.007	0.989	1.435	0.995	0.942	0.97	0.989	1.514	0.958	0.939	0.983	0.961	1.225	0.995	0.958	0.985	0.981	1.492	0.956	0.935	1.032	1.057	1.286	1.031	0.975	0.99	1.003	0.903	0.961	0.96	0.984	0.95	0.997	1.017	0.965	1.427	0.91	0.965	0.952	0.999	0.986	0.975	0.987	0.978	1.513	0.916
09:45:00	1.474	0.978	0.99	1.018	0.996	1.483	1.003	0.947	0.977	0.995	1.565	0.962	0.942	0.992	0.966	1.253	1.002	0.964	0.995	0.988	1.544	0.959	0.94	1.049	1.076	1.322	1.045	0.981	1.001	1.012	0.904	0.966	0.969	0.996	0.955	1.004	1.032	0.973	1.459	0.913	0.97	0.958	1.013	0.994	0.985	1	0.987	1.542	0.917
10:00:00	1.52	0.984	1	1.029	1.005	1.528	1.013	0.953	0.985	1.003	1.603	0.967	0.948	1.001	0.972	1.285	1.01	0.971	1.006	0.994	1.576	0.964	0.948	1.066	1.096	1.366	1.063	0.989	1.014	1.024	0.906	0.972	0.982	1.007	0.961	1.023	1.048	0.983	1.489	0.915	0.977	0.964	1.027	1.002	0.995	1.009	0.997	1.573	0.918
10:15:00	1.561	0.991	1.01	1.042	1.016	1.578	1.024	0.959	0.995	1.01	1.651	0.97	0.958	1.011	0.979	1.319	1.02	0.979	1.019	1.002	1.608	0.971	0.959	1.088	1.118	1.404	1.082	0.998	1.029	1.043	0.908	0.979	0.991	1.016	0.966	1.039	1.067	0.993	1.516	0.919	0.984	0.971	1.041	1.011	1.005	1.02	1.008	1.6	0.92
10:30:00	1.597	0.999	1.021	1.056	1.029	1.623	1.036	0.967	1.005	1.019	1.674	0.977	0.964	1.021	0.987	1.355	1.031	0.988	1.033	1.012	1.637	0.977	0.967	1.109	1.142	1.452	1.105	1.009	1.047	1.056	0.91	0.99	1.003	1.033	0.974	1.057	1.09	1.005	1.542	0.922	0.992	0.979	1.06	1.025	1.015	1.03	1.02	1.617	0.922
10:45:00	1.619	1.008	1.035	1.073	1.042	1.673	1.05	0.975	1.017	1.026	1.687	0.984	0.973	1.032	0.996	1.397	1.043	0.999	1.05	1.021	1.655	0.984	0.976	1.126	1.166	1.499	1.131	1.021	1.066	1.073	0.912	0.996	1.017	1.043	0.982	1.08	1.116	1.018	1.566	0.926	1.001	0.988	1.079	1.036	1.027	1.042	1.034	1.635	0.925
11:00:00	1.635	1.017	1.049	1.09	1.058	1.722	1.065	0.984	1.031	1.035	1.697	0.993	0.983	1.047	1.006	1.435	1.058	1.011	1.069	1.035	1.658	0.992	0.988	1.146	1.192	1.544	1.158	1.034	1.086	1.092	0.915	1.006	1.034	1.06	0.99	1.102	1.146	1.034	1.58	0.93	1.012	0.997	1.105	1.05	1.042	1.054	1.05	1.64	0.927
11:15:00	1.644	1.028	1.064	1.11	1.076	1.764	1.083	0.994	1.046	1.044	1.717	1.003	0.994	1.064	1.017	1.479	1.074	1.024	1.09	1.048	1.662	1.002	1.001	1.166	1.219	1.585	1.183	1.048	1.11	1.113	0.918	1.019	1.05	1.085	0.999	1.128	1.178	1.052	1.601	0.935	1.024	1.009	1.129	1.064	1.059	1.068	1.068	1.635	0.931
11:30:00	1.651	1.039	1.081	1.131	1.095	1.815	1.106	1.004	1.064	1.058	1.713	1.014	1.007	1.082	1.03	1.52	1.091	1.038	1.115	1.062	1.656	1.012	1.013	1.189	1.248	1.632	1.205	1.065	1.133	1.139	0.92	1.033	1.069	1.105	1.008	1.157	1.211	1.071	1.607	0.941	1.037	1.02	1.153	1.08	1.079	1.085	1.088	1.627	0.934
11:45:00	1.638	1.051	1.099	1.152	1.116	1.854	1.13	1.015	1.085	1.071	1.7	1.025	1.021	1.102	1.045	1.566	1.11	1.055	1.142	1.079	1.644	1.023	1.031	1.211	1.276	1.676	1.228	1.084	1.156	1.167	0.924	1.048	1.087	1.124	1.019	1.187	1.243	1.095	1.608	0.947	1.051	1.032	1.172	1.098	1.099	1.1	1.11	1.622	0.938
12:00:00	1.637	1.064	1.118	1.171	1.138	1.892	1.155	1.028	1.11	1.087	1.685	1.039	1.035	1.121	1.062	1.609	1.133	1.074	1.169	1.099	1.643	1.037	1.047	1.228	1.303	1.718	1.245	1.104	1.18	1.199	0.928	1.064	1.108	1.14	1.03	1.215	1.272	1.12	1.607	0.954	1.067	1.047	1.184	1.117	1.122	1.118	1.136	1.611	0.942
12:15:00	1.662	1.077	1.138	1.186	1.162	1.916	1.184	1.041	1.135	1.101	1.681	1.053	1.052	1.141	1.08	1.648	1.157	1.094	1.196	1.122	1.627	1.05	1.065	1.238	1.324	1.766	1.258	1.127	1.199	1.221	0.932	1.081	1.124	1.152	1.043	1.239	1.297	1.145	1.604	0.962	1.082	1.062	1.194	1.139	1.147	1.135	1.16	1.603	0.947
12:30:00	1.649	1.092	1.155	1.196	1.185	1.943	1.212	1.055	1.162	1.118	1.661	1.069	1.07	1.16	1.099	1.688	1.181	1.116	1.218	1.146	1.616	1.064	1.085	1.247	1.343	1.799	1.27	1.15	1.216	1.255	0.937	1.099	1.135	1.161	1.056	1.262	1.32	1.17	1.593	0.969	1.101	1.075	1.202	1.159	1.172	1.151	1.184	1.591	0.953
12:45:00	1.665	1.109	1.17	1.204	1.202	1.951	1.237	1.073	1.186	1.137	1.649	1.085	1.088	1.166	1.121	1.729	1.204	1.139	1.237	1.176	1.605	1.078	1.102	1.253	1.351	1.827	1.28	1.174	1.233	1.285	0.942	1.116	1.146	1.17	1.07	1.285	1.338	1.191	1.591	0.979	1.115	1.087	1.205	1.176	1.197	1.168	1.204	1.579	0.958
13:00:00	1.666	1.128	1.18	1.209	1.217	1.953	1.26	1.09	1.206	1.156	1.636	1.101	1.104	1.175	1.14	1.76	1.224	1.162	1.255	1.206	1.591	1.095	1.117	1.255	1.361	1.847	1.287	1.2	1.247	1.315	0.948	1.13	1.157	1.176	1.085	1.306	1.351	1.21	1.582	0.99	1.125	1.097	1.208	1.192	1.217	1.182	1.222	1.574	0.966
13:15:00	1.648	1.146	1.189	1.213	1.229	1.949	1.28	1.109	1.224	1.177	1.63	1.118	1.121	1.181	1.156	1.786	1.244	1.183	1.271	1.242	1.591	1.113	1.129	1.255	1.359	1.865	1.291	1.219	1.263	1.351	0.956	1.14	1.159	1.179	1.101	1.323	1.361	1.224	1.574	1.001	1.134	1.104	1.21	1.205	1.235	1.196	1.237	1.566	0.974
13:30:00	1.635	1.159	1.19	1.214	1.237	1.929	1.296	1.127	1.242	1.2	1.646	1.136	1.131	1.186	1.168	1.813	1.257	1.202	1.285	1.268	1.587	1.126	1.131	1.257	1.353	1.876	1.295	1.241	1.275	1.381	0.963	1.147	1.163	1.183	1.116	1.336	1.369	1.239	1.571	1.013	1.137	1.109	1.212	1.218	1.252	1.206	1.25	1.564	0.983
13:45:00	1.629	1.172	1.193	1.217	1.244	1.905	1.307	1.145	1.256	1.223	1.628	1.149	1.138	1.187	1.176	1.83	1.269	1.219	1.298	1.303	1.593	1.145	1.141	1.258	1.347	1.878	1.295	1.261	1.287	1.412	0.972	1.153	1.166	1.183	1.13	1.345	1.373	1.252	1.566	1.026	1.14	1.112	1.213	1.228	1.265	1.216	1.265	1.562	0.993
14:00:00	1.622	1.18	1.192	1.217	1.248	1.878	1.315	1.163	1.268	1.252	1.646	1.162	1.142	1.194	1.185	1.851	1.277	1.234	1.31	1.338	1.595	1.152	1.142	1.26	1.341	1.873	1.293	1.281	1.293	1.449	0.981	1.154	1.169	1.185	1.141	1.352	1.373	1.264	1.565	1.04	1.143	1.117	1.214	1.235	1.272	1.222	1.276	1.562	1.002
14:15:00	1.615	1.187	1.192	1.219	1.247	1.848	1.317	1.18	1.279	1.279	1.637	1.168	1.142	1.199	1.19	1.865	1.283	1.25	1.32	1.365	1.609	1.163	1.144	1.262	1.332	1.865	1.292	1.297	1.291	1.481	0.991	1.158	1.173	1.188	1.151	1.354	1.372	1.274	1.568	1.055	1.145	1.122	1.215	1.239	1.28	1.229	1.286	1.56	1.014
14:30:00	1.612	1.191	1.191	1.221	1.245	1.827	1.323	1.196	1.283	1.308	1.624	1.173	1.146	1.201	1.194	1.873	1.287	1.263	1.32	1.399	1.612	1.172	1.149	1.261	1.321	1.852	1.29	1.313	1.29	1.51	1	1.161	1.178	1.19	1.158	1.354	1.367	1.278	1.569	1.071	1.146	1.125	1.215	1.24	1.284	1.233	1.288	1.558	1.025
14:45:00	1.61	1.195	1.192	1.223	1.244	1.803	1.322	1.21	1.285	1.335	1.634	1.174	1.148	1.204	1.196	1.86	1.287	1.272	1.317	1.425	1.62	1.18	1.15	1.26	1.317	1.831	1.288	1.324	1.286	1.548	1.011	1.163	1.18	1.192	1.164	1.352	1.362	1.277	1.569	1.086	1.149	1.129	1.216	1.24	1.286	1.235	1.288	1.56	1.036
15:00:00	1.603	1.198	1.193	1.225	1.242	1.79	1.321	1.22	1.284	1.364	1.651	1.18	1.149	1.21	1.198	1.842	1.287	1.276	1.313	1.456	1.621	1.178	1.151	1.259	1.31	1.814	1.285	1.326	1.283	1.576	1.022	1.165	1.181	1.194	1.169	1.346	1.358	1.275	1.571	1.1	1.151	1.132	1.217	1.24	1.286	1.236	1.285	1.556	1.049
15:15:00	1.586	1.201	1.194	1.227	1.24	1.774	1.319	1.225	1.283	1.394	1.633	1.181	1.15	1.217	1.198	1.82	1.288	1.276	1.31	1.484	1.623	1.177	1.153	1.258	1.307	1.794	1.282	1.328	1.282	1.604	1.035	1.168	1.185	1.194	1.172	1.342	1.353	1.273	1.573	1.113	1.152	1.134	1.216	1.237	1.285	1.237	1.283	1.555	1.062
15:30:00	1.586	1.205	1.194	1.23	1.239	1.764	1.316	1.231	1.28	1.42	1.629	1.186	1.153	1.223	1.199	1.8	1.286	1.276	1.307	1.517	1.617	1.178	1.155	1.259	1.304	1.776	1.28	1.327	1.279	1.631	1.048	1.172	1.185	1.192	1.174	1.337	1.347	1.272	1.57	1.127	1.154	1.136	1.217	1.236	1.283	1.236	1.281	1.553	1.076
15:45:00	1.585	1.208	1.195	1.232	1.238	1.752	1.313	1.232	1.277	1.449	1.634	1.188	1.156	1.23	1.2	1.792	1.285	1.276	1.304	1.548	1.619	1.178	1.157	1.259	1.3	1.758	1.279	1.328	1.277	1.653	1.062	1.174	1.187	1.194	1.175	1.33	1.343	1.27	1.573	1.133	1.156	1.137	1.216	1.233	1.279	1.235	1.28	1.551	1.089
16:00:00	1.585	1.213	1.196	1.232	1.237	1.742	1.31	1.234	1.275	1.472	1.637	1.194	1.157	1.232	1.202	1.778	1.283	1.275	1.301	1.575	1.622	1.177	1.159	1.263	1.296	1.742	1.278	1.326	1.274	1.667	1.079	1.176	1.187	1.193	1.176	1.325	1.34	1.268	1.572	1.14	1.156	1.138	1.215	1.231	1.277	1.235	1.277	1.545	1.101
16:15:00	1.577	1.217	1.195	1.233	1.236	1.739	1.307	1.235	1.272	1.486	1.632	1.199	1.158	1.229	1.202	1.763	1.282	1.275	1.299	1.602	1.618	1.176	1.16	1.275	1.294	1.733	1.275	1.324	1.272	1.677	1.101	1.178	1.187	1.193	1.176	1.321	1.334	1.265	1.57	1.143	1.159	1.139	1.215	1.23	1.274	1.236	1.274	1.541	1.112
16:30:00	1.572	1.221	1.196	1.234	1.235	1.733	1.305	1.236	1.27	1.501	1.627	1.203	1.16	1.228	1.2	1.76	1.279	1.273	1.296	1.621	1.613	1.175	1.162	1.27	1.291	1.722	1.273	1.325	1.268	1.685	1.119	1.18	1.187	1.194	1.176	1.316	1.331	1.263	1.57	1.144	1.16	1.139	1.214	1.229	1.271	1.235	1.272	1.539	1.121
16:45:00	1.566	1.226	1.196	1.234	1.234	1.729	1.302	1.237	1.267	1.514	1.614	1.207	1.162	1.231	1.201	1.752	1.278	1.272	1.293	1.638	1.615	1.175	1.163	1.278	1.289	1.716	1.27	1.324	1.266	1.692	1.131	1.181	1.187	1.193	1.176	1.311	1.327	1.262	1.57	1.145	1.16	1.139	1.213	1.227	1.269	1.235	1.271	1.538	1.128
17:00:00	1.571	1.229	1.196	1.235	1.233	1.724	1.299	1.237	1.263	1.533	1.627	1.208	1.162	1.243	1.2	1.747	1.276	1.271	1.289	1.659	1.618	1.176	1.163	1.27	1.287	1.713	1.268	1.323	1.263	1.692	1.137	1.182	1.186	1.193	1.177	1.307	1.323	1.259	1.569	1.146	1.161	1.14	1.213	1.226	1.267	1.235	1.268	1.539	1.134
17:15:00	1.575	1.232	1.195	1.234	1.232	1.721	1.297	1.237	1.261	1.542	1.627	1.211	1.17	1.243	1.199	1.739	1.274	1.27	1.286	1.675	1.616	1.179	1.163	1.269	1.284	1.712	1.266	1.322	1.259	1.696	1.143	1.182	1.185	1.193	1.177	1.304	1.319	1.257	1.564	1.146	1.161	1.14	1.212	1.225	1.264	1.234	1.266	1.537	1.139
17:30:00	1.556	1.234	1.196	1.234	1.231	1.72	1.293	1.237	1.259	1.551	1.618	1.211	1.172	1.241	1.199	1.735	1.271	1.268	1.282	1.679	1.614	1.182	1.164	1.275	1.283	1.706	1.264	1.319	1.256	1.691	1.146	1.182	1.185	1.192	1.177	1.3	1.316	1.255	1.561	1.146	1.16	1.139	1.212	1.224	1.262	1.233	1.264	1.537	1.142
17:45:00	1.551	1.236	1.195	1.233	1.229	1.722	1.291	1.235	1.256	1.565	1.613	1.212	1.173	1.239	1.198	1.734	1.27	1.266	1.279	1.683	1.617	1.185	1.163	1.278	1.28	1.702	1.261	1.317	1.252	1.693	1.149	1.181	1.184	1.192	1.177	1.296	1.313	1.252	1.561	1.147	1.16	1.139	1.211	1.222	1.259	1.232	1.261	1.535	1.146
18:00:00	1.557	1.237	1.196	1.232	1.228	1.721	1.288	1.234	1.253	1.575	1.612	1.212	1.174	1.24	1.197	1.728	1.267	1.264	1.275	1.691	1.614	1.189	1.163	1.277	1.279	1.699	1.26	1.314	1.249	1.688	1.151	1.181	1.184	1.192	1.176	1.292	1.309	1.249	1.563	1.147	1.16	1.138	1.21	1.22	1.257	1.231	1.259	1.538	1.148
18:15:00	1.564	1.238	1.195	1.232	1.226	1.718	1.285	1.233	1.251	1.582	1.623	1.213	1.178	1.24	1.196	1.728	1.264	1.262	1.271	1.691	1.62	1.19	1.163	1.277	1.277	1.699	1.258	1.311	1.246	1.684	1.154	1.18	1.182	1.191	1.176	1.289	1.305	1.246	1.561	1.147	1.159	1.138	1.209	1.219	1.255	1.23	1.257	1.541	1.15
18:30:00	1.559	1.238	1.195	1.231	1.225	1.718	1.282	1.231	1.249	1.586	1.627	1.214	1.177	1.24	1.195	1.731	1.262	1.26	1.268	1.69	1.614	1.192	1.163	1.279	1.274	1.7	1.256	1.308	1.243	1.687	1.154	1.18	1.182	1.192	1.175	1.286	1.302	1.244	1.561	1.147	1.159	1.138	1.209	1.217	1.252	1.23	1.254	1.544	1.152
18:45:00	1.561	1.239	1.195	1.23	1.224	1.718	1.28	1.23	1.247	1.591	1.619	1.214	1.175	1.242	1.194	1.733	1.26	1.257	1.265	1.685	1.611	1.195	1.164	1.28	1.272	1.698	1.254	1.304	1.24	1.685	1.157	1.18	1.182	1.191	1.174	1.282	1.299	1.241	1.559	1.147	1.158	1.137	1.208	1.216	1.25	1.228	1.252	1.549	1.154
19:00:00	1.557	1.24	1.195	1.23	1.223	1.718	1.276	1.228	1.245	1.59	1.612	1.213	1.174	1.242	1.193	1.731	1.258	1.255	1.261	1.689	1.608	1.198	1.161	1.278	1.271	1.701	1.252	1.301	1.236	1.679	1.157	1.18	1.182	1.191	1.174	1.279	1.296	1.238	1.561	1.147	1.158	1.137	1.207	1.215	1.247	1.226	1.248	1.553	1.156
19:15:00	1.557	1.24	1.194	1.229	1.221	1.719	1.274	1.226	1.242	1.595	1.601	1.212	1.171	1.242	1.192	1.734	1.256	1.252	1.258	1.682	1.614	1.2	1.16	1.277	1.27	1.7	1.25	1.298	1.233	1.665	1.157	1.184	1.182	1.19	1.173	1.277	1.293	1.235	1.561	1.148	1.159	1.137	1.207	1.214	1.245	1.225	1.246	1.559	1.158
19:30:00	1.558	1.24	1.194	1.228	1.22	1.72	1.271	1.226	1.24	1.59	1.606	1.214	1.17	1.242	1.19	1.727	1.254	1.25	1.255	1.677	1.613	1.202	1.16	1.278	1.268	1.705	1.249	1.295	1.23	1.674	1.157	1.185	1.182	1.19	1.173	1.274	1.29	1.232	1.564	1.147	1.159	1.136	1.207	1.212	1.244	1.224	1.243	1.567	1.16
19:45:00	1.563	1.241	1.194	1.227	1.219	1.722	1.268	1.224	1.238	1.59	1.61	1.216	1.168	1.237	1.189	1.73	1.252	1.248	1.252	1.67	1.613	1.205	1.161	1.278	1.266	1.706	1.247	1.291	1.228	1.668	1.159	1.188	1.182	1.189	1.172	1.27	1.287	1.229	1.564	1.148	1.158	1.136	1.206	1.211	1.241	1.223	1.24	1.572	1.16
20:00:00	1.57	1.241	1.193	1.226	1.218	1.726	1.265	1.222	1.235	1.585	1.604	1.215	1.167	1.231	1.188	1.734	1.249	1.245	1.25	1.674	1.611	1.206	1.16	1.277	1.265	1.706	1.245	1.29	1.225	1.662	1.159	1.191	1.181	1.189	1.171	1.268	1.285	1.226	1.567	1.148	1.158	1.136	1.206	1.21	1.24	1.223	1.237	1.578	1.162
20:15:00	1.575	1.241	1.193	1.225	1.217	1.728	1.264	1.22	1.234	1.581	1.599	1.215	1.166	1.228	1.187	1.737	1.248	1.242	1.247	1.669	1.613	1.206	1.16	1.277	1.263	1.71	1.243	1.286	1.222	1.661	1.159	1.192	1.181	1.189	1.171	1.266	1.281	1.224	1.574	1.148	1.158	1.136	1.206	1.208	1.237	1.221	1.235	1.583	1.163
20:30:00	1.577	1.241	1.193	1.224	1.215	1.733	1.26	1.22	1.231	1.576	1.596	1.219	1.166	1.226	1.186	1.742	1.246	1.24	1.244	1.659	1.617	1.208	1.159	1.277	1.262	1.713	1.242	1.283	1.22	1.66	1.158	1.196	1.181	1.189	1.17	1.263	1.279	1.221	1.579	1.147	1.158	1.136	1.205	1.207	1.236	1.221	1.232	1.59	1.163
20:45:00	1.576	1.241	1.192	1.224	1.214	1.738	1.258	1.217	1.23	1.571	1.594	1.22	1.164	1.225	1.186	1.745	1.244	1.237	1.241	1.661	1.617	1.209	1.159	1.277	1.261	1.72	1.241	1.28	1.217	1.661	1.157	1.196	1.18	1.189	1.169	1.261	1.276	1.219	1.581	1.147	1.159	1.135	1.205	1.206	1.233	1.219	1.23	1.599	1.164
21:00:00	1.577	1.24	1.192	1.223	1.213	1.744	1.255	1.215	1.227	1.57	1.597	1.222	1.164	1.225	1.185	1.751	1.242	1.235	1.238	1.658	1.623	1.21	1.159	1.277	1.258	1.723	1.239	1.277	1.215	1.652	1.157	1.196	1.18	1.189	1.168	1.258	1.274	1.216	1.587	1.147	1.159	1.135	1.204	1.205	1.232	1.218	1.227	1.607	1.165
21:15:00	1.574	1.24	1.192	1.222	1.212	1.749	1.253	1.214	1.225	1.561	1.596	1.223	1.163	1.224	1.183	1.754	1.241	1.232	1.235	1.647	1.624	1.211	1.159	1.277	1.257	1.731	1.238	1.275	1.213	1.652	1.158	1.196	1.18	1.189	1.167	1.256	1.272	1.214	1.594	1.146	1.159	1.135	1.204	1.204	1.23	1.218	1.224	1.615	1.165
21:30:00	1.578	1.239	1.191	1.22	1.21	1.757	1.252	1.212	1.223	1.562	1.594	1.224	1.163	1.223	1.182	1.758	1.24	1.23	1.232	1.649	1.635	1.212	1.159	1.276	1.256	1.737	1.236	1.272	1.21	1.651	1.158	1.195	1.179	1.189	1.167	1.254	1.269	1.211	1.599	1.146	1.158	1.135	1.204	1.202	1.228	1.216	1.222	1.624	1.165
21:45:00	1.581	1.238	1.191	1.22	1.209	1.768	1.25	1.21	1.221	1.557	1.594	1.228	1.163	1.224	1.181	1.764	1.238	1.227	1.229	1.643	1.623	1.214	1.159	1.275	1.254	1.744	1.235	1.269	1.208	1.651	1.159	1.196	1.179	1.189	1.165	1.252	1.268	1.209	1.608	1.146	1.159	1.135	1.204	1.201	1.227	1.216	1.22	1.631	1.164
22:00:00	1.581	1.238	1.19	1.219	1.208	1.777	1.248	1.21	1.219	1.556	1.594	1.226	1.162	1.223	1.181	1.768	1.237	1.225	1.227	1.642	1.623	1.215	1.159	1.274	1.253	1.752	1.234	1.267	1.207	1.652	1.158	1.196	1.178	1.189	1.165	1.25	1.265	1.206	1.615	1.145	1.159	1.135	1.203	1.2	1.225	1.215	1.218	1.642	1.165
22:15:00	1.581	1.238	1.19	1.218	1.207	1.787	1.247	1.207	1.217	1.555	1.599	1.228	1.162	1.223	1.179	1.777	1.236	1.222	1.224	1.647	1.624	1.216	1.159	1.273	1.251	1.761	1.232	1.265	1.205	1.65	1.161	1.198	1.178	1.188	1.164	1.248	1.264	1.204	1.622	1.145	1.159	1.134	1.203	1.199	1.223	1.214	1.215	1.653	1.166
[truncated: 8 more columns]
