# Supplementary material for: Evolution of a minimal cell
Source: Nature. 2023 Jul 5;620(7972):122–7. doi: 10.1038/s41586-023-06288-x (PMC10396959; doi:10.1038/s41586-023-06288-x)
Supplement: Supplementary file 17 — Source Data Extended Data Fig. 2 [file 41586_2023_6288_MOESM17_ESM.xlsx]

## Sheet: README
File contains data used for Extended Data Figure 2 on dNdS
All data and code can be found on https://github.com/LennonLab/MinimalCell

## Sheet: FigE2.summary
cell	mean	sem
Non-minimal	-1.11676	1.99562
Minimal	-1.39976	1.90426

## Sheet: FigE2.raw
cell	dn.ds
Non-minimal	0.442385
Non-minimal	0.368651
Non-minimal	0.540695
Non-minimal	2.06449
Minimal	0.138685
Minimal	0.832183
Minimal	0.317011
Minimal	0.713298
