# Supplementary material for: Evolution of a minimal cell
Source: Nature. 2023 Jul 5;620(7972):122–7. doi: 10.1038/s41586-023-06288-x (PMC10396959; doi:10.1038/s41586-023-06288-x)
Supplement: Supplementary file 18 — Source Data Extended Data Fig. 3 [file 41586_2023_6288_MOESM18_ESM.xlsx]

## Sheet: README
File contains data used for Extended Data Figure 3 on relative fitness and ftsZ mutation
All data and code can be found on https://github.com/LennonLab/MinimalCell

## Sheet: FigE3.summary
cell	mutation	relative.fitness	sem
Non-minimal	ftsZ	1.24666	0.0736983
Non-minimal	wildtype	1	0.0296619
Minimal	ftsZ	0.397936	0.0149389
Minimal	wildtype	0.347619	0.0193985

## Sheet: FigE3.raw
cell	mutation	relative.fitness
Non-minimal	None	0.307292
Non-minimal	None	0.25608
Non-minimal	None	0.318152
Non-minimal	None	0.251404
Non-minimal	None	0.321609
Non-minimal	None	0.3392
Non-minimal	None	0.35339
Non-minimal	None	0.369149
Non-minimal	None	0.364538
Non-minimal	None	0.379964
Non-minimal	None	0.411953
Non-minimal	None	0.498698
Non-minimal	ftsZ	0.351654
Non-minimal	ftsZ	0.338552
Non-minimal	ftsZ	0.390589
Non-minimal	ftsZ	0.381497
Non-minimal	ftsZ	0.365279
Non-minimal	ftsZ	0.398802
Non-minimal	ftsZ	0.534721
Non-minimal	ftsZ	0.384161
Non-minimal	ftsZ	0.367132
Non-minimal	ftsZ	0.434631
Non-minimal	ftsZ	0.395667
Non-minimal	ftsZ	0.43255
minimal	None	1.07832
minimal	None	1.05697
minimal	None	0.928623
minimal	None	0.944821
minimal	None	0.991257
minimal	ftsZ	1.52931
minimal	ftsZ	1.51325
minimal	ftsZ	1.2106
minimal	ftsZ	1.09794
minimal	ftsZ	1.20458
minimal	ftsZ	1.08571
minimal	ftsZ	1.08522
