# Supplementary material for: Evolution of a minimal cell
Source: Nature. 2023 Jul 5;620(7972):122–7. doi: 10.1038/s41586-023-06288-x (PMC10396959; doi:10.1038/s41586-023-06288-x)
Supplement: Supplementary file 19 — Source Data Extended Data Fig. 4 [file 41586_2023_6288_MOESM19_ESM.xlsx]

## Sheet: README
File contains data used for Extended Daa Figure 4 on cell size and ftsZ mutation
All data and code can be found on https://github.com/LennonLab/MinimalCell

## Sheet: FigE4.summary
		diameter(um)	diameter(um)	volume(um3)	volume(um3)
cell	cell	mean	sem	mean	sem
Minimal	wildtype	0.304907	0.0133048	0.0212637	0.00242571
Minimal	Mutant	0.2465	0.0117822	0.0105909	0.00144592
Non-minimal	wildtype	0.43929	0.0127423	0.0511913	0.00446129
Non-minimal	Mutant	0.549845	0.0154227	0.0990231	0.00840315

## Sheet: FigE4.raw
cell	timepoint	diameter(um)	volume(um3)
Minimal	wildtype	0.266	0.0098547
Minimal	wildtype	0.172	0.00266431
Minimal	wildtype	0.229	0.00628789
Minimal	wildtype	0.266	0.0098547
Minimal	wildtype	0.224	0.00588495
Minimal	wildtype	0.132	0.00120426
Minimal	wildtype	0.474	0.0557614
Minimal	wildtype	0.24	0.00723823
Minimal	wildtype	0.161	0.00218512
Minimal	wildtype	0.453	0.0486736
Minimal	wildtype	0.412	0.0366176
Minimal	wildtype	0.115	0.000796328
Minimal	wildtype	0.322	0.017481
Minimal	wildtype	0.183	0.00320887
Minimal	wildtype	0.157	0.00202627
Minimal	wildtype	0.407	0.0353006
Minimal	wildtype	0.152	0.00183878
Minimal	wildtype	0.137	0.00134636
Minimal	wildtype	0.417	0.037967
Minimal	wildtype	0.174	0.00275833
Minimal	wildtype	0.13	0.00115035
Minimal	wildtype	0.499	0.0650579
Minimal	wildtype	0.307	0.01515
Minimal	wildtype	0.178	0.00295297
Minimal	wildtype	0.458	0.0503031
Minimal	wildtype	0.219	0.0054996
Minimal	wildtype	0.14	0.00143676
Minimal	wildtype	0.167	0.00243864
Minimal	wildtype	0.385	0.02988
Minimal	wildtype	0.292	0.0130361
Minimal	wildtype	0.146	0.00162951
Minimal	wildtype	0.169	0.00252731
Minimal	wildtype	0.25	0.00818123
Minimal	wildtype	0.173	0.00271105
Minimal	wildtype	0.292	0.0130361
Minimal	wildtype	0.276	0.0110084
Minimal	wildtype	0.271	0.0104209
Minimal	wildtype	0.313	0.0160558
Minimal	wildtype	0.458	0.0503031
Minimal	wildtype	0.26	0.00920277
Minimal	wildtype	0.292	0.0130361
Minimal	wildtype	0.292	0.0130361
Minimal	wildtype	0.287	0.0123778
Minimal	wildtype	0.375	0.0276117
Minimal	wildtype	0.276	0.0110084
Minimal	wildtype	0.37	0.0265218
Minimal	wildtype	0.313	0.0160558
Minimal	wildtype	0.318	0.0168376
Minimal	wildtype	0.396	0.032515
Minimal	wildtype	0.393	0.0317816
Minimal	wildtype	0.344	0.0213144
Minimal	wildtype	0.209	0.00478011
Minimal	wildtype	0.234	0.00670882
Minimal	wildtype	0.146	0.00162951
Minimal	wildtype	0.533	0.079283
Minimal	wildtype	0.439	0.0442988
Minimal	wildtype	0.522	0.0744749
Minimal	wildtype	0.38	0.0287309
Minimal	wildtype	0.579	0.101633
Minimal	wildtype	0.417	0.037967
Minimal	wildtype	0.318	0.0168376
Minimal	wildtype	0.386	0.0301135
Minimal	wildtype	0.35	0.0224493
Minimal	wildtype	0.453	0.0486736
Minimal	wildtype	0.151	0.00180272
Minimal	wildtype	0.307	0.01515
Minimal	wildtype	0.396	0.032515
Minimal	wildtype	0.432	0.0422134
Minimal	wildtype	0.271	0.0104209
Minimal	wildtype	0.427	0.0407645
Minimal	wildtype	0.375	0.0276117
Minimal	wildtype	0.281	0.0116176
Minimal	wildtype	0.292	0.0130361
Minimal	wildtype	0.458	0.0503031
Minimal	wildtype	0.38	0.0287309
Non-minimal	wildtype	0.427	0.0407645
Non-minimal	wildtype	0.417	0.037967
Non-minimal	wildtype	0.423	0.0396296
Non-minimal	wildtype	0.391	0.0312989
Non-minimal	wildtype	0.45	0.0477129
Non-minimal	wildtype	0.365	0.0254611
Non-minimal	wildtype	0.469	0.0540153
Non-minimal	wildtype	0.349	0.0222574
Non-minimal	wildtype	0.729	0.202853
Non-minimal	wildtype	0.642	0.138549
Non-minimal	wildtype	0.615	0.121793
Non-minimal	wildtype	0.411	0.0363516
Non-minimal	wildtype	0.386	0.0301135
Non-minimal	wildtype	0.417	0.037967
Non-minimal	wildtype	0.438	0.0439968
Non-minimal	wildtype	0.354	0.0232278
Non-minimal	wildtype	0.443	0.0455208
Non-minimal	wildtype	0.448	0.0470796
Non-minimal	wildtype	0.474	0.0557614
Non-minimal	wildtype	0.453	0.0486736
Non-minimal	wildtype	0.127	0.00107253
Non-minimal	wildtype	0.585	0.104825
Non-minimal	wildtype	0.305	0.0148559
Non-minimal	wildtype	0.49	0.0616009
Non-minimal	wildtype	0.459	0.0506334
Non-minimal	wildtype	0.469	0.0540153
Non-minimal	wildtype	0.286	0.0122489
Non-minimal	wildtype	0.412	0.0366176
Non-minimal	wildtype	0.495	0.0635059
Non-minimal	wildtype	0.552	0.0880675
Non-minimal	wildtype	0.464	0.0523061
Non-minimal	wildtype	0.458	0.0503031
Non-minimal	wildtype	0.172	0.00266431
Non-minimal	wildtype	0.458	0.0503031
Non-minimal	wildtype	0.427	0.0407645
Non-minimal	wildtype	0.443	0.0455208
Non-minimal	wildtype	0.448	0.0470796
Non-minimal	wildtype	0.61	0.118847
Non-minimal	wildtype	0.328	0.0184765
Non-minimal	wildtype	0.521	0.0740477
Non-minimal	wildtype	0.646	0.141155
Non-minimal	wildtype	0.313	0.0160558
Non-minimal	wildtype	0.558	0.0909706
Non-minimal	wildtype	0.428	0.0410516
Non-minimal	wildtype	0.406	0.035041
Non-minimal	wildtype	0.542	0.0833674
Non-minimal	wildtype	0.453	0.0486736
Non-minimal	wildtype	0.511	0.0698653
Non-minimal	wildtype	0.427	0.0407645
Non-minimal	wildtype	0.427	0.0407645
Non-minimal	wildtype	0.464	0.0523061
Non-minimal	wildtype	0.37	0.0265218
Non-minimal	wildtype	0.333	0.0193344
Non-minimal	wildtype	0.458	0.0503031
Non-minimal	wildtype	0.469	0.0540153
Non-minimal	wildtype	0.334	0.0195091
Non-minimal	wildtype	0.396	0.032515
Non-minimal	wildtype	0.443	0.0455208
Non-minimal	wildtype	0.438	0.0439968
Non-minimal	wildtype	0.386	0.0301135
Non-minimal	wildtype	0.417	0.037967
Non-minimal	wildtype	0.407	0.0353006
Minimal	Mutant	0.312	0.0159024
Minimal	Mutant	0.26	0.00920277
Minimal	Mutant	0.177	0.00290348
Minimal	Mutant	0.312	0.0159024
Minimal	Mutant	0.359	0.024226
Minimal	Mutant	0.298	0.0138563
Minimal	Mutant	0.396	0.032515
Minimal	Mutant	0.302	0.0144218
Minimal	Mutant	0.432	0.0422134
Minimal	Mutant	0.234	0.00670882
Minimal	Mutant	0.25	0.00818123
Minimal	Mutant	0.208	0.00471182
Minimal	Mutant	0.245	0.00770011
Minimal	Mutant	0.172	0.00266431
Minimal	Mutant	0.411	0.0363516
Minimal	Mutant	0.297	0.0137173
Minimal	Mutant	0.224	0.00588495
Minimal	Mutant	0.146	0.00162951
Minimal	Mutant	0.132	0.00120426
Minimal	Mutant	0.141	0.00146776
Minimal	Mutant	0.162	0.00222609
Minimal	Mutant	0.307	0.01515
Minimal	Mutant	0.169	0.00252731
Minimal	Mutant	0.271	0.0104209
Minimal	Mutant	0.167	0.00243864
Minimal	Mutant	0.272	0.0105367
Minimal	Mutant	0.214	0.00513145
Minimal	Mutant	0.125	0.00102265
Minimal	Mutant	0.255	0.00868199
Minimal	Mutant	0.15	0.00176715
Minimal	Mutant	0.132	0.00120426
Minimal	Mutant	0.268	0.0100787
Minimal	Mutant	0.422	0.0393492
Minimal	Mutant	0.318	0.0168376
Minimal	Mutant	0.255	0.00868199
Minimal	Mutant	0.354	0.0232278
Minimal	Mutant	0.164	0.00230956
Minimal	Mutant	0.188	0.00347914
Minimal	Mutant	0.183	0.00320887
Minimal	Mutant	0.276	0.0110084
Minimal	Mutant	0.344	0.0213144
Minimal	Mutant	0.24	0.00723823
Minimal	Mutant	0.211	0.00491865
Minimal	Mutant	0.344	0.0213144
Minimal	Mutant	0.245	0.00770011
Minimal	Mutant	0.12	0.000904779
Minimal	Mutant	0.151	0.00180272
Minimal	Mutant	0.271	0.0104209
Minimal	Mutant	0.163	0.00226757
Minimal	Mutant	0.276	0.0110084
Non-minimal	Mutant	0.432	0.0422133
Non-minimal	Mutant	0.349	0.0222574
Non-minimal	Mutant	0.453	0.0486736
Non-minimal	Mutant	0.558	0.0909706
Non-minimal	Mutant	0.594	0.109738
Non-minimal	Mutant	0.557	0.0904824
Non-minimal	Mutant	0.75	0.220893
Non-minimal	Mutant	0.599	0.112533
Non-minimal	Mutant	0.677	0.162467
Non-minimal	Mutant	0.63	0.130924
Non-minimal	Mutant	0.703	0.181913
Non-minimal	Mutant	0.609	0.118263
Non-minimal	Mutant	0.589	0.10699
Non-minimal	Mutant	0.562	0.092941
Non-minimal	Mutant	0.615	0.121793
Non-minimal	Mutant	0.464	0.0523061
Non-minimal	Mutant	0.61	0.118847
Non-minimal	Mutant	0.401	0.0337623
Non-minimal	Mutant	0.484	0.0593656
Non-minimal	Mutant	0.552	0.0880675
Non-minimal	Mutant	0.547	0.085696
Non-minimal	Mutant	0.448	0.0470796
Non-minimal	Mutant	0.307	0.01515
Non-minimal	Mutant	0.599	0.112533
Non-minimal	Mutant	0.469	0.0540153
Non-minimal	Mutant	0.469	0.0540153
Non-minimal	Mutant	0.444	0.0458298
Non-minimal	Mutant	0.661	0.151218
Non-minimal	Mutant	0.432	0.0422133
Non-minimal	Mutant	0.578	0.101107
Non-minimal	Mutant	0.573	0.098506
Non-minimal	Mutant	0.495	0.0635059
Non-minimal	Mutant	0.438	0.0439968
Non-minimal	Mutant	0.849	0.320422
Non-minimal	Mutant	0.698	0.178059
Non-minimal	Mutant	0.5	0.0654499
Non-minimal	Mutant	0.688	0.170516
Non-minimal	Mutant	0.495	0.0635059
Non-minimal	Mutant	0.646	0.141155
Non-minimal	Mutant	0.442	0.0452132
Non-minimal	Mutant	0.5	0.0654499
Non-minimal	Mutant	0.599	0.112533
Non-minimal	Mutant	0.674	0.160317
Non-minimal	Mutant	0.625	0.127832
Non-minimal	Mutant	0.526	0.0762002
Non-minimal	Mutant	0.542	0.0833674
Non-minimal	Mutant	0.459	0.0506334
Non-minimal	Mutant	0.344	0.0213144
Non-minimal	Mutant	0.448	0.0470796
Non-minimal	Mutant	0.74	0.212175
Non-minimal	Mutant	0.818	0.286588
Non-minimal	Mutant	0.448	0.0470796
Non-minimal	Mutant	0.414	0.0371535
Non-minimal	Mutant	0.5	0.0654499
Non-minimal	Mutant	0.542	0.0833674
Non-minimal	Mutant	0.615	0.121793
Non-minimal	Mutant	0.735	0.207903
Non-minimal	Mutant	0.396	0.032515
